# Supplementary material for: Population-specific common SNPs reflect demographic histories and highlight regions of genomic plasticity with functional relevance
Source: BMC Genomics. 2014 Jun 6;15(1):437. doi: 10.1186/1471-2164-15-437 (PMC4092225; doi:10.1186/1471-2164-15-437)
Supplement: Supplementary file 1 — Additional file 1: List of CPS SNPs for each population according to the 9 population model. (XLSX 7 MB) [file 12864_2013_6211_MOESM1_ESM.xlsx]

## Sheet: CEU
CPS SNPs specific to the CEU population according to the 9 population model. Allele frequencies in all 14 populations are shown
SNP	ASW	CEU	CHB	CHS	CLM	FIN	GBR	IBS	JPT	LWK	MXL	PUR	TSI	YRI	Chr	Pos	Reference allele	Alternate allele	Frequency shown for allele
rs191200384	0	0.071	0	0	0	0	0	0	0	0	0	0	0	0	2	209574641	G	A	A
rs183874506	0	0.071	0	0	0	0	0	0	0	0	0	0	0	0	2	209574657	G	C	C
rs187854862	0	0.065	0	0	0	0	0	0	0	0	0	0	0	0	2	209574685	T	G	G
rs145799207	0	0.065	0	0	0	0	0	0	0	0	0	0	0	0	3	60343063	G	A	A
rs189109687	0	0.065	0	0	0	0	0	0	0	0	0	0	0	0	3	60343069	T	C	C
rs186114541	0	0.059	0	0	0	0	0	0	0	0	0	0	0	0	5	133653025	T	C	C
rs146060311	0	0.059	0	0	0	0	0	0	0	0	0	0	0	0	5	133653034	T	C	C
rs190533003	0	0.059	0	0	0	0	0	0	0	0	0	0	0	0	5	133653036	T	A	A
rs76539037	0	0.059	0	0	0	0	0	0	0	0	0	0	0	0	5	133653041	C	G	G
rs191421235	0	0.053	0	0	0	0	0	0	0	0	0	0	0	0	7	142033381	T	A	A
rs183036764	0	0.053	0	0	0	0	0	0	0	0	0	0	0	0	7	142033384	A	G	G
rs187224620	0	0.053	0	0	0	0	0	0	0	0	0	0	0	0	7	142033389	C	T	T
rs183499755	0	0.071	0	0	0	0	0	0	0	0	0	0	0	0	7	142224481	T	C	C
rs187630901	0	0.071	0	0	0	0	0	0	0	0	0	0	0	0	7	142224487	T	C	C
rs184238805	0	0.076	0	0	0	0	0	0	0	0	0	0	0	0	7	142229865	C	T	T
rs190449890	0	0.076	0	0	0	0	0	0	0	0	0	0	0	0	7	142229866	C	T	T
rs182529464	0	0.065	0	0	0	0	0	0	0	0	0	0	0	0	7	142229909	A	G	G
rs185474147	0	0.076	0	0	0	0	0	0	0	0	0	0	0	0	7	142230024	A	C	C
rs187862070	0	0.053	0	0	0	0	0	0	0	0	0	0	0	0	8	11216070	C	G	G
rs142120889	0	0.053	0	0	0	0	0	0	0	0	0	0	0	0	8	11216094	G	A	A
rs183716333	0	0.071	0	0	0	0	0	0	0	0	0	0	0	0	8	14345847	G	T	T
rs184065509	0	0.071	0	0	0	0	0	0	0	0	0	0	0	0	10	8691446	C	T	T
rs192854327	0	0.076	0	0	0	0	0	0	0	0	0	0	0	0	11	61287491	T	C	C
rs185817532	0	0.076	0	0	0	0	0	0	0	0	0	0	0	0	11	61287499	G	C	C
rs187742184	0	0.076	0	0	0	0	0	0	0	0	0	0	0	0	11	61287502	A	G	G
rs191449556	0	0.076	0	0	0	0	0	0	0	0	0	0	0	0	11	61287503	A	G	G
rs186370462	0	0.076	0	0	0	0	0	0	0	0	0	0	0	0	12	2868323	G	A	A
rs183380923	0	0.076	0	0	0	0	0	0	0	0	0	0	0	0	12	2868452	A	C	C
rs79278789	0	0.053	0	0	0	0	0	0	0	0	0	0	0	0	12	85877606	G	A	A
rs187359971	0	0.053	0	0	0	0	0	0	0	0	0	0	0	0	18	28851416	A	G	G
rs148306408	0	0.053	0	0	0.008	0	0	0	0	0	0	0	0	0	19	49134160	C	T	T

## Sheet: CHINESE
CPS SNPs specific to the CHINESE(merged CHB and CHS) population according to the 9 population model. Allele frequencies in all 14 populations are shown
SNP	ASW	CEU	CHB	CHS	CLM	FIN	GBR	IBS	JPT	LWK	MXL	PUR	TSI	YRI	Chr	Pos	Reference allele	Alternate allele	Frequency shown for allele
rs12028047	0	0	0.057	0.045	0	0	0	0	0	0	0	0	0	0	1	7161755	G	A	A
rs117568547	0	0	0.021	0.1	0	0	0	0	0	0	0	0	0	0	1	16276948	C	T	T
rs140268230	0	0	0.041	0.065	0	0	0	0	0	0	0	0	0	0	1	18474916	A	G	G
rs12043775	0	0	0.041	0.065	0	0	0	0	0	0	0	0	0	0	1	18479012	C	T	T
rs149381866	0.016	0	0.052	0.055	0	0	0	0	0	0	0	0	0	0	1	25319591	A	G	G
rs145903241	0	0	0.046	0.065	0.042	0	0	0	0	0	0.076	0.009	0	0	1	34998818	G	A	A
rs117012028	0	0	0.046	0.07	0.042	0	0	0	0	0	0.076	0.009	0	0	1	35018954	T	C	C
rs151027987	0	0	0.072	0.055	0	0	0	0	0	0	0	0	0	0	1	44038875	C	G	G
rs143110468	0	0	0.072	0.055	0	0	0	0	0	0	0	0	0	0	1	44040547	T	C	C
rs79942894	0	0	0.052	0.07	0.025	0	0	0	0	0	0.045	0.009	0	0	1	48114049	T	C	C
rs149525259	0	0	0.088	0.07	0	0	0	0	0	0	0	0	0	0	1	72424927	C	A	A
rs144729099	0	0	0.082	0.065	0	0	0	0	0	0	0	0	0	0	1	72511994	A	G	G
rs12563937	0	0	0.041	0.06	0	0	0	0	0	0	0	0	0	0	1	72512607	T	G	G
rs2185968	0.008	0	0.041	0.07	0.075	0	0	0	0	0	0.098	0.082	0	0	1	75357861	G	A	A
rs12031082	0	0	0.046	0.08	0	0	0	0	0	0	0	0	0	0	1	77331165	C	T	T
rs145453526	0	0	0.036	0.085	0	0	0	0	0	0	0	0	0	0	1	79766649	T	G	G
rs78488101	0	0	0.057	0.065	0	0	0	0	0	0	0	0	0	0	1	80881667	T	C	C
rs144519916	0	0	0.052	0.05	0	0	0	0	0	0	0	0	0	0	1	84787152	A	G	G
rs76870834	0	0	0.046	0.07	0	0	0	0	0	0	0	0	0	0	1	89401644	T	C	C
rs117578041	0	0	0.046	0.07	0	0	0	0	0	0	0	0	0	0	1	89414937	C	A	A
rs142346195	0	0	0.057	0.055	0	0	0	0	0	0	0	0	0	0	1	113666139	T	C	C
rs143500904	0	0	0.021	0.09	0	0	0	0	0	0	0.008	0.009	0	0	1	117590167	T	C	C
rs118168027	0	0	0.057	0.05	0	0	0	0	0	0	0	0	0	0	1	156513041	T	C	C
rs58225753	0	0	0.067	0.05	0	0	0	0	0	0	0	0.009	0	0	1	165148705	G	A	A
rs74630951	0	0	0.041	0.06	0	0	0	0	0	0	0	0	0	0	1	176223387	G	A	A
rs193079376	0	0	0.057	0.06	0	0	0	0	0	0	0	0	0	0	1	177689774	A	G	G
rs10913865	0	0	0.026	0.09	0	0	0	0	0	0	0	0	0	0	1	179679482	A	G	G
rs12031450	0	0	0.036	0.08	0	0	0	0	0	0	0	0	0	0	1	183726321	G	A	A
rs117985611	0	0	0.036	0.08	0	0	0	0	0	0	0	0	0	0	1	183727288	T	A	A
rs117619876	0	0	0.062	0.045	0	0	0	0	0	0	0	0	0	0	1	198508239	T	A	A
rs143814790	0	0	0.026	0.075	0.008	0	0	0	0	0	0.03	0	0	0	1	206684101	T	C	C
rs141828137	0	0	0.026	0.075	0.008	0	0	0	0	0	0.03	0	0	0	1	206704129	G	A	A
rs142368515	0.008	0	0.046	0.075	0	0	0	0	0	0	0	0	0	0	1	210829310	C	T	T
rs12568239	0	0	0.057	0.045	0	0	0	0	0	0	0	0	0	0	1	213726773	C	G	G
rs185038125	0.008	0	0.052	0.065	0.008	0	0	0	0	0	0.03	0.018	0	0	1	220480561	C	T	T
rs142296472	0	0	0.052	0.07	0	0	0	0	0	0	0	0	0	0	1	221316691	A	G	G
rs150449873	0	0	0.046	0.055	0	0	0	0	0	0	0	0	0	0	1	221387807	A	G	G
rs116908188	0	0	0.041	0.125	0	0	0	0	0	0	0	0	0	0	1	230591191	G	T	T
rs16851764	0	0	0.041	0.125	0	0	0	0	0	0	0	0	0	0	1	230600840	A	G	G
rs117882603	0	0	0.036	0.14	0	0	0	0	0	0	0	0	0	0	1	230634530	T	C	C
rs150146937	0	0	0.021	0.085	0	0	0	0	0	0	0	0	0	0	1	234264031	G	A	A
rs147865203	0	0	0.057	0.05	0	0	0	0	0	0	0	0	0	0	1	237478316	G	A	A
rs117021532	0	0	0.057	0.05	0	0	0	0	0	0	0	0	0	0	2	3449943	G	A	A
rs147432538	0	0	0.031	0.115	0	0	0	0	0	0	0	0	0	0	2	6004666	A	C	C
rs11683796	0	0	0.031	0.07	0	0	0	0	0	0	0	0	0	0	2	7864401	A	C	C
rs117617485	0	0	0.052	0.055	0	0	0	0	0	0	0	0	0	0	2	11729389	G	A	A
rs16987830	0	0	0.052	0.065	0	0	0	0	0	0	0	0	0	0	2	20757842	A	G	G
rs140730853	0	0	0.052	0.055	0	0	0	0	0	0	0	0	0	0	2	25708802	C	A	A
rs138831598	0	0	0.062	0.05	0	0	0	0	0	0	0	0	0	0	2	29703367	T	C	C
rs117774746	0	0	0.052	0.05	0	0	0	0	0	0	0	0	0	0	2	29718536	G	A	A
rs117621528	0	0	0.067	0.05	0	0	0	0	0	0	0	0	0	0	2	35162937	A	G	G
rs142675158	0	0	0.036	0.07	0	0	0	0	0	0	0	0	0	0	2	36173304	A	G	G
rs187652013	0	0	0.036	0.07	0	0	0	0	0	0	0	0	0	0	2	36184247	C	T	T
rs78893900	0	0	0.052	0.1	0	0	0	0	0	0	0	0	0	0	2	50020041	T	A	A
rs80014966	0	0	0.072	0.055	0	0	0	0	0	0	0	0	0	0	2	56483338	A	C	C
rs76739973	0	0	0.072	0.05	0	0	0	0	0	0	0	0	0	0	2	56493361	A	G	G
rs149354857	0	0	0.046	0.055	0	0	0	0	0	0	0	0	0	0	2	65975521	G	A	A
rs77926647	0	0	0.052	0.065	0	0	0	0	0	0	0	0	0	0	2	68748395	A	G	G
rs139965094	0	0	0.031	0.07	0	0	0	0	0	0	0	0	0	0	2	74141616	G	A	A
rs77674350	0	0	0.057	0.045	0	0	0	0	0	0	0	0	0	0	2	79642229	G	A	A
rs58114273	0	0	0.057	0.05	0	0	0	0	0	0	0	0	0	0	2	84661777	T	C	C
rs117324735	0	0	0.057	0.05	0	0	0	0	0	0	0	0	0	0	2	84719768	T	A	A
rs116941952	0	0	0.057	0.05	0	0	0	0	0	0	0	0	0	0	2	84736391	A	T	T
rs117476969	0	0	0.062	0.05	0	0	0	0	0	0	0	0	0	0	2	84816962	A	G	G
rs184966617	0	0	0.036	0.065	0	0	0	0	0	0	0	0	0	0	2	85727038	G	A	A
rs149272729	0	0	0.036	0.065	0	0	0	0	0	0	0	0	0	0	2	85732229	A	T	T
rs77761663	0	0	0.041	0.085	0	0	0	0	0	0	0	0	0	0	2	99165577	C	T	T
rs150830585	0	0	0.036	0.085	0	0	0	0	0	0	0	0	0	0	2	99423395	A	G	G
rs117326470	0	0	0.072	0.04	0.092	0	0	0	0	0	0.061	0.045	0	0	2	103722596	A	G	G
rs74966955	0	0	0.077	0.025	0	0	0	0	0	0	0	0	0	0	2	107678478	T	C	C
rs74375818	0	0	0.046	0.06	0	0	0	0	0	0	0	0	0	0	2	107718358	C	G	G
rs117929702	0	0	0.052	0.06	0	0	0	0	0	0	0	0	0	0	2	113872111	A	G	G
rs148495782	0	0	0.041	0.06	0	0	0	0	0	0	0	0	0	0	2	117755598	C	T	T
rs117722033	0	0	0.041	0.065	0	0	0	0	0	0	0	0	0	0	2	121750609	C	T	T
rs116973409	0	0	0.067	0.045	0	0	0	0	0	0	0	0	0	0	2	135194714	C	T	T
rs143477614	0	0	0.077	0.05	0	0	0	0	0	0	0	0	0	0	2	135240636	C	G	G
rs116841991	0	0	0.062	0.04	0	0	0	0	0	0	0	0	0	0	2	135375559	C	G	G
rs148594269	0	0	0.062	0.05	0	0	0	0	0	0	0	0	0	0	2	135448305	C	T	T
rs143096202	0	0	0.052	0.06	0	0	0	0	0	0	0	0	0	0	2	137474174	A	C	C
rs150844421	0	0	0.052	0.06	0	0	0	0	0	0	0	0	0	0	2	137508197	T	C	C
rs146490495	0	0	0.052	0.06	0	0	0	0	0	0	0	0	0	0	2	137514177	G	C	C
rs117340073	0	0	0.057	0.06	0	0	0	0	0	0	0	0	0	0	2	137542416	A	G	G
rs78534307	0	0	0.057	0.065	0	0	0	0	0	0	0	0	0	0	2	137580906	A	G	G
rs118101563	0	0	0.052	0.05	0	0	0	0	0	0	0	0	0	0	2	139194152	C	T	T
rs148630684	0	0	0.046	0.065	0.008	0	0	0	0	0	0.008	0	0	0	2	152267716	A	G	G
rs146621951	0	0	0.046	0.065	0.008	0	0	0	0	0	0.008	0	0	0	2	152268577	T	G	G
rs147060515	0	0	0.046	0.065	0.008	0	0	0	0	0	0.008	0	0	0	2	152269258	G	A	A
rs117290998	0	0	0.046	0.065	0.008	0	0	0	0	0	0.008	0	0	0	2	152269920	T	C	C
rs117580729	0	0	0.046	0.065	0.008	0	0	0	0	0	0.008	0	0	0	2	152270143	T	C	C
rs138700073	0	0	0.046	0.065	0.008	0	0	0	0	0	0.008	0	0	0	2	152273558	T	C	C
rs148937904	0	0	0.046	0.065	0.008	0	0	0	0	0	0.008	0.009	0	0	2	152273817	C	T	T
rs150542817	0	0	0.046	0.065	0.008	0	0	0	0	0	0.008	0	0	0	2	152274627	A	G	G
rs140419221	0	0	0.046	0.065	0.008	0	0	0	0	0	0.008	0	0	0	2	152276056	T	C	C
rs117818855	0.016	0	0.046	0.065	0.008	0	0	0	0	0	0.008	0	0	0	2	152278267	G	T	T
rs117862218	0.016	0	0.046	0.065	0.008	0	0	0	0	0	0.008	0	0	0	2	152281521	C	T	T
rs117025608	0	0	0.046	0.065	0.008	0	0	0	0	0	0.008	0	0	0	2	152282594	T	C	C
rs150003492	0	0	0.046	0.065	0.008	0	0	0	0	0	0.008	0	0	0	2	152283355	T	A	A
rs140018288	0	0	0.046	0.065	0.008	0	0	0	0	0	0.008	0	0	0	2	152284636	G	T	T
rs145775831	0	0	0.046	0.065	0.008	0	0	0	0	0	0.008	0	0	0	2	152287180	T	G	G
rs117174208	0	0	0.046	0.065	0.008	0	0	0	0	0	0.008	0	0	0	2	152288093	C	T	T
rs148135251	0	0	0.046	0.065	0.008	0	0	0	0	0	0.008	0	0	0	2	152288614	C	T	T
rs117425175	0	0	0.046	0.065	0.008	0	0	0	0	0	0.008	0	0	0	2	152289525	T	C	C
rs139268829	0	0	0.046	0.065	0.008	0	0	0	0	0	0.008	0	0	0	2	152289832	G	C	C
rs147577985	0	0	0.046	0.065	0.008	0	0	0	0	0	0.008	0	0	0	2	152291300	C	T	T
rs117741127	0	0	0.046	0.065	0.008	0	0	0	0	0	0.008	0	0	0	2	152291532	C	T	T
rs145736953	0	0	0.046	0.065	0.008	0	0	0	0	0	0.008	0	0	0	2	152291824	C	A	A
rs150785427	0	0	0.046	0.065	0.008	0	0	0	0	0	0.008	0	0	0	2	152294988	G	C	C
rs151107720	0	0	0.046	0.065	0.008	0	0	0	0	0	0.008	0	0	0	2	152296641	G	T	T
rs117694963	0	0	0.046	0.065	0.008	0	0	0	0	0	0.008	0	0	0	2	152297432	G	A	A
rs151156544	0	0	0.046	0.065	0.008	0	0	0	0	0	0.008	0	0	0	2	152300824	G	A	A
rs117145245	0	0	0.046	0.065	0	0	0	0	0	0	0	0	0	0	2	152301173	G	T	T
rs116864071	0	0	0.046	0.065	0.008	0	0	0	0	0	0.008	0	0	0	2	152301595	A	G	G
rs143768083	0	0	0.046	0.065	0.008	0	0	0	0	0	0.008	0	0	0	2	152302342	T	C	C
rs138929520	0	0	0.046	0.065	0.008	0	0	0	0	0	0.008	0	0	0	2	152302810	G	A	A
rs117711862	0	0	0.046	0.065	0.008	0	0	0	0	0	0.008	0	0	0	2	152302942	C	T	T
rs150028168	0	0	0.046	0.065	0.008	0	0	0	0	0	0.008	0	0	0	2	152303924	A	G	G
rs149200678	0	0	0.046	0.065	0.008	0	0	0	0	0	0.008	0	0	0	2	152304601	A	G	G
rs192888562	0	0	0.046	0.065	0.008	0	0	0	0	0	0.008	0	0	0	2	152304694	A	G	G
rs117374489	0	0	0.046	0.065	0.008	0	0	0	0	0	0.008	0	0	0	2	152305910	A	G	G
rs147892076	0	0	0.046	0.065	0.008	0	0	0	0	0	0.008	0	0	0	2	152307495	A	T	T
rs116863822	0	0	0.046	0.065	0.008	0	0	0	0	0	0.008	0	0	0	2	152311687	A	G	G
rs150195694	0	0	0.046	0.065	0.008	0	0	0	0	0	0.008	0	0	0	2	152313748	C	T	T
rs118138052	0	0	0.046	0.065	0.008	0	0	0	0	0	0.008	0	0	0	2	152315725	A	G	G
rs147547441	0	0	0.046	0.065	0.008	0	0	0	0	0	0.008	0	0	0	2	152316102	A	G	G
rs3732305	0	0	0.046	0.065	0.008	0	0	0	0	0	0.008	0	0	0	2	152321090	C	G	G
rs150672982	0	0	0.046	0.065	0.008	0	0	0	0	0	0.008	0	0	0	2	152321272	C	T	T
rs138523468	0	0	0.046	0.065	0.008	0	0	0	0	0	0.008	0	0	0	2	152324209	C	A	A
rs140037920	0	0	0.046	0.065	0.008	0	0	0	0	0	0.008	0	0	0	2	152327475	G	T	T
rs142172785	0	0	0.046	0.055	0.008	0	0	0	0	0	0.008	0	0	0	2	152328346	C	A	A
rs141417607	0	0	0.046	0.065	0.008	0	0	0	0	0	0.008	0	0	0	2	152332424	C	T	T
rs117748631	0	0	0.046	0.065	0.008	0	0	0	0	0	0.008	0	0	0	2	152332822	G	A	A
rs143032252	0	0	0.046	0.065	0.008	0	0	0	0	0	0.008	0	0	0	2	152334027	T	C	C
rs151316425	0	0	0.046	0.065	0.008	0	0	0	0	0	0.008	0	0	0	2	152334287	G	A	A
rs117739583	0	0	0.046	0.065	0.008	0	0	0	0	0	0.008	0	0	0	2	152336179	G	A	A
rs139659406	0	0	0.046	0.065	0.008	0	0	0	0	0	0.008	0	0	0	2	152337280	T	G	G
rs117915085	0	0	0.046	0.065	0.008	0	0	0	0	0	0.008	0	0	0	2	152337788	G	A	A
rs148318449	0	0	0.046	0.065	0.008	0	0	0	0	0	0.008	0	0	0	2	152338403	C	G	G
rs147418314	0	0	0.046	0.065	0.008	0	0	0	0	0	0.008	0	0	0	2	152340095	T	C	C
rs138208796	0	0	0.046	0.065	0.008	0	0	0	0	0	0.008	0	0	0	2	152340654	T	C	C
rs143590037	0	0	0.046	0.065	0.008	0	0	0	0	0	0.008	0	0	0	2	152340701	A	G	G
rs144060778	0	0	0.046	0.065	0.008	0	0	0	0	0	0.008	0	0	0	2	152340943	G	C	C
rs3821324	0	0	0.046	0.065	0.008	0	0	0	0	0	0.008	0	0	0	2	152342310	G	A	A
rs149298863	0	0	0.046	0.065	0.008	0	0	0	0	0	0.008	0	0	0	2	152344950	T	C	C
rs2288194	0	0	0.046	0.065	0.008	0	0	0	0	0	0.008	0	0	0	2	152348847	C	T	T
rs117227069	0	0	0.046	0.06	0.008	0	0	0	0	0	0.008	0	0	0	2	152349105	C	T	T
rs148540062	0	0	0.046	0.065	0.008	0	0	0	0	0	0.008	0	0	0	2	152358350	A	T	T
rs116897114	0	0	0.046	0.065	0.008	0	0	0	0	0	0.008	0	0	0	2	152360238	T	G	G
rs118191309	0	0	0.046	0.065	0.008	0	0	0	0	0	0.008	0	0	0	2	152362730	T	G	G
rs151190834	0	0	0.046	0.065	0.008	0	0	0	0	0	0.008	0	0	0	2	152364043	A	G	G
rs117652649	0	0	0.046	0.065	0.008	0	0	0	0	0	0.008	0	0	0	2	152364300	A	G	G
rs190304350	0	0	0.046	0.065	0.008	0	0	0	0	0	0.008	0	0	0	2	152367362	T	G	G
rs183704293	0	0	0.046	0.065	0.008	0	0	0	0	0	0.008	0	0	0	2	152367363	C	T	T
rs139794371	0	0	0.046	0.065	0.008	0	0	0	0	0	0.008	0	0	0	2	152367906	C	T	T
rs141925007	0	0	0.046	0.065	0.008	0	0	0	0	0	0.008	0	0	0	2	152368072	G	A	A
rs185277887	0	0	0.046	0.065	0.008	0	0	0	0	0	0.008	0	0	0	2	152368865	A	G	G
rs117694074	0	0	0.046	0.065	0.008	0	0	0	0	0	0.008	0	0	0	2	152370051	C	G	G
rs117699521	0	0	0.046	0.065	0.008	0	0	0	0	0	0.008	0	0	0	2	152371548	T	C	C
rs117784928	0	0	0.046	0.065	0.008	0	0	0	0	0	0.008	0	0	0	2	152374642	A	G	G
rs117959904	0	0	0.046	0.065	0.008	0	0	0	0	0	0.008	0	0	0	2	152374794	A	G	G
rs117367844	0	0	0.046	0.065	0.008	0	0	0	0	0	0.008	0	0	0	2	152375982	T	C	C
rs138956213	0	0	0.046	0.065	0.008	0	0	0	0	0	0.008	0	0	0	2	152376532	T	A	A
rs144423548	0	0	0.046	0.065	0.008	0	0	0	0	0	0.008	0	0	0	2	152377899	C	A	A
rs147369976	0	0	0.046	0.065	0.008	0	0	0	0	0	0.008	0	0	0	2	152378306	A	G	G
rs117256095	0	0	0.046	0.065	0.008	0	0	0	0	0	0.008	0	0	0	2	152380206	A	C	C
rs116980949	0	0	0.046	0.065	0.008	0	0	0	0	0	0.008	0	0	0	2	152388181	G	A	A
rs139136694	0	0	0.046	0.065	0.008	0	0	0	0	0	0.008	0	0	0	2	152388192	T	C	C
rs139046315	0	0	0.046	0.065	0.008	0	0	0	0	0	0.008	0	0	0	2	152392665	G	A	A
rs117071114	0	0	0.046	0.065	0.008	0	0	0	0	0	0.008	0	0	0	2	152397434	T	C	C
rs2288199	0	0	0.046	0.065	0.008	0	0	0	0	0	0.008	0	0	0	2	152397918	C	T	T
rs149429136	0	0	0.046	0.065	0.008	0	0	0	0	0	0.008	0	0	0	2	152401341	T	C	C
rs118023496	0	0	0.046	0.065	0.008	0	0	0	0	0	0.008	0	0	0	2	152418233	T	C	C
rs1658554	0	0	0.046	0.08	0	0	0	0	0	0	0	0	0	0	2	154276695	G	T	T
rs138410455	0	0	0.021	0.085	0	0	0	0	0	0	0	0	0	0	2	157529149	T	G	G
rs181791903	0	0	0.031	0.07	0	0	0	0	0	0	0	0	0	0	2	158881433	G	T	T
rs148170932	0	0	0.041	0.08	0	0	0	0	0	0	0	0	0	0	2	166410684	C	T	T
rs139831731	0	0	0.041	0.07	0	0	0	0	0	0	0	0	0	0	2	190872019	G	T	T
rs146562912	0	0	0.052	0.05	0	0	0	0	0	0	0	0	0	0	2	192925908	G	A	A
rs12622951	0	0	0.031	0.08	0	0	0	0	0	0	0	0	0	0	2	196018586	T	A	A
rs145921048	0	0	0.041	0.065	0.008	0	0	0	0	0	0	0	0	0	2	196089828	G	A	A
rs116986001	0	0	0.057	0.06	0	0	0	0	0	0	0	0	0	0	2	196258534	T	C	C
rs142268257	0	0	0.041	0.06	0	0	0	0	0	0	0	0	0	0	2	209194012	G	A	A
rs59728403	0	0	0.036	0.07	0	0	0	0	0	0	0	0	0	0	2	218606912	C	A	A
rs117761882	0	0	0.046	0.07	0	0	0	0	0	0	0.008	0	0	0	2	220221565	A	G	G
rs139664253	0	0	0.031	0.07	0	0	0	0	0	0	0	0	0	0	2	224141290	A	G	G
rs75091181	0	0	0.057	0.045	0	0	0	0	0	0	0	0	0	0	2	232986399	C	G	G
rs77880290	0	0	0.062	0.045	0	0	0	0	0	0	0	0	0	0	2	233185692	G	C	C
rs75091809	0	0	0.046	0.055	0	0	0	0	0	0	0.008	0	0	0	2	233279727	T	G	G
rs11562976	0	0	0.031	0.075	0	0	0	0	0	0	0	0	0	0	2	234837475	A	G	G
rs141900912	0	0	0.067	0.055	0	0	0	0	0	0	0	0	0	0	2	237171800	C	G	G
rs117536581	0	0	0.062	0.08	0	0	0	0	0	0	0.023	0.009	0	0	2	242227160	T	C	C
rs143475899	0	0	0.062	0.09	0	0	0	0	0	0	0.03	0.009	0	0	2	242326947	G	T	T
rs75811658	0	0	0.031	0.08	0	0	0	0	0	0	0	0	0	0	3	4092825	G	T	T
rs117634325	0	0	0.082	0.04	0	0	0	0	0	0	0	0	0	0	3	12906278	T	C	C
rs181484846	0	0	0.036	0.075	0	0	0	0	0	0	0	0	0	0	3	37059582	C	T	T
rs139675310	0	0	0.041	0.06	0	0	0	0	0	0	0	0	0	0	3	55790307	A	T	T
rs140019433	0.008	0	0.031	0.07	0	0	0	0	0	0	0	0	0	0	3	65336118	T	C	C
rs117484469	0.016	0	0.041	0.06	0	0	0	0	0	0	0	0	0	0	3	66549576	T	G	G
rs76834992	0	0	0.041	0.075	0	0	0	0	0	0	0	0	0	0	3	70261599	A	G	G
rs117231648	0	0	0.052	0.065	0	0	0	0	0	0	0	0	0	0	3	74561095	C	G	G
rs80325225	0	0	0.046	0.055	0	0	0	0	0	0	0	0	0	0	3	74571038	T	A	A
rs78323565	0.008	0	0.046	0.055	0	0	0	0	0	0	0	0	0	0	3	74572285	C	T	T
rs76731539	0.008	0	0.046	0.055	0	0	0	0	0	0	0	0	0	0	3	74573021	G	A	A
rs118176283	0	0	0.046	0.055	0	0	0	0	0	0	0	0	0	0	3	74575593	T	C	C
rs79670182	0	0	0.046	0.055	0	0	0	0	0	0	0	0	0	0	3	74588868	C	T	T
rs76171494	0	0	0.046	0.055	0	0	0	0	0	0	0	0	0	0	3	74589295	C	T	T
rs117352416	0	0	0.046	0.055	0	0	0	0	0	0	0	0	0	0	3	74611431	A	C	C
rs143245238	0	0	0.046	0.055	0	0	0	0	0	0	0	0	0	0	3	74613773	C	T	T
rs117178572	0	0	0.072	0.08	0	0	0	0	0	0	0	0	0	0	3	78469063	C	T	T
rs116932888	0	0	0.088	0.065	0	0	0	0	0	0	0	0	0	0	3	85083352	T	C	C
rs116947734	0	0	0.067	0.065	0	0	0	0	0	0	0	0	0	0	3	85329348	A	C	C
rs146147735	0	0	0.067	0.065	0	0	0	0	0	0	0	0	0	0	3	85481550	A	G	G
rs117147427	0	0	0.067	0.065	0	0	0	0	0	0	0	0	0	0	3	85488131	C	G	G
rs146186347	0.008	0	0.052	0.07	0	0	0	0	0	0	0.023	0	0	0	3	85805170	G	A	A
rs80230121	0	0	0.062	0.055	0	0	0	0	0	0	0	0	0	0	3	85807481	C	G	G
rs139466331	0	0	0.062	0.045	0	0	0	0	0	0	0	0	0	0	3	85825862	A	C	C
rs138530846	0	0	0.062	0.055	0	0	0	0	0	0	0	0	0	0	3	85875210	T	G	G
rs117830439	0	0	0.052	0.055	0	0	0	0	0	0	0	0	0	0	3	85909383	T	A	A
rs59692379	0	0	0.057	0.065	0	0	0	0	0	0	0	0	0	0	3	86113045	C	A	A
rs74386097	0	0	0.052	0.06	0	0	0	0	0	0	0	0	0	0	3	86191788	G	T	T
rs138752763	0	0	0.046	0.06	0	0	0	0	0	0	0	0	0	0	3	97785251	G	T	T
rs142953034	0	0	0.067	0.05	0	0	0	0	0	0	0	0	0	0	3	105937871	A	G	G
rs141564327	0	0	0.072	0.05	0	0	0	0	0	0	0	0	0	0	3	105945501	G	T	T
rs139373287	0	0	0.021	0.08	0	0	0	0	0	0	0	0	0	0	3	108828754	G	A	A
rs150955531	0	0	0.021	0.08	0	0	0	0	0	0	0	0	0	0	3	108868547	T	G	G
rs149528977	0	0	0.036	0.065	0	0	0	0	0	0	0	0	0	0	3	127394276	C	T	T
rs147763072	0	0	0.041	0.06	0	0	0	0	0	0	0	0	0	0	3	127510877	C	T	T
rs76401305	0	0	0.113	0.14	0	0	0	0	0	0	0.008	0	0	0	3	130239945	G	A	A
rs148678038	0	0	0.046	0.06	0	0	0	0	0	0	0	0	0	0	3	131540440	T	A	A
rs138352935	0	0	0.046	0.06	0	0	0	0	0	0	0	0	0	0	3	131543797	A	G	G
rs77182245	0	0	0.046	0.06	0	0	0	0	0	0	0	0	0	0	3	131637101	C	G	G
rs8177290	0	0	0.041	0.08	0	0	0	0	0	0	0	0	0	0	3	133488670	T	C	C
rs77967535	0	0	0.072	0.05	0	0	0	0	0	0	0	0	0	0	3	137212556	A	G	G
rs77040749	0	0	0.088	0.055	0	0	0	0	0	0	0	0	0	0	3	137238049	C	A	A
rs76553017	0	0	0.052	0.065	0	0	0	0	0	0	0	0	0	0	3	138071775	T	G	G
rs188370978	0	0	0.052	0.05	0	0	0	0	0	0	0	0	0	0	3	138169693	A	G	G
rs76704140	0	0	0.036	0.08	0	0	0	0	0	0	0	0	0	0	3	140189070	T	C	C
rs77716635	0	0	0.052	0.05	0	0	0	0	0	0	0	0	0	0	3	143336461	T	C	C
rs116869054	0	0	0.062	0.04	0	0	0	0	0	0	0	0	0	0	3	147592685	T	G	G
rs117239056	0	0	0.062	0.04	0	0	0	0	0	0	0	0	0	0	3	147607724	A	C	C
rs147882630	0	0	0.026	0.095	0	0	0	0	0	0	0	0	0	0	3	170197626	T	C	C
rs150822955	0	0	0.026	0.09	0	0	0	0	0	0	0	0	0	0	3	170208786	C	T	T
rs138203626	0.008	0	0.057	0.09	0	0	0	0	0	0	0	0	0	0	3	175957753	C	T	T
rs77148788	0	0	0.067	0.035	0	0	0	0	0	0	0	0	0	0	3	176127260	T	C	C
rs74898167	0.008	0	0.031	0.08	0	0	0	0	0	0	0	0	0	0	3	177186877	G	C	C
rs147859265	0	0	0.036	0.075	0	0	0	0	0	0	0	0	0	0	3	190918144	G	T	T
rs117999581	0	0	0.026	0.09	0	0	0	0	0	0	0	0	0	0	4	2432321	A	G	G
rs117652683	0	0	0.026	0.075	0	0	0	0	0	0	0	0	0	0	4	5293265	G	T	T
rs144718702	0	0	0.026	0.075	0	0	0	0	0	0	0	0	0	0	4	5532600	T	C	C
rs78897591	0	0	0.031	0.075	0	0	0	0	0	0	0	0	0	0	4	7344620	A	T	T
rs117247785	0	0	0.052	0.05	0	0	0	0	0	0	0	0	0	0	4	9613503	A	T	T
rs148805305	0	0	0.041	0.07	0	0	0	0	0	0	0	0	0	0	4	15916257	C	A	A
rs117198885	0	0	0.041	0.06	0	0	0	0	0	0	0	0	0	0	4	35576505	G	A	A
rs118076923	0	0	0.052	0.085	0	0	0	0	0	0	0.008	0	0	0	4	37049645	C	G	G
rs150279355	0	0	0.072	0.075	0	0	0	0	0	0	0.008	0	0	0	4	37087847	T	G	G
rs139856047	0	0	0.031	0.075	0.008	0	0	0	0	0	0	0.009	0	0	4	39162702	G	A	A
rs117355960	0	0	0.036	0.07	0.008	0	0	0	0	0	0	0.009	0	0	4	39303530	T	C	C
rs76459341	0	0	0.062	0.065	0	0	0	0	0	0	0	0	0	0	4	41007393	C	T	T
rs3733393	0	0	0.062	0.065	0	0	0	0	0	0	0	0	0	0	4	41007712	A	G	G
rs74186735	0	0	0.026	0.09	0	0	0	0	0	0	0	0	0	0	4	52681261	G	T	T
rs78548053	0	0	0.052	0.065	0	0	0	0	0	0	0	0	0	0	4	60904904	T	C	C
rs142098220	0	0	0.046	0.075	0	0	0	0	0	0	0	0	0	0	4	65297519	G	A	A
rs75394091	0	0	0.057	0.045	0	0	0	0	0	0	0	0	0	0	4	72801684	C	T	T
rs117626528	0	0	0.072	0.04	0	0	0	0	0	0	0	0	0	0	4	90989484	G	A	A
rs846003	0	0	0.041	0.06	0	0	0	0	0	0	0	0	0	0	4	99447466	G	T	T
rs846002	0	0	0.046	0.065	0	0	0	0	0	0	0	0	0	0	4	99462503	A	C	C
rs846006	0	0	0.041	0.06	0	0	0	0	0	0	0	0	0	0	4	99470238	C	T	T
rs846009	0	0	0.052	0.05	0	0	0	0	0	0	0	0	0	0	4	99506475	T	G	G
rs74416250	0	0	0.062	0.08	0	0	0	0	0	0	0	0	0	0	4	99602015	T	C	C
rs117315008	0	0	0.057	0.12	0	0	0	0	0	0	0	0	0	0	4	99717131	T	C	C
rs117598291	0	0	0.057	0.12	0	0	0	0	0	0	0	0	0	0	4	99858928	G	A	A
rs143265001	0	0	0.052	0.095	0	0	0	0	0	0	0	0	0	0	4	100256998	C	G	G
rs145688880	0	0	0.031	0.095	0	0	0	0	0	0	0	0	0	0	4	100320181	C	T	T
rs185365488	0	0	0.031	0.07	0	0	0	0	0	0	0	0	0	0	4	101002868	A	T	T
rs117214244	0	0	0.067	0.04	0	0	0	0	0	0	0	0	0	0	4	102693888	G	A	A
rs138302576	0	0	0.052	0.05	0	0	0	0	0	0	0	0	0	0	4	102774198	A	G	G
rs147922905	0	0	0.036	0.065	0	0	0	0	0	0	0	0	0	0	4	105558146	G	C	C
rs186943107	0	0	0.046	0.06	0.1	0	0	0	0	0	0.114	0.027	0	0	4	110998198	G	T	T
rs145708190	0	0	0.041	0.065	0	0	0	0	0	0	0	0	0	0	4	126906686	A	G	G
rs141039155	0	0	0.026	0.075	0	0	0	0	0	0	0	0	0	0	4	133959841	A	G	G
rs140639897	0	0	0.031	0.105	0	0	0	0	0	0	0	0	0	0	4	134050538	A	G	G
rs77100541	0.008	0	0.046	0.065	0	0	0	0	0	0	0	0	0	0	4	142132964	T	A	A
rs150082341	0	0	0.046	0.09	0	0	0	0	0	0	0	0	0	0	4	154828713	A	G	G
rs12651478	0	0	0.046	0.095	0	0	0	0	0	0	0	0	0	0	4	154861507	T	A	A
rs117493127	0	0	0.046	0.08	0	0	0	0	0	0	0	0	0	0	4	162980411	A	G	G
rs142470482	0	0	0.046	0.065	0	0	0	0	0	0	0	0	0	0	4	165125327	G	A	A
rs148933321	0	0	0.062	0.055	0	0	0	0	0	0	0	0	0	0	4	175317891	T	G	G
rs147413798	0	0	0.046	0.06	0	0	0	0	0	0	0	0	0	0	4	184675952	T	C	C
rs117002337	0	0	0.046	0.075	0	0	0	0	0	0	0	0	0	0	4	184984887	G	A	A
rs77202479	0	0	0.031	0.07	0	0	0	0	0	0	0	0	0	0	4	186090417	A	G	G
rs117108564	0	0	0.057	0.06	0	0	0	0	0	0	0	0	0	0	4	186513421	C	T	T
rs141902991	0.016	0	0.031	0.08	0.033	0	0	0	0	0	0.076	0.045	0	0	5	131975	A	G	G
rs78909572	0	0	0.052	0.06	0	0	0	0	0	0	0	0	0	0	5	2367159	C	T	T
rs117892616	0	0	0.036	0.065	0	0	0	0	0	0	0.008	0	0	0	5	7560568	A	C	C
rs139900299	0	0	0.046	0.065	0	0	0	0	0	0	0	0	0	0	5	8220286	C	A	A
rs76800488	0	0	0.057	0.07	0	0	0	0	0	0	0	0	0	0	5	13610770	G	C	C
rs117655246	0	0	0.057	0.075	0	0	0	0	0	0	0	0	0	0	5	14046999	C	T	T
rs147848047	0	0	0.062	0.065	0.008	0	0	0	0	0	0.015	0	0	0	5	17661449	A	G	G
rs117148486	0.008	0	0.052	0.06	0	0	0	0	0	0	0	0	0	0	5	18203274	G	A	A
rs79192403	0.008	0	0.062	0.06	0	0	0	0	0	0	0	0	0	0	5	18249929	C	T	T
rs80178573	0.008	0	0.062	0.07	0	0	0	0	0	0	0	0	0	0	5	18256633	C	T	T
rs75968559	0	0	0.052	0.075	0	0	0	0	0	0	0	0	0	0	5	18275552	G	T	T
rs76622346	0	0	0.077	0.055	0	0	0	0	0	0	0	0	0	0	5	23568000	T	G	G
rs141220123	0	0	0.062	0.05	0	0	0	0	0	0	0	0	0	0	5	24281718	A	G	G
rs77793555	0.008	0	0.062	0.05	0.008	0	0	0	0	0	0.03	0	0	0	5	34850389	G	A	A
rs147046343	0	0	0.026	0.095	0	0	0	0	0	0	0	0	0	0	5	35475432	T	C	C
rs77183290	0	0	0.026	0.08	0	0	0	0	0	0	0	0	0	0	5	35493219	T	A	A
rs76895201	0	0	0.026	0.08	0	0	0	0	0	0	0	0	0	0	5	35522942	C	T	T
rs139949068	0	0	0.026	0.085	0	0	0	0	0	0	0	0	0	0	5	36471115	C	A	A
rs117121321	0.008	0	0.036	0.07	0	0	0	0	0	0	0	0	0	0	5	36667703	T	C	C
rs79106412	0	0	0.057	0.06	0	0	0	0	0	0	0	0	0	0	5	42233948	T	C	C
rs180759899	0	0	0.036	0.065	0	0	0	0	0	0	0	0	0	0	5	44657243	T	A	A
rs192948818	0	0	0.026	0.08	0	0	0	0	0	0	0	0	0	0	5	45809479	A	T	T
rs139544110	0	0	0.026	0.08	0	0	0	0	0	0	0	0	0	0	5	45820569	G	A	A
rs146260413	0	0	0.026	0.08	0	0	0	0	0	0	0	0	0	0	5	45831831	T	G	G
rs188622562	0	0	0.041	0.08	0	0	0	0	0	0	0	0	0	0	5	45845695	G	A	A
rs148616735	0	0	0.021	0.08	0	0	0	0	0	0	0	0	0	0	5	45896515	C	T	T
rs117529442	0	0	0.026	0.08	0	0	0	0	0	0	0	0	0	0	5	45957756	A	T	T
rs146472958	0	0	0.026	0.075	0	0	0	0	0	0	0	0	0	0	5	46106068	C	T	T
rs187626379	0	0	0.026	0.075	0	0	0	0	0	0	0	0	0	0	5	46129877	C	A	A
rs148080297	0	0	0.026	0.075	0	0	0	0	0	0	0	0	0	0	5	46132204	A	G	G
rs149821933	0	0	0.026	0.075	0	0	0	0	0	0	0	0	0	0	5	46143327	G	T	T
rs147802049	0	0	0.057	0.06	0	0	0	0	0	0	0.008	0	0	0	5	71252513	A	C	C
rs78822243	0	0	0.046	0.055	0	0	0	0	0	0	0	0	0	0	5	71524160	C	G	G
rs150068586	0	0	0.041	0.065	0	0	0	0	0	0	0	0	0	0	5	76089593	T	C	C
rs139788816	0	0	0.036	0.08	0	0	0	0	0	0	0	0	0	0	5	77030803	G	C	C
rs117041365	0	0	0.062	0.06	0	0	0	0	0	0	0	0	0	0	5	78162504	C	G	G
rs143167902	0	0	0.062	0.15	0	0	0	0	0	0	0	0	0	0	5	88656034	C	T	T
rs148112820	0	0	0.067	0.155	0	0	0	0	0	0	0	0	0	0	5	88659103	T	A	A
rs149508409	0	0	0.046	0.13	0	0	0	0	0	0	0	0	0	0	5	88729330	T	G	G
rs16867568	0	0	0.067	0.16	0	0	0	0	0	0	0	0	0	0	5	88735836	A	G	G
rs147948663	0	0	0.036	0.08	0	0	0	0	0	0	0	0	0	0	5	107644379	A	G	G
rs12655799	0	0	0.036	0.08	0	0	0	0	0	0	0	0	0	0	5	107649414	C	G	G
rs142961150	0	0	0.031	0.07	0	0	0	0	0	0	0	0	0	0	5	107678488	G	T	T
rs145534819	0	0	0.036	0.085	0	0	0	0	0	0	0	0	0	0	5	107745496	A	G	G
rs117169614	0	0	0.062	0.05	0	0	0	0	0	0	0	0	0	0	5	113588964	C	A	A
rs149211744	0	0	0.062	0.07	0	0	0	0	0	0	0	0	0	0	5	118318622	G	A	A
rs188117533	0	0	0.057	0.055	0	0	0	0	0	0	0	0	0	0	5	130119788	G	A	A
rs142512556	0	0	0.057	0.085	0	0	0	0	0	0	0	0	0	0	5	132241389	A	G	G
rs150906583	0	0	0.046	0.06	0	0	0	0	0	0	0	0	0	0	5	133382673	C	T	T
rs143679499	0	0	0.036	0.07	0	0	0	0	0	0	0	0	0	0	5	133464805	C	G	G
rs77309986	0	0	0.057	0.08	0	0	0	0	0	0	0	0	0	0	5	133814270	A	C	C
rs182274585	0	0	0.052	0.075	0	0	0	0	0	0	0	0	0	0	5	133820036	G	A	A
rs138061689	0	0	0.021	0.095	0	0	0	0	0	0	0	0	0	0	5	148291322	G	A	A
rs118045207	0	0	0.052	0.05	0	0	0	0	0	0	0	0	0	0	5	154713522	C	T	T
rs146995828	0	0	0.052	0.055	0	0	0	0	0	0	0	0	0	0	5	154744557	T	C	C
rs138086322	0	0	0.052	0.065	0.008	0	0	0	0	0	0.015	0	0	0	5	155941810	T	C	C
rs143642966	0	0	0.046	0.085	0	0	0	0	0	0	0	0	0	0	5	156360155	T	G	G
rs870307	0	0	0.052	0.085	0	0	0	0	0	0	0	0	0	0	5	156815972	G	A	A
rs118058177	0	0	0.046	0.085	0	0	0	0	0	0	0	0	0	0	5	156880450	G	A	A
rs4361500	0	0	0.067	0.065	0	0	0	0	0	0	0	0	0	0	5	156943741	T	C	C
rs17056111	0	0	0.031	0.08	0	0	0	0	0	0	0	0	0	0	5	158137950	G	A	A
rs147200841	0	0	0.052	0.06	0	0	0	0	0	0	0	0	0	0	5	167857685	G	A	A
rs78919378	0	0	0.041	0.06	0.017	0	0	0	0	0	0.015	0	0	0	5	174959334	C	A	A
rs141323376	0	0	0.031	0.08	0	0	0	0	0	0	0	0	0	0	6	14123144	G	A	A
rs150512517	0.008	0	0.046	0.07	0	0	0	0	0	0	0	0	0	0	6	14221109	G	A	A
rs144660406	0	0	0.031	0.07	0	0	0	0	0	0	0	0	0	0	6	14968808	C	T	T
rs140323706	0	0	0.046	0.055	0	0	0	0	0	0	0	0	0	0	6	28116704	T	C	C
rs185061616	0	0	0.057	0.055	0	0	0	0	0	0	0	0	0	0	6	28159449	C	T	T
rs150898181	0	0	0.062	0.04	0	0	0	0	0	0	0	0	0	0	6	28203311	A	G	G
rs186891468	0	0	0.062	0.04	0	0	0	0	0	0	0	0	0	0	6	28219948	T	C	C
rs117048456	0	0	0.062	0.05	0	0	0	0	0	0	0	0	0	0	6	28305891	A	G	G
rs182812171	0	0	0.057	0.05	0	0	0	0	0	0	0	0	0	0	6	28316442	G	A	A
rs142341087	0	0	0.057	0.045	0	0	0	0	0	0	0	0	0	0	6	28735126	G	A	A
rs138196518	0	0	0.062	0.04	0	0	0	0	0	0	0	0	0	0	6	28794461	C	A	A
rs149704780	0	0	0.062	0.04	0	0	0	0	0	0	0	0	0	0	6	29038857	A	G	G
rs117320692	0	0	0.046	0.14	0	0	0	0	0	0	0	0	0	0	6	31496778	C	G	G
rs117155475	0	0	0.046	0.085	0	0	0	0	0	0	0	0	0	0	6	33067476	A	G	G
rs143751895	0	0	0.031	0.07	0	0	0	0	0	0	0	0	0	0	6	33070132	G	T	T
rs118156405	0	0	0.046	0.085	0	0	0	0	0	0	0	0	0	0	6	33071827	C	G	G
rs117784365	0	0	0.057	0.075	0	0	0	0	0	0	0	0	0	0	6	33088299	G	A	A
rs118075662	0	0	0.046	0.08	0	0	0	0	0	0	0	0	0	0	6	33092017	T	C	C
rs117721534	0	0	0.046	0.08	0	0	0	0	0	0	0	0	0	0	6	33102513	A	C	C
rs117534379	0	0	0.046	0.08	0	0	0	0	0	0	0	0	0	0	6	33107303	C	T	T
rs145263396	0	0	0.046	0.08	0	0	0	0	0	0	0	0	0	0	6	33110241	G	A	A
rs146338461	0	0	0.046	0.08	0	0	0	0	0	0	0	0	0	0	6	33110400	G	A	A
rs143314717	0	0	0.046	0.08	0	0	0	0	0	0	0	0	0	0	6	33111140	T	C	C
rs182118865	0	0	0.046	0.08	0	0	0	0	0	0	0	0	0	0	6	33114255	G	A	A
rs117267045	0	0	0.046	0.08	0	0	0	0	0	0	0	0	0	0	6	33134278	G	A	A
rs117237998	0	0	0.046	0.075	0	0	0	0	0	0	0	0	0	0	6	33141797	C	T	T
rs148787484	0	0	0.046	0.075	0	0	0	0	0	0	0	0	0	0	6	33143144	C	T	T
rs139380712	0	0	0.046	0.075	0	0	0	0	0	0	0	0	0	0	6	33143721	C	T	T
rs118107161	0	0	0.046	0.075	0	0	0	0	0	0	0	0	0	0	6	33143921	G	C	C
rs117435723	0	0	0.046	0.075	0	0	0	0	0	0	0	0	0	0	6	33145018	G	A	A
rs117126784	0	0	0.046	0.075	0	0	0	0	0	0	0	0	0	0	6	33145418	G	A	A
rs117200425	0	0	0.046	0.075	0	0	0	0	0	0	0	0	0	0	6	33146651	G	A	A
rs116879480	0.008	0	0.046	0.075	0	0	0	0	0	0	0.008	0	0	0	6	33148552	G	A	A
rs147303697	0.008	0	0.046	0.075	0	0	0	0	0	0	0.008	0	0	0	6	33150132	A	G	G
rs116857969	0.008	0	0.046	0.075	0	0	0	0	0	0	0.008	0	0	0	6	33155517	T	C	C
rs140968821	0.008	0	0.046	0.075	0	0	0	0	0	0	0.008	0	0	0	6	33156370	G	A	A
rs117559113	0	0	0.046	0.075	0	0	0	0	0	0	0	0	0	0	6	33166554	G	T	T
rs117878435	0	0	0.046	0.075	0	0	0	0	0	0	0	0	0	0	6	33168574	G	A	A
rs116902687	0	0	0.046	0.075	0	0	0	0	0	0	0	0	0	0	6	33171854	C	G	G
rs138620921	0	0	0.046	0.075	0	0	0	0	0	0	0	0	0	0	6	33172479	G	T	T
rs117787041	0	0	0.046	0.075	0	0	0	0	0	0	0	0	0	0	6	33178859	C	T	T
rs117374337	0	0	0.046	0.075	0	0	0	0	0	0	0	0	0	0	6	33183758	A	C	C
rs117950794	0	0	0.046	0.075	0	0	0	0	0	0	0	0	0	0	6	33192120	A	G	G
rs117775310	0	0	0.046	0.075	0	0	0	0	0	0	0	0	0	0	6	33196719	C	T	T
rs4573068	0	0	0.046	0.06	0	0	0	0	0	0	0	0	0	0	6	36562637	C	T	T
rs192232724	0	0	0.031	0.085	0	0	0	0	0	0	0	0	0	0	6	44213059	G	A	A
rs144243729	0	0	0.077	0.03	0	0	0	0	0	0	0	0	0	0	6	50977426	A	C	C
rs140408368	0	0	0.036	0.065	0	0	0	0	0	0	0	0	0	0	6	52160848	G	A	A
rs142539225	0.008	0	0.031	0.085	0	0	0	0	0	0	0	0	0	0	6	63562919	C	T	T
rs190228130	0.008	0	0.026	0.075	0	0	0	0	0	0	0	0	0	0	6	63660976	A	C	C
rs117715750	0	0	0.088	0.015	0	0	0	0	0	0	0	0	0	0	6	68735304	C	T	T
rs75414455	0	0	0.103	0.035	0	0	0	0	0	0	0	0	0	0	6	68813753	C	T	T
rs116869162	0	0	0.113	0.03	0	0	0	0	0	0	0	0	0	0	6	68848009	C	A	A
rs148099501	0	0	0.036	0.07	0	0	0	0	0	0	0	0	0	0	6	69993276	G	T	T
rs148959880	0.008	0	0.036	0.065	0	0	0	0	0	0	0	0	0	0	6	84063839	C	T	T
rs9374464	0	0	0.041	0.06	0	0	0	0	0	0	0	0	0	0	6	97727187	G	A	A
rs145425840	0	0	0.052	0.055	0	0	0	0	0	0	0	0	0	0	6	104741813	A	G	G
rs116942152	0	0	0.057	0.06	0	0	0	0	0	0	0	0	0	0	6	104773249	C	A	A
rs140433245	0	0	0.052	0.07	0	0	0	0	0	0	0	0	0	0	6	104802542	G	A	A
rs142385003	0	0	0.031	0.07	0	0	0	0	0	0	0	0	0	0	6	112400446	G	C	C
rs75294227	0	0	0.067	0.04	0	0	0	0	0	0	0.008	0	0	0	6	113619368	C	A	A
rs117375781	0	0	0.052	0.05	0	0	0	0	0	0	0	0	0	0	6	128137146	G	A	A
rs142342314	0	0	0.021	0.08	0	0	0	0	0	0	0	0	0	0	6	133111551	A	C	C
rs182814297	0	0	0.052	0.09	0	0	0	0	0	0	0	0	0	0	6	133470168	G	A	A
rs143422073	0	0	0.062	0.05	0	0	0	0	0	0	0	0	0	0	6	145318533	T	C	C
rs138185178	0	0	0.036	0.1	0	0	0	0	0	0	0	0	0	0	6	150404745	T	C	C
rs150017110	0	0	0.052	0.085	0	0	0	0	0	0	0	0	0	0	7	12879256	T	C	C
rs12531821	0	0	0.046	0.06	0	0	0	0	0	0	0	0	0	0	7	18519707	G	T	T
rs117124568	0	0	0.041	0.07	0	0	0	0	0	0	0	0	0	0	7	22647020	G	A	A
rs12234435	0	0	0.067	0.095	0	0	0	0	0	0	0	0	0	0	7	22683279	T	C	C
rs138642451	0	0	0.041	0.09	0	0	0	0	0	0	0	0	0	0	7	28077868	A	T	T
rs193142735	0	0	0.041	0.095	0	0	0	0	0	0	0	0	0	0	7	28077870	A	T	T
rs151167566	0	0	0.062	0.075	0	0	0	0	0	0	0	0	0	0	7	28571504	G	A	A
rs118151726	0	0	0.077	0.065	0	0	0	0	0	0	0	0	0	0	7	28870175	C	T	T
rs117415999	0	0	0.046	0.065	0	0	0	0	0	0	0	0	0	0	7	31818212	T	C	C
rs148164118	0	0	0.057	0.08	0	0	0	0	0	0	0	0	0	0	7	42312899	C	T	T
rs146774903	0	0	0.052	0.05	0	0	0	0	0	0	0	0	0	0	7	42323320	T	G	G
rs149953090	0	0	0.052	0.075	0	0	0	0	0	0	0	0	0	0	7	46757850	A	G	G
rs78761246	0	0	0.052	0.07	0	0	0	0	0	0	0	0	0	0	7	50770846	T	C	C
rs147624493	0	0	0.046	0.07	0	0	0	0	0	0	0	0	0	0	7	57298808	A	G	G
rs150833774	0	0	0.057	0.06	0	0	0	0	0	0	0	0	0	0	7	57349366	T	G	G
rs138790907	0	0	0.041	0.06	0	0	0	0	0	0	0	0	0	0	7	62339806	A	T	T
rs138598648	0	0	0.072	0.065	0	0	0	0	0	0	0	0	0	0	7	64260816	A	G	G
rs117512954	0	0	0.062	0.05	0	0	0	0	0	0	0	0	0	0	7	68633659	A	C	C
rs80045244	0	0	0.057	0.065	0.008	0	0	0	0	0	0	0	0	0	7	70873631	G	C	C
rs74524505	0	0	0.057	0.055	0.008	0	0	0	0	0	0	0	0	0	7	70886185	C	T	T
rs74300699	0	0	0.067	0.055	0.008	0	0	0	0	0	0	0	0	0	7	70951391	C	A	A
rs189188962	0	0	0.077	0.035	0	0	0	0	0	0	0	0	0	0	7	72334711	G	A	A
rs117615159	0.008	0	0.062	0.04	0.092	0	0	0	0	0	0.114	0.036	0	0	7	72761829	C	T	T
rs77729598	0	0	0.062	0.08	0	0	0	0	0	0	0	0	0	0	7	78130027	A	G	G
rs186140380	0	0	0.057	0.065	0	0	0	0	0	0	0	0	0	0	7	78160327	T	C	C
rs78387544	0	0	0.015	0.09	0	0	0	0	0	0	0	0	0	0	7	90247663	C	T	T
rs144656920	0	0	0.021	0.095	0	0	0	0	0	0	0	0	0	0	7	90351451	C	A	A
rs17163166	0	0	0.021	0.09	0	0	0	0	0	0	0	0	0	0	7	90401524	G	T	T
rs188083224	0	0	0.021	0.09	0	0	0	0	0	0	0	0	0	0	7	90439061	G	T	T
rs190630241	0	0	0.031	0.075	0	0	0	0	0	0	0.015	0.009	0	0	7	95309645	A	T	T
rs117761436	0	0	0.036	0.065	0	0	0	0	0	0	0	0	0	0	7	100850135	C	T	T
rs148856641	0	0	0.041	0.07	0	0	0	0	0	0	0	0	0	0	7	104721451	A	G	G
rs187410436	0	0	0.046	0.06	0	0	0	0	0	0	0	0	0	0	7	105021749	C	T	T
rs76021249	0	0	0.057	0.05	0	0	0	0	0	0	0	0	0	0	7	112755159	C	A	A
rs78319875	0	0	0.062	0.06	0	0	0	0	0	0	0	0	0	0	7	115147061	T	C	C
rs117218950	0	0	0.041	0.065	0	0	0	0	0	0	0	0	0	0	7	125776874	C	T	T
rs181134457	0	0	0.041	0.065	0	0	0	0	0	0	0	0	0	0	7	125777128	T	C	C
rs142245905	0	0	0.041	0.065	0	0	0	0	0	0	0	0	0	0	7	125777698	T	C	C
rs117366762	0	0	0.041	0.065	0	0	0	0	0	0	0	0	0	0	7	125778766	C	T	T
rs78794918	0	0	0.041	0.065	0	0	0	0	0	0	0	0	0	0	7	125779666	G	T	T
rs140344986	0	0	0.041	0.06	0	0	0	0	0	0	0	0	0	0	7	125782734	C	A	A
rs147345418	0	0	0.041	0.06	0	0	0	0	0	0	0	0	0	0	7	125787205	G	A	A
rs73448825	0	0	0.041	0.06	0	0	0	0	0	0	0	0	0	0	7	125790499	A	C	C
rs147955388	0	0	0.041	0.06	0	0	0	0	0	0	0	0	0	0	7	125795004	T	G	G
rs142568090	0	0	0.041	0.06	0	0	0	0	0	0	0	0	0	0	7	125796311	A	G	G
rs141836038	0	0	0.046	0.06	0	0	0	0	0	0	0	0	0	0	7	125806021	T	C	C
rs151069211	0	0	0.046	0.06	0	0	0	0	0	0	0	0	0	0	7	125813354	A	G	G
rs191559160	0	0	0.046	0.06	0	0	0	0	0	0	0	0	0	0	7	125814912	G	A	A
rs150074489	0	0	0.041	0.06	0	0	0	0	0	0	0	0	0	0	7	125827875	T	C	C
rs117108917	0	0	0.041	0.065	0	0	0	0	0	0	0	0	0	0	7	125830530	C	T	T
rs144563772	0	0	0.041	0.065	0	0	0	0	0	0	0	0	0	0	7	125834622	C	T	T
rs118137047	0	0	0.041	0.065	0	0	0	0	0	0	0	0	0	0	7	125835939	T	C	C
rs147235628	0	0	0.041	0.065	0	0	0	0	0	0	0	0	0	0	7	125836454	C	T	T
rs117993691	0	0	0.041	0.065	0	0	0	0	0	0	0	0	0	0	7	125837130	T	C	C
rs117366477	0	0	0.036	0.065	0	0	0	0	0	0	0	0	0	0	7	128485276	G	A	A
rs117598031	0	0	0.057	0.06	0	0	0	0	0	0	0	0	0	0	7	130050533	C	T	T
rs143100607	0	0	0.057	0.06	0	0	0	0	0	0	0	0	0	0	7	130060380	C	T	T
rs141493228	0	0	0.052	0.065	0	0	0	0	0	0	0	0	0	0	7	134996425	G	T	T
rs139299925	0	0	0.057	0.055	0	0	0	0	0	0	0	0	0	0	7	136026064	C	T	T
rs117685285	0	0	0.031	0.075	0	0	0	0	0	0	0	0	0	0	7	139704296	G	A	A
rs141960857	0	0	0.041	0.075	0	0	0	0	0	0	0.008	0	0	0	8	381410	A	G	G
rs151002874	0	0	0.057	0.045	0	0	0	0	0	0	0.008	0	0	0	8	4835697	T	G	G
rs117945182	0	0	0.041	0.06	0	0	0	0	0	0	0	0	0	0	8	5667837	C	T	T
rs149485811	0	0	0.026	0.075	0	0	0	0	0	0	0	0	0	0	8	8251546	G	A	A
rs138629519	0	0	0.052	0.06	0	0	0	0	0	0	0	0	0	0	8	9020637	G	T	T
rs17119242	0	0	0.052	0.075	0	0	0	0	0	0	0	0	0	0	8	14249098	G	T	T
rs139280700	0	0	0.052	0.05	0	0	0	0	0	0	0	0	0	0	8	20080464	T	C	C
rs143060781	0	0	0.041	0.085	0	0	0	0	0	0	0	0	0	0	8	21523512	G	T	T
rs77160553	0	0	0.026	0.075	0	0	0	0	0	0	0	0	0	0	8	39960397	A	G	G
rs188784407	0	0	0.041	0.06	0	0	0	0	0	0	0	0	0	0	8	47166058	G	C	C
rs182896002	0	0	0.046	0.055	0	0	0	0	0	0	0	0	0	0	8	54927865	G	T	T
rs79835496	0	0	0.057	0.045	0	0	0	0	0	0	0	0	0	0	8	66894725	C	A	A
rs142415959	0	0	0.041	0.085	0	0	0	0	0	0	0	0	0	0	8	73808524	G	A	A
rs140994622	0	0	0.021	0.09	0	0	0	0	0	0	0	0	0	0	8	96811819	T	G	G
rs180756470	0	0	0.036	0.09	0	0	0	0	0	0	0	0	0	0	8	104130028	A	G	G
rs145417167	0	0	0.041	0.085	0	0	0	0	0	0	0	0	0	0	8	104154281	T	C	C
rs143987838	0	0	0.041	0.085	0	0	0	0	0	0	0	0	0	0	8	104166169	C	T	T
rs117393319	0	0	0.041	0.075	0	0	0	0	0	0	0	0	0	0	8	104221726	A	T	T
rs72606696	0	0	0.046	0.055	0	0	0	0	0	0	0	0	0	0	8	106747262	T	G	G
rs75518372	0	0	0.041	0.07	0	0	0	0	0	0	0	0	0	0	8	107048604	T	G	G
rs79419524	0	0	0.041	0.06	0	0	0	0	0	0	0	0	0	0	8	107143956	T	C	C
rs146545605	0	0	0.046	0.06	0	0	0	0	0	0	0	0	0	0	8	110309331	T	C	C
rs77800937	0	0	0.036	0.075	0	0	0	0	0	0	0	0	0	0	8	121311602	T	G	G
rs4072975	0	0	0.041	0.07	0	0	0	0	0	0	0.008	0	0	0	8	121750653	C	T	T
rs75640418	0	0	0.041	0.07	0	0	0	0	0	0	0	0	0	0	8	121761658	C	T	T
rs77633464	0	0	0.057	0.07	0	0	0	0	0	0	0	0	0	0	8	125625530	A	G	G
rs142230317	0	0	0.052	0.05	0	0	0	0	0	0	0	0	0	0	8	125637478	T	C	C
rs144069589	0	0	0.031	0.08	0	0	0	0	0	0	0	0	0	0	8	129058372	G	C	C
rs117298259	0	0	0.052	0.05	0	0	0	0	0	0	0	0	0	0	8	138662055	G	C	C
rs116861885	0	0	0.052	0.05	0	0	0	0	0	0	0	0.009	0	0	9	756382	T	C	C
rs10959801	0	0	0.046	0.115	0	0	0	0	0	0	0	0	0	0	9	11435429	T	A	A
rs79148270	0	0	0.046	0.055	0	0	0	0	0	0	0	0	0	0	9	11520771	C	A	A
rs117217502	0	0	0.036	0.075	0	0	0	0	0	0	0	0	0	0	9	12772275	C	T	T
rs140930224	0	0	0.036	0.08	0	0	0	0	0	0	0	0	0	0	9	13110517	G	C	C
rs10960951	0	0	0.041	0.09	0	0	0	0	0	0	0	0	0	0	9	13114354	G	A	A
rs147337860	0	0	0.052	0.05	0	0	0	0	0	0	0	0	0	0	9	13158205	C	G	G
rs117482331	0	0	0.052	0.05	0	0	0	0	0	0	0	0	0	0	9	13158509	C	T	T
rs150111232	0	0	0.052	0.05	0	0	0	0	0	0	0	0	0	0	9	13161994	G	A	A
rs77965811	0	0	0.052	0.05	0	0	0	0	0	0	0	0	0	0	9	13163951	C	T	T
rs117775996	0	0	0.036	0.07	0.008	0	0	0	0	0	0	0	0	0	9	22149391	T	A	A
rs12685942	0	0	0.031	0.07	0.008	0	0	0	0	0	0	0	0	0	9	22165129	G	C	C
rs116939817	0	0	0.062	0.095	0	0	0	0	0	0	0	0	0	0	9	22795826	C	T	T
rs117228967	0	0	0.057	0.05	0	0	0	0	0	0	0	0	0	0	9	27789518	C	A	A
rs117066400	0	0	0.057	0.055	0	0	0	0	0	0	0	0	0	0	9	31322146	T	A	A
rs77980063	0	0	0.062	0.085	0	0	0	0	0	0	0.03	0	0	0	9	75891875	C	T	T
rs118163009	0	0	0.062	0.04	0	0	0	0	0	0	0	0	0	0	9	80477822	C	T	T
rs117780920	0	0	0.077	0.05	0	0	0	0	0	0	0	0	0	0	9	80737542	A	T	T
rs118090041	0	0	0.072	0.04	0	0	0	0	0	0	0	0	0	0	9	90772212	G	T	T
rs138323069	0	0	0.046	0.055	0	0	0	0	0	0	0	0	0	0	9	95775671	G	A	A
rs12236005	0	0	0.062	0.04	0	0	0	0	0	0	0	0	0	0	9	96583279	C	G	G
rs181927188	0	0	0.062	0.06	0	0	0	0	0	0	0	0	0	0	9	96650293	A	G	G
rs150858523	0	0	0.026	0.075	0	0	0	0	0	0	0	0	0	0	9	117517145	A	G	G
rs144117240	0	0	0.036	0.09	0	0	0	0	0	0	0	0	0	0	9	117517840	C	T	T
rs144671571	0	0	0.026	0.075	0	0	0	0	0	0	0	0	0	0	9	117521500	G	C	C
rs149502578	0	0	0.026	0.075	0	0	0	0	0	0	0	0	0	0	9	117529876	G	C	C
rs139510561	0	0	0.067	0.065	0	0	0	0	0	0	0	0	0	0	9	118349775	T	A	A
rs142622886	0	0	0.041	0.06	0	0	0	0	0	0	0	0	0	0	9	121103873	T	C	C
rs78520204	0	0	0.041	0.06	0	0	0	0	0	0	0	0	0	0	9	124027283	C	T	T
rs79509920	0	0	0.041	0.06	0	0	0	0	0	0	0	0	0	0	9	124049661	G	A	A
rs77268075	0	0	0.041	0.06	0	0	0	0	0	0	0	0	0	0	9	124061290	G	C	C
rs79851537	0	0	0.046	0.06	0	0	0	0	0	0	0	0	0	0	9	129915463	C	T	T
rs192194584	0	0	0.036	0.09	0.042	0	0	0	0	0	0.015	0	0	0	9	130992509	G	C	C
rs78459127	0	0	0.041	0.085	0	0	0	0	0	0	0	0	0	0	9	137950783	T	C	C
rs138350406	0	0	0.088	0.085	0	0	0	0	0	0	0	0	0	0	10	3043329	A	G	G
rs148905109	0	0	0.057	0.045	0	0	0	0	0	0	0	0	0	0	10	5367567	T	C	C
rs117913611	0	0	0.057	0.045	0	0	0	0	0	0	0	0	0	0	10	5372261	T	C	C
rs148870106	0	0	0.057	0.045	0	0	0	0	0	0	0	0	0	0	10	5377471	A	G	G
rs183516832	0	0	0.036	0.075	0	0	0	0	0	0	0	0	0	0	10	5825222	A	G	G
rs116903545	0	0	0.057	0.05	0	0	0	0	0	0	0	0	0	0	10	6536971	G	A	A
rs12570760	0	0	0.041	0.06	0	0	0	0	0	0	0	0	0	0	10	14276541	G	T	T
rs117211945	0	0	0.052	0.08	0	0	0	0	0	0	0	0	0	0	10	16646755	T	C	C
rs116873136	0	0	0.057	0.095	0	0	0	0	0	0	0	0	0	0	10	18664036	A	G	G
rs118076586	0	0	0.031	0.07	0	0	0	0	0	0	0	0	0	0	10	21604596	T	C	C
rs151010483	0	0	0.031	0.075	0	0	0	0	0	0	0	0	0	0	10	25936083	C	T	T
rs181434712	0	0	0.021	0.08	0	0	0	0	0	0	0	0	0	0	10	31818525	C	T	T
rs145507829	0	0	0.046	0.065	0	0	0	0	0	0	0	0	0	0	10	38414913	T	C	C
rs10508865	0	0	0.046	0.065	0	0	0	0	0	0	0	0	0	0	10	38574314	C	A	A
rs117845272	0	0	0.093	0.025	0	0	0	0	0	0	0	0	0	0	10	54651467	T	C	C
rs149899737	0	0	0.093	0.025	0	0	0	0	0	0	0	0	0	0	10	54664371	A	C	C
rs144356097	0	0	0.057	0.05	0	0	0	0	0	0	0.008	0	0	0	10	70934950	G	C	C
rs10998628	0	0	0.057	0.05	0	0	0	0	0	0	0.008	0	0	0	10	70945551	C	G	G
rs3793810	0.008	0	0.036	0.065	0	0	0	0	0	0	0	0	0	0	10	71869643	A	G	G
rs117453095	0	0	0.052	0.05	0.008	0	0	0	0	0	0	0	0	0	10	74330578	C	G	G
rs191254552	0	0	0.057	0.05	0	0	0	0	0	0	0	0	0	0	10	74474548	C	T	T
rs148251474	0	0	0.062	0.06	0	0	0	0	0	0	0	0	0	0	10	77743705	G	A	A
rs147411711	0	0	0.041	0.065	0	0	0	0	0	0	0.008	0	0	0	10	84587149	C	T	T
rs137873294	0	0	0.026	0.08	0	0	0	0	0	0	0	0	0	0	10	85091128	A	C	C
rs79763187	0	0	0.057	0.055	0	0	0	0	0	0	0	0	0	0	10	86840298	A	G	G
rs74803670	0	0	0.062	0.05	0	0	0	0	0	0	0	0	0	0	10	86910338	G	T	T
rs138635412	0	0	0.026	0.075	0	0	0	0	0	0	0	0	0	0	10	94248378	C	T	T
rs138854559	0	0	0.041	0.065	0	0	0	0	0	0	0	0	0	0	10	109462211	A	G	G
rs187927834	0	0	0.046	0.07	0	0	0	0	0	0	0	0	0	0	10	111825361	G	A	A
rs146849190	0	0	0.041	0.06	0	0	0	0	0	0	0.008	0	0	0	10	134997429	G	A	A
rs118114896	0	0	0.052	0.06	0	0	0	0	0	0	0	0	0	0	11	2157294	C	T	T
rs137869414	0	0	0.041	0.1	0	0	0	0	0	0	0	0	0	0	11	3037334	A	G	G
rs141666329	0	0	0.067	0.045	0	0	0	0	0	0	0	0	0	0	11	8909532	T	C	C
rs77819243	0	0	0.067	0.045	0	0	0	0	0	0	0	0	0	0	11	8972259	C	T	T
rs117226722	0	0	0.067	0.04	0	0	0	0	0	0	0	0	0	0	11	9006539	A	T	T
rs141223229	0	0	0.067	0.04	0	0	0	0	0	0	0	0	0	0	11	9026445	C	T	T
rs181387718	0	0	0.067	0.04	0	0	0	0	0	0	0	0	0	0	11	9031567	G	A	A
rs75778376	0	0	0.067	0.06	0	0	0	0	0	0	0	0	0	0	11	11606125	C	T	T
rs146450712	0	0	0.031	0.07	0	0	0	0	0	0	0	0	0	0	11	24011584	A	G	G
rs142780767	0	0	0.036	0.065	0	0	0	0	0	0	0	0	0	0	11	24029567	G	A	A
rs142329770	0.016	0	0.052	0.05	0.025	0	0	0	0	0	0.121	0	0	0	11	25275861	T	C	C
rs151335352	0	0	0.052	0.05	0	0	0	0	0	0	0	0	0	0	11	29534117	T	C	C
rs117780479	0	0	0.082	0.055	0.017	0	0	0	0	0	0.008	0	0	0	11	30012544	G	A	A
rs75114370	0	0	0.062	0.04	0	0	0	0	0	0	0	0	0	0	11	30667679	G	C	C
rs75122897	0	0	0.062	0.07	0	0	0	0	0	0	0	0	0	0	11	30734370	C	T	T
rs75035633	0	0	0.072	0.04	0	0	0	0	0	0	0	0	0	0	11	34166896	T	C	C
rs117270383	0	0	0.072	0.04	0	0	0	0	0	0	0	0	0	0	11	34178715	C	T	T
rs146585226	0	0	0.057	0.045	0	0	0	0	0	0	0	0	0	0	11	44234353	A	C	C
rs74800324	0	0	0.041	0.06	0	0	0	0	0	0	0	0	0	0	11	59027366	A	C	C
rs79324032	0	0	0.067	0.04	0	0	0	0	0	0	0	0	0	0	11	62051222	A	C	C
rs17157218	0	0	0.072	0.05	0	0	0	0	0	0	0	0	0	0	11	62159481	T	A	A
rs117393523	0	0	0.062	0.055	0	0	0	0	0	0	0	0	0	0	11	71277777	G	A	A
rs117721139	0	0	0.041	0.06	0	0	0	0	0	0	0	0	0	0	11	88406306	G	A	A
rs140887228	0	0	0.052	0.055	0	0	0	0	0	0	0	0	0	0	11	88718787	T	A	A
rs75976515	0	0	0.052	0.065	0	0	0	0	0	0	0	0	0	0	11	88994365	A	G	G
rs77605301	0	0	0.041	0.065	0	0	0	0	0	0	0	0	0	0	11	90626620	T	C	C
rs117953066	0	0	0.046	0.06	0	0	0	0	0	0	0	0	0	0	11	99082020	C	T	T
rs183287539	0	0	0.041	0.06	0	0	0	0	0	0	0	0	0	0	11	105294695	C	T	T
rs187600357	0	0	0.041	0.06	0	0	0	0	0	0	0	0	0	0	11	105323283	T	G	G
rs137898734	0.016	0	0.036	0.08	0	0	0	0	0	0	0	0	0	0	11	105913173	A	G	G
rs142130455	0	0	0.052	0.05	0	0	0	0	0	0	0	0	0	0	11	109538838	C	A	A
rs74450461	0	0	0.046	0.06	0	0	0	0	0	0	0	0	0	0	11	118995006	T	G	G
rs77996723	0	0	0.077	0.11	0	0	0	0	0	0	0	0	0	0	11	119208083	G	C	C
rs117694977	0.008	0	0.067	0.08	0	0	0	0	0	0	0	0	0	0	11	119397267	A	G	G
rs117724553	0.008	0	0.062	0.08	0	0	0	0	0	0	0	0	0	0	11	119402198	G	C	C
rs75120908	0.008	0	0.062	0.075	0	0	0	0	0	0	0	0	0	0	11	119402442	C	T	T
rs117835162	0.008	0	0.041	0.075	0	0	0	0	0	0	0	0	0	0	11	119404757	G	A	A
rs117477303	0.016	0	0.036	0.07	0	0	0	0	0	0	0	0	0	0	11	119409058	C	T	T
rs117677122	0.016	0	0.036	0.07	0	0	0	0	0	0	0	0	0	0	11	119412489	T	G	G
rs185476121	0.016	0	0.036	0.07	0	0	0	0	0	0	0	0	0	0	11	119413405	G	A	A
rs141660840	0.016	0	0.036	0.07	0	0	0	0	0	0	0	0	0	0	11	119413683	A	C	C
rs117107126	0.016	0	0.036	0.07	0	0	0	0	0	0	0	0	0	0	11	119414823	G	C	C
rs74788475	0.016	0	0.036	0.07	0	0	0	0	0	0	0	0	0	0	11	119417306	C	T	T
rs117682466	0.016	0	0.036	0.07	0	0	0	0	0	0	0	0	0	0	11	119417510	A	G	G
rs117594837	0.016	0	0.036	0.07	0	0	0	0	0	0	0	0	0	0	11	119418926	G	A	A
rs141233874	0.016	0	0.036	0.07	0	0	0	0	0	0	0	0	0	0	11	119419540	T	C	C
rs117300585	0.016	0	0.036	0.07	0	0	0	0	0	0	0	0	0	0	11	119419593	C	T	T
rs117017805	0.016	0	0.036	0.07	0	0	0	0	0	0	0	0	0	0	11	119419684	A	C	C
rs139734292	0.016	0	0.036	0.07	0	0	0	0	0	0	0	0	0	0	11	119420041	G	A	A
rs191377924	0.016	0	0.036	0.07	0	0	0	0	0	0	0	0	0	0	11	119426342	A	G	G
rs148414592	0.016	0	0.036	0.07	0	0	0	0	0	0	0	0	0	0	11	119429058	G	A	A
rs147577987	0.016	0	0.031	0.07	0	0	0	0	0	0	0	0	0	0	11	119429520	A	T	T
rs144992672	0.016	0	0.031	0.07	0	0	0	0	0	0	0	0	0	0	11	119434001	A	G	G
rs145561002	0.016	0	0.031	0.07	0	0	0	0	0	0	0	0	0	0	11	119435728	A	G	G
rs140338702	0.016	0	0.031	0.07	0	0	0	0	0	0	0	0	0	0	11	119439151	A	G	G
rs112303051	0.016	0	0.031	0.07	0	0	0	0	0	0	0	0	0	0	11	119440424	A	C	C
rs144086087	0.016	0	0.031	0.07	0	0	0	0	0	0	0	0	0	0	11	119441623	C	T	T
rs117807627	0.008	0	0.031	0.07	0	0	0	0	0	0	0	0	0	0	11	119442916	C	T	T
rs143732305	0.033	0	0.036	0.07	0	0	0	0	0	0	0	0	0	0	11	119444923	A	G	G
rs77997078	0.008	0	0.036	0.07	0	0	0	0	0	0	0	0	0	0	11	119450115	C	G	G
rs79885642	0.008	0	0.036	0.07	0	0	0	0	0	0	0	0	0	0	11	119453639	T	G	G
rs185737435	0.008	0	0.036	0.07	0	0	0	0	0	0	0	0	0	0	11	119453855	T	G	G
rs118183377	0.008	0	0.036	0.07	0.008	0	0	0	0	0	0	0	0	0	11	119454902	G	T	T
rs149223789	0.008	0	0.036	0.07	0.008	0	0	0	0	0	0	0	0	0	11	119457318	G	T	T
rs11217337	0.008	0	0.036	0.07	0	0	0	0	0	0	0	0	0	0	11	119464498	C	T	T
rs11217339	0.008	0	0.036	0.07	0	0	0	0	0	0	0	0	0	0	11	119464837	C	T	T
rs11217341	0.008	0	0.036	0.07	0	0	0	0	0	0	0	0	0	0	11	119465939	C	T	T
rs117893320	0.008	0	0.041	0.095	0	0	0	0	0	0	0	0	0	0	11	119487770	T	C	C
rs138611461	0.008	0	0.041	0.09	0	0	0	0	0	0	0	0	0	0	11	119491803	A	G	G
rs117341093	0.008	0	0.041	0.09	0	0	0	0	0	0	0	0	0	0	11	119492115	C	T	T
rs147230892	0.008	0	0.041	0.09	0	0	0	0	0	0	0	0	0	0	11	119493292	G	A	A
rs117383841	0.008	0	0.041	0.09	0	0	0	0	0	0	0	0	0	0	11	119495970	C	T	T
rs118064267	0.008	0	0.041	0.09	0	0	0	0	0	0	0	0	0	0	11	119496630	T	C	C
rs11217359	0.008	0	0.041	0.08	0	0	0	0	0	0	0	0	0	0	11	119498144	A	C	C
rs11063146	0	0	0.046	0.1	0	0	0	0	0	0	0	0	0	0	12	4526715	G	A	A
rs143403672	0	0	0.057	0.065	0	0	0	0	0	0	0	0	0	0	12	21125863	C	A	A
rs117928893	0	0	0.046	0.055	0	0	0	0	0	0	0	0	0	0	12	21386877	C	T	T
rs140318570	0	0	0.046	0.07	0.058	0	0	0	0	0	0.136	0.027	0	0	12	31647363	G	A	A
rs117030852	0	0	0.021	0.08	0	0	0	0	0	0	0	0	0	0	12	44044808	C	T	T
rs146348657	0.016	0	0.057	0.065	0	0	0	0	0	0	0.008	0	0	0	12	49763875	G	C	C
rs150324521	0	0	0.026	0.075	0	0	0	0	0	0	0	0	0	0	12	51963531	C	G	G
rs139488150	0	0	0.041	0.075	0	0	0	0	0	0	0	0	0	0	12	52050205	C	G	G
rs11171209	0	0	0.057	0.105	0	0	0	0	0	0	0	0	0	0	12	55378423	G	A	A
rs146231272	0	0	0.062	0.11	0	0	0	0	0	0	0	0	0	0	12	55437210	A	G	G
rs80248161	0	0	0.057	0.045	0	0	0	0	0	0	0	0	0	0	12	64506579	A	G	G
rs3829295	0	0	0.046	0.055	0	0	0	0	0	0	0	0	0	0	12	77423619	T	C	C
rs74855646	0	0	0.067	0.065	0	0	0	0	0	0	0	0	0	0	12	88256182	A	G	G
rs79405816	0	0	0.062	0.07	0	0	0	0	0	0	0.008	0	0	0	12	88285616	A	C	C
rs78434691	0	0	0.067	0.075	0	0	0	0	0	0	0.008	0	0	0	12	88316532	C	T	T
rs17251308	0	0	0.036	0.075	0	0	0	0	0	0	0	0	0	0	12	92081979	G	C	C
rs74907998	0.008	0	0.031	0.07	0	0	0	0	0	0	0	0	0	0	12	101258213	T	G	G
rs79541646	0	0	0.046	0.055	0	0	0	0	0	0	0	0	0	0	12	115918425	G	T	T
rs149440204	0	0	0.036	0.065	0	0	0	0	0	0	0.008	0	0	0	12	119607668	C	T	T
rs138628060	0	0	0.041	0.065	0	0	0	0	0	0	0	0	0	0	12	123419574	T	C	C
rs143519803	0	0	0.046	0.055	0	0	0	0	0	0	0	0	0	0	12	129757623	C	T	T
rs143379373	0	0	0.052	0.05	0	0	0	0	0	0	0	0	0	0	13	19582588	C	T	T
rs117950863	0	0	0.026	0.075	0	0	0	0	0	0	0	0	0	0	13	21137255	A	C	C
rs141397372	0	0	0.046	0.065	0	0	0	0	0	0	0	0	0	0	13	26549918	G	C	C
rs9562234	0	0	0.052	0.06	0	0	0	0	0	0	0	0	0	0	13	41481711	A	T	T
rs142992496	0	0	0.062	0.045	0	0	0	0	0	0	0	0	0	0	13	58555727	A	G	G
rs9570600	0	0	0.046	0.065	0	0	0	0	0	0	0	0	0	0	13	62108693	T	C	C
rs145120477	0	0	0.046	0.065	0	0	0	0	0	0	0	0	0	0	13	71649731	C	T	T
rs150655209	0	0	0.052	0.055	0	0	0	0	0	0	0	0	0	0	13	78090629	C	T	T
rs149874936	0	0	0.052	0.05	0	0	0	0	0	0	0	0	0	0	13	83032699	C	A	A
rs55891208	0	0	0.046	0.075	0	0	0	0	0	0	0	0	0	0	13	85238130	C	G	G
rs59001063	0	0	0.046	0.08	0	0	0	0	0	0	0	0	0	0	13	96730697	C	A	A
rs117377023	0	0	0.077	0.035	0	0	0	0	0	0	0	0	0	0	13	110628540	G	A	A
rs78808817	0	0	0.046	0.065	0	0	0	0	0	0	0	0	0	0	14	36719465	T	C	C
rs138497346	0	0	0.031	0.07	0	0	0	0	0	0	0	0	0	0	14	39091927	T	G	G
rs79438284	0	0	0.046	0.06	0	0	0	0	0	0	0	0	0	0	14	48192728	G	C	C
rs144943179	0.008	0	0.036	0.075	0.025	0	0	0	0	0	0.023	0.018	0	0	14	50722151	G	A	A
rs151272209	0	0	0.036	0.095	0.017	0	0	0	0	0	0.038	0.018	0	0	14	52203657	G	T	T
rs58291299	0	0	0.062	0.055	0	0	0	0	0	0	0	0	0	0	14	55662949	C	T	T
rs138781257	0	0	0.062	0.055	0	0	0	0	0	0	0	0	0	0	14	55689348	A	T	T
rs140018704	0	0	0.026	0.095	0	0	0	0	0	0	0	0	0	0	14	69177266	A	T	T
rs148110982	0	0	0.036	0.07	0	0	0	0	0	0	0	0	0	0	14	69847824	C	A	A
rs142184352	0	0	0.036	0.07	0	0	0	0	0	0	0	0	0	0	14	69873744	T	C	C
rs116864315	0	0	0.031	0.07	0	0	0	0	0	0	0	0	0	0	14	70074936	T	C	C
rs146305925	0	0	0.072	0.03	0	0	0	0	0	0	0	0	0	0	14	90555160	C	T	T
rs76187504	0	0	0.046	0.08	0	0	0	0	0	0	0	0	0	0	14	92193777	C	T	T
rs78443321	0	0	0.021	0.105	0	0	0	0	0	0	0	0	0	0	14	99196631	T	C	C
rs190761932	0	0	0.036	0.08	0	0	0	0	0	0	0	0	0	0	14	100998274	C	T	T
rs148158058	0	0	0.041	0.11	0	0	0	0	0	0	0	0	0	0	14	106157485	G	A	A
rs144602209	0	0	0.062	0.04	0	0	0	0	0	0	0	0	0	0	15	26399077	T	C	C
rs144885993	0	0	0.082	0.055	0	0	0	0	0	0	0	0	0	0	15	28159154	T	C	C
rs117690011	0	0	0.077	0.045	0	0	0	0	0	0	0	0	0	0	15	29216702	A	T	T
rs145673314	0	0	0.067	0.04	0	0	0	0	0	0	0	0	0	0	15	31200969	G	A	A
rs117257281	0	0	0.072	0.04	0	0	0	0	0	0	0	0	0	0	15	31215933	T	C	C
rs149014927	0	0	0.072	0.065	0	0	0	0	0	0	0	0	0	0	15	32619652	G	C	C
rs141630403	0	0	0.072	0.055	0	0	0	0	0	0	0	0	0	0	15	33048539	C	T	T
rs148841687	0	0	0.062	0.075	0	0	0	0	0	0	0	0	0	0	15	39679739	T	C	C
rs117814690	0	0	0.067	0.05	0	0	0	0	0	0	0	0	0	0	15	40137935	G	C	C
rs148468414	0	0	0.077	0.04	0.017	0	0	0	0	0	0.015	0	0	0	15	56365174	C	T	T
rs146154256	0	0	0.057	0.045	0	0	0	0	0	0	0	0	0	0	15	56782460	C	T	T
rs138030703	0	0	0.062	0.045	0	0	0	0	0	0	0.008	0	0	0	15	57885291	A	G	G
rs139452269	0.008	0	0.046	0.09	0	0	0	0	0	0	0	0	0	0	15	60997487	A	G	G
rs76517141	0	0	0.041	0.06	0	0	0	0	0	0	0	0	0	0	15	61293555	T	A	A
rs145397483	0	0	0.046	0.06	0	0	0	0	0	0	0	0	0	0	15	66594084	C	T	T
rs141702437	0	0	0.067	0.06	0	0	0	0	0	0	0	0	0	0	15	69013259	T	G	G
rs142851232	0	0	0.026	0.08	0	0	0	0	0	0	0	0	0	0	15	79903758	G	A	A
rs148583066	0	0	0.036	0.07	0	0	0	0	0	0	0	0	0	0	15	79981643	A	G	G
rs118160669	0	0	0.036	0.1	0	0	0	0	0	0	0	0	0	0	15	80087711	T	C	C
rs75528569	0	0	0.072	0.055	0	0	0	0	0	0	0	0	0	0	15	86655852	G	T	T
rs181984920	0	0	0.072	0.055	0	0	0	0	0	0	0	0	0	0	15	86692024	C	T	T
rs76097641	0	0	0.067	0.05	0	0	0	0	0	0	0	0	0	0	15	86757502	T	C	C
rs117760225	0	0	0.067	0.055	0	0	0	0	0	0	0	0	0	0	15	86782851	C	T	T
rs118156816	0	0	0.057	0.05	0	0	0	0	0	0	0	0	0	0	15	97850180	A	G	G
rs148969377	0	0	0.072	0.035	0	0	0	0	0	0	0	0	0	0	15	98443753	A	G	G
rs185556321	0	0	0.046	0.065	0	0	0	0	0	0	0	0	0	0	15	98691295	A	G	G
rs148751921	0	0	0.021	0.08	0	0	0	0	0	0	0	0	0	0	15	100260697	T	C	C
rs140204839	0	0	0.041	0.06	0	0	0	0	0	0	0	0	0	0	16	6299888	T	A	A
rs151204603	0	0	0.036	0.065	0.033	0	0	0	0	0	0.038	0.018	0	0	16	6580440	C	T	T
rs117009788	0	0	0.046	0.065	0	0	0	0	0	0	0	0	0	0	16	8188069	C	G	G
rs138518873	0	0	0.036	0.075	0	0	0	0	0	0	0	0	0	0	16	12390899	T	C	C
rs140784487	0	0	0.036	0.07	0	0	0	0	0	0	0	0	0	0	16	12393086	G	A	A
rs180969363	0	0	0.026	0.095	0	0	0	0	0	0	0	0	0	0	16	12834023	G	A	A
rs117698552	0	0	0.021	0.095	0	0	0	0	0	0	0	0	0	0	16	12835318	G	C	C
rs139219373	0	0	0.036	0.065	0	0	0	0	0	0	0	0	0	0	16	16303501	C	A	A
rs148807392	0	0	0.052	0.06	0	0	0	0	0	0	0	0	0	0	16	21725393	A	G	G
rs184242811	0	0	0.041	0.07	0	0	0	0	0	0	0	0	0	0	16	21982731	T	C	C
rs189002116	0	0	0.041	0.07	0	0	0	0	0	0	0	0	0	0	16	21982738	T	A	A
rs116851139	0	0	0.046	0.085	0	0	0	0	0	0	0	0	0	0	16	48503824	C	T	T
rs59657197	0	0	0.067	0.075	0	0	0	0	0	0	0	0	0	0	16	55142739	T	C	C
rs142241956	0	0	0.036	0.065	0	0	0	0	0	0	0	0	0	0	16	56677764	A	G	G
rs117131190	0	0	0.041	0.06	0	0	0	0	0	0	0	0	0	0	16	56694306	C	A	A
rs144637582	0	0	0.036	0.07	0	0	0	0	0	0	0	0	0	0	16	57599150	G	A	A
rs147813354	0	0	0.046	0.065	0	0	0	0	0	0	0	0	0	0	16	60064580	C	A	A
rs116876785	0	0	0.057	0.135	0	0	0	0	0	0	0	0.018	0	0	16	71397931	C	T	T
rs117169163	0	0	0.046	0.1	0	0	0	0	0	0	0	0	0	0	16	71443170	C	T	T
rs117882481	0	0	0.036	0.065	0	0	0	0	0	0	0	0	0	0	16	72173943	C	T	T
rs116847618	0	0	0.057	0.06	0	0	0	0	0	0	0	0	0	0	16	73430665	G	C	C
rs140553452	0	0	0.067	0.08	0	0	0	0	0	0	0	0	0	0	16	73446508	C	T	T
rs116931999	0	0	0.067	0.04	0.008	0	0	0	0	0	0	0	0	0	16	75187621	G	A	A
rs117575076	0	0	0.062	0.045	0.008	0	0	0	0	0	0	0	0	0	16	75201153	A	T	T
rs75095444	0	0	0.077	0.045	0	0	0	0	0	0	0	0	0	0	16	76575977	G	A	A
rs79269672	0	0	0.026	0.075	0	0	0	0	0	0	0	0	0	0	16	76928371	G	A	A
rs75687865	0	0	0.026	0.08	0	0	0	0	0	0	0	0	0	0	16	76935281	C	T	T
rs142914295	0	0	0.052	0.06	0	0	0	0	0	0	0	0	0	0	16	81052823	G	C	C
rs117635198	0	0	0.067	0.1	0	0	0	0	0	0	0	0	0	0	16	81681120	G	A	A
rs150101321	0.008	0	0.036	0.09	0	0	0	0	0	0	0.023	0.027	0	0	16	81914938	G	A	A
rs139898269	0	0	0.067	0.035	0	0	0	0	0	0	0.015	0	0	0	16	83158414	C	T	T
rs142075230	0	0	0.062	0.065	0	0	0	0	0	0	0	0	0	0	16	84222510	C	G	G
rs118088003	0	0	0.057	0.065	0	0	0	0	0	0	0	0	0	0	16	84223241	C	A	A
rs76380298	0	0	0.057	0.075	0	0	0	0	0	0	0	0	0	0	16	84297330	G	C	C
rs149542778	0	0	0.031	0.095	0.008	0	0	0	0	0	0.068	0.018	0	0	17	4626682	G	A	A
rs75514186	0	0	0.077	0.04	0	0	0	0	0	0	0	0	0	0	17	9889743	G	C	C
rs183824270	0	0	0.088	0.09	0	0	0	0	0	0	0	0	0	0	17	19170867	T	A	A
rs139916385	0	0	0.088	0.09	0	0	0	0	0	0	0	0	0	0	17	19181801	A	T	T
rs118187643	0	0	0.093	0.065	0	0	0	0	0	0	0	0	0	0	17	19354719	T	C	C
rs117636464	0	0	0.093	0.09	0	0	0	0	0	0	0	0	0	0	17	19362877	C	A	A
rs117176793	0	0	0.072	0.065	0	0	0	0	0	0	0	0	0	0	17	21053925	G	A	A
rs143772168	0	0	0.046	0.055	0	0	0	0	0	0	0	0	0	0	17	22172719	G	C	C
rs148347478	0	0	0.046	0.055	0	0	0	0	0	0	0	0	0	0	17	22191010	G	A	A
rs145215628	0	0	0.067	0.045	0	0	0	0	0	0	0	0	0	0	17	29406871	A	C	C
rs78156693	0	0	0.046	0.055	0	0	0	0	0	0	0	0	0	0	17	31447794	C	G	G
rs78667249	0	0	0.057	0.05	0	0	0	0	0	0	0	0	0	0	17	40109257	A	G	G
rs117427061	0	0	0.057	0.095	0	0	0	0	0	0	0	0	0	0	17	47299128	A	C	C
rs987746	0	0	0.067	0.055	0	0	0	0	0	0	0.008	0	0	0	17	53944469	T	C	C
rs146339784	0	0	0.036	0.07	0	0	0	0	0	0	0	0	0	0	17	61439344	G	T	T
rs146877611	0	0	0.036	0.07	0	0	0	0	0	0	0	0	0	0	17	61453339	A	C	C
rs142441901	0	0	0.036	0.065	0	0	0	0	0	0	0	0	0	0	17	66354739	A	G	G
rs140296348	0	0	0.052	0.05	0	0	0	0	0	0	0	0	0	0	17	71022862	C	T	T
rs117340251	0	0	0.057	0.05	0	0	0	0	0	0	0	0	0	0	17	71713336	A	G	G
rs148676136	0.008	0	0.046	0.055	0	0	0	0	0	0	0	0	0	0	17	71723058	C	T	T
rs149352229	0	0	0.041	0.08	0	0	0	0	0	0	0	0	0	0	17	73445055	T	A	A
rs192791867	0	0	0.031	0.085	0	0	0	0	0	0	0	0	0	0	17	73451299	C	T	T
rs144872065	0	0	0.041	0.07	0	0	0	0	0	0	0	0	0	0	17	73522713	C	T	T
rs149085980	0	0	0.041	0.07	0	0	0	0	0	0	0	0	0	0	17	73526491	G	A	A
rs117605759	0	0	0.062	0.07	0	0	0	0	0	0	0	0	0	0	17	73547052	C	T	T
rs80336798	0	0	0.057	0.065	0	0	0	0	0	0	0	0	0	0	18	2984373	G	T	T
rs78384134	0.008	0	0.052	0.075	0	0	0	0	0	0	0	0	0	0	18	3094585	C	A	A
rs59214201	0	0	0.046	0.065	0	0	0	0	0	0	0	0	0	0	18	5836794	A	G	G
rs117362230	0.008	0	0.067	0.035	0.008	0	0	0	0	0	0.098	0.027	0	0	18	11468956	G	T	T
rs143091638	0	0	0.052	0.065	0	0	0	0	0	0	0	0	0	0	18	11912915	G	A	A
rs137882190	0	0	0.052	0.065	0	0	0	0	0	0	0	0	0	0	18	11914759	G	A	A
rs148840672	0	0	0.052	0.06	0	0	0	0	0	0	0	0	0	0	18	21914213	G	A	A
rs138733660	0	0	0.052	0.05	0	0	0	0	0	0	0.03	0	0	0	18	28957523	A	G	G
rs145146322	0	0	0.062	0.045	0	0	0	0	0	0	0	0	0	0	18	37527195	T	C	C
rs78740774	0	0	0.046	0.055	0	0	0	0	0	0	0	0	0	0	18	39965644	G	T	T
rs76876586	0	0	0.041	0.07	0	0	0	0	0	0	0	0	0	0	18	51681668	C	T	T
rs80148583	0.008	0	0.031	0.07	0	0	0	0	0	0	0	0	0	0	18	52878466	G	C	C
rs149092571	0	0	0.057	0.06	0	0	0	0	0	0	0	0	0	0	18	61983891	T	A	A
rs117173872	0	0	0.057	0.045	0	0	0	0	0	0	0	0	0	0	18	71122919	G	A	A
rs145566343	0	0	0.031	0.07	0	0	0	0	0	0	0	0	0	0	18	73932819	G	A	A
rs117258879	0	0	0.057	0.055	0	0	0	0	0	0	0	0	0	0	18	76337293	C	T	T
rs189558802	0	0	0.036	0.065	0	0	0	0	0	0	0	0	0	0	19	631341	G	T	T
rs140084037	0	0	0.046	0.06	0	0	0	0	0	0	0	0	0	0	19	6594546	G	A	A
rs76113658	0	0	0.088	0.06	0	0	0	0	0	0	0	0	0	0	19	14031705	G	A	A
rs183219284	0	0	0.031	0.075	0.008	0	0	0	0	0	0.015	0	0	0	19	19436507	C	T	T
rs147797033	0	0	0.031	0.075	0.008	0	0	0	0	0	0.008	0	0	0	19	19543960	A	G	G
rs139958428	0	0	0.031	0.075	0.008	0	0	0	0	0	0.015	0	0	0	19	19653882	G	A	A
rs78771477	0	0	0.088	0.045	0	0	0	0	0	0	0.015	0	0	0	19	22052044	A	G	G
rs76863093	0	0	0.088	0.045	0	0	0	0	0	0	0.015	0	0	0	19	22054697	C	A	A
rs143743976	0	0	0.088	0.045	0	0	0	0	0	0	0.015	0	0	0	19	22080498	G	T	T
rs77633621	0	0	0.088	0.05	0	0	0	0	0	0	0.015	0	0	0	19	22093751	A	G	G
rs143399434	0	0	0.046	0.065	0	0	0	0	0	0	0	0	0	0	19	28707639	A	G	G
rs117775573	0	0	0.046	0.055	0	0	0	0	0	0	0	0	0	0	19	36334171	C	T	T
rs189533454	0	0	0.052	0.075	0	0	0	0	0	0	0	0	0	0	19	37439596	A	G	G
rs75900821	0	0	0.057	0.095	0	0	0	0	0	0	0	0	0	0	19	37829552	T	C	C
rs117769995	0.008	0	0.072	0.06	0.008	0	0	0	0	0	0.068	0.045	0	0	19	38235599	G	A	A
rs181315943	0.008	0	0.072	0.06	0.008	0	0	0	0	0	0.068	0.045	0	0	19	38235674	A	C	C
rs184898969	0	0	0.046	0.065	0	0	0	0	0	0	0	0	0	0	19	38762362	G	A	A
rs148129878	0	0	0.057	0.045	0	0	0	0	0	0	0	0	0	0	19	43710491	A	T	T
rs144580766	0	0	0.021	0.08	0	0	0	0	0	0	0	0	0	0	19	51659922	A	G	G
rs187730440	0	0	0.021	0.08	0	0	0	0	0	0	0	0	0	0	19	51669238	C	T	T
rs139851543	0	0	0.036	0.08	0	0	0	0	0	0	0	0	0	0	19	52878376	G	A	A
rs75995510	0	0	0.046	0.07	0	0	0	0	0	0	0	0	0	0	19	52881625	C	T	T
rs117639010	0	0	0.046	0.055	0	0	0	0	0	0	0	0	0	0	19	53505419	C	T	T
rs148744408	0	0	0.036	0.065	0	0	0	0	0	0	0	0	0	0	19	55065165	C	G	G
rs137905421	0	0	0.041	0.07	0	0	0	0	0	0	0	0	0	0	20	2332682	C	T	T
rs183568338	0.008	0	0.036	0.065	0	0	0	0	0	0	0	0	0	0	20	16370688	G	T	T
rs117786038	0	0	0.072	0.04	0	0	0	0	0	0	0	0	0	0	20	24753836	G	C	C
rs28384381	0	0	0.067	0.105	0	0	0	0	0	0	0	0	0	0	20	35170068	G	A	A
rs6129903	0	0	0.057	0.07	0	0	0	0	0	0	0	0	0	0	20	40317574	T	G	G
rs6129944	0	0	0.052	0.065	0	0	0	0	0	0	0	0	0	0	20	40435975	C	T	T
rs6129956	0	0	0.057	0.08	0	0	0	0	0	0	0	0	0	0	20	40461595	C	T	T
rs76732192	0	0	0.057	0.075	0	0	0	0	0	0	0	0	0	0	20	40468960	C	A	A
rs73613456	0	0	0.067	0.055	0	0	0	0	0	0	0	0	0	0	20	42792508	G	A	A
rs73622691	0	0	0.067	0.06	0	0	0	0	0	0	0	0	0	0	20	45622240	G	A	A
rs142320345	0	0	0.077	0.03	0	0	0	0	0	0	0	0	0	0	20	47287407	G	A	A
rs138619290	0	0	0.052	0.055	0	0	0	0	0	0	0	0	0	0	20	49319508	C	G	G
rs139279316	0	0	0.046	0.055	0	0	0	0	0	0	0	0	0	0	21	14593016	C	T	T
rs143172274	0	0	0.052	0.05	0	0	0	0	0	0	0	0	0	0	21	17587943	T	C	C
rs141067201	0	0	0.062	0.045	0	0	0	0	0	0	0	0	0	0	21	19151990	T	G	G
rs143448398	0	0	0.036	0.065	0	0	0	0	0	0	0	0	0	0	21	21384977	C	T	T
rs79787980	0	0	0.072	0.075	0	0	0	0	0	0	0	0	0	0	21	25739676	T	C	C
rs146754161	0	0	0.036	0.075	0	0	0	0	0	0	0	0	0	0	21	27499966	T	C	C
rs145867657	0	0	0.026	0.08	0	0	0	0	0	0	0	0	0	0	21	31104716	G	A	A
rs77162520	0	0	0.026	0.075	0	0	0	0	0	0	0	0	0	0	21	31134806	A	C	C
rs117311069	0	0	0.041	0.065	0	0	0	0	0	0	0	0	0	0	21	32946575	G	A	A
rs75097053	0.008	0	0.077	0.085	0	0	0	0	0	0	0	0	0	0	21	34456253	T	C	C
rs139563281	0	0	0.062	0.06	0	0	0	0	0	0	0	0	0	0	21	35762990	G	A	A
rs116871361	0.016	0	0.072	0.05	0	0	0	0	0	0	0	0	0	0	22	21394727	A	T	T
rs142526165	0.008	0	0.103	0.055	0	0	0	0	0	0	0	0	0	0	22	22895171	G	A	A
rs141745737	0	0	0.036	0.065	0	0	0	0	0	0	0	0	0	0	22	28402757	G	A	A
rs140106673	0	0	0.036	0.07	0	0	0	0	0	0	0	0	0	0	22	28648881	C	T	T
rs149270817	0	0	0.036	0.07	0	0	0	0	0	0	0	0	0	0	22	28652200	A	C	C
rs138786149	0	0	0.036	0.07	0	0	0	0	0	0	0	0	0	0	22	28682340	C	T	T
rs148597067	0	0	0.036	0.065	0	0	0	0	0	0	0	0	0	0	22	28690845	G	A	A
rs145559455	0	0	0.036	0.085	0	0	0	0	0	0	0	0	0	0	22	28775295	T	A	A
rs149279861	0	0	0.046	0.08	0	0	0	0	0	0	0	0	0	0	22	29019627	T	C	C
rs117164875	0	0	0.036	0.07	0	0	0	0	0	0	0	0	0	0	22	29482639	G	T	T
rs150094635	0	0	0.052	0.055	0	0	0	0	0	0	0	0	0	0	22	35069014	G	A	A
rs7292541	0	0	0.062	0.045	0	0	0	0	0	0	0	0	0	0	22	35562072	C	T	T
rs78392851	0	0	0.067	0.05	0	0	0	0	0	0	0	0	0	0	22	41536759	G	A	A
rs145360332	0	0	0.067	0.05	0	0	0	0	0	0	0	0	0	0	22	41550466	A	C	C
rs5758460	0	0	0.067	0.055	0	0	0	0	0	0	0	0	0	0	22	42159409	T	C	C
rs141029606	0	0	0.067	0.035	0	0	0	0	0	0	0	0	0	0	22	42370910	T	C	C
rs5751196	0	0	0.067	0.035	0	0	0	0	0	0	0	0	0	0	22	42398500	A	T	T
rs142174483	0	0	0.046	0.055	0	0	0	0	0	0	0	0	0	0	22	42669082	A	G	G

## Sheet: FIN
CPS SNPs specific to the FIN population according to the 9 population model. Allele frequencies in all 14 populations are shown
SNP	ASW	CEU	CHB	CHS	CLM	FIN	GBR	IBS	JPT	LWK	MXL	PUR	TSI	YRI	Chr	Pos	Reference allele	Alternate allele	Frequency shown for allele
rs140809515	0	0	0	0	0	0.081	0	0	0	0	0	0	0	0	2	6228698	C	A	A
rs142368812	0	0	0	0	0	0.054	0	0	0	0	0	0	0	0	11	44457875	A	T	T
rs145770419	0.008	0	0	0	0.058	0.054	0	0	0	0	0.129	0.118	0	0	2	6498632	A	G	G
rs146257666	0	0	0	0	0	0.065	0	0	0	0	0	0	0	0	22	24787869	A	G	G
rs148584343	0	0	0	0	0	0.054	0	0	0	0	0	0	0	0	12	108288140	C	T	T
rs148673256	0	0	0	0	0	0.054	0	0	0	0	0	0	0	0	2	97328989	G	A	A
rs149811629	0	0	0	0	0	0.07	0	0	0	0	0	0	0	0	10	90770975	C	T	T
rs150220775	0	0	0	0	0	0.054	0	0	0	0	0	0	0	0	10	101476942	C	T	T
rs150283291	0	0	0	0	0.008	0.07	0	0	0	0	0	0	0	0	14	80002286	G	A	A
rs150342730	0	0	0	0	0	0.054	0	0	0	0	0	0	0	0	4	90332342	C	T	T
rs151156712	0	0	0	0	0	0.065	0	0	0	0	0	0.009	0	0	13	65339738	G	A	A
rs181193996	0	0	0	0	0	0.059	0	0	0	0	0	0	0	0	13	45477631	C	T	T
rs183886169	0	0	0	0	0	0.07	0	0	0	0	0	0	0	0	2	100932056	G	A	A
rs183983570	0.008	0	0	0	0	0.059	0	0	0	0	0.008	0.036	0	0	1	110336154	G	A	A
rs184026343	0	0	0	0	0	0.059	0	0	0	0	0	0	0	0	19	10175203	G	A	A
rs184120394	0	0	0	0	0	0.081	0	0	0	0	0	0	0	0	10	63606598	C	T	T
rs184857223	0	0	0	0	0	0.07	0	0	0	0	0	0	0	0	2	13713427	C	T	T
rs190182435	0	0	0	0	0	0.07	0	0	0	0	0	0	0	0	16	840039	A	C	C
rs190238530	0	0	0	0	0	0.065	0	0	0	0	0	0	0	0	15	53128696	G	A	A
rs191393443	0	0	0	0	0	0.07	0	0	0	0	0	0	0	0	11	45537071	G	A	A
rs192400034	0	0	0	0	0	0.059	0	0	0	0	0	0	0	0	21	29131443	G	A	A
rs192691060	0	0	0	0	0	0.081	0	0	0	0	0	0	0	0	10	77782080	C	T	T
rs7564561	0	0	0	0	0	0.054	0	0	0	0	0	0	0	0	2	127479195	T	C	C
rs11195831	0	0	0	0	0	0.054	0	0	0	0	0	0	0	0	10	113911364	G	A	A
rs112174892	0	0	0	0	0.017	0.081	0	0	0	0	0	0	0	0	17	26290994	G	A	A
rs112510153	0	0	0	0	0	0.059	0	0	0	0	0	0	0	0	13	30504907	G	A	A
rs112539050	0	0	0	0	0	0.059	0	0	0	0	0	0	0	0	5	158235830	C	T	T
rs112559071	0	0	0	0	0.008	0.054	0	0	0	0	0.008	0	0	0	6	1111203	C	T	T
rs112770096	0	0	0	0	0	0.054	0	0	0	0	0	0	0	0	6	108150922	C	T	T
rs113402037	0	0	0	0	0	0.054	0	0	0	0	0	0	0	0	6	108173990	G	A	A
rs113795409	0	0	0	0	0	0.054	0	0	0	0	0.008	0	0	0	17	58730207	A	G	G
rs113877230	0	0	0	0	0	0.059	0	0	0	0	0	0	0	0	3	69984445	C	G	G
rs115180720	0.025	0	0	0	0	0.054	0	0	0	0	0	0	0	0	1	27630659	G	A	A
rs117250234	0	0	0	0	0	0.054	0	0	0	0	0	0	0	0	10	66172840	A	G	G
rs117388093	0.008	0	0	0	0	0.054	0	0	0	0	0	0	0	0	10	67732989	C	A	A
rs117395104	0	0	0	0	0.008	0.054	0	0	0	0	0	0	0	0	18	32174187	A	G	G
rs117408268	0	0	0	0	0	0.065	0	0	0	0	0	0	0	0	22	49042630	G	A	A
rs117463973	0	0	0	0	0.033	0.097	0	0	0	0	0	0.009	0	0	12	77114035	C	T	T
rs117521854	0	0	0	0	0	0.054	0	0	0	0	0	0	0	0	10	66425553	T	C	C
rs11752414	0	0	0	0	0	0.081	0	0	0	0	0	0	0	0	6	138515836	A	G	G
rs11759533	0	0	0	0	0	0.059	0	0	0	0	0	0	0	0	6	138048511	C	T	T
rs117607486	0	0	0	0	0	0.07	0	0	0	0	0	0	0	0	11	56967786	T	C	C
rs117632372	0.008	0	0	0	0.008	0.059	0	0	0	0	0	0.009	0	0	10	64662409	A	G	G
rs117775852	0	0	0	0	0	0.054	0	0	0	0	0	0	0	0	6	40326128	G	A	A
rs117843420	0	0	0	0	0	0.054	0	0	0	0	0	0	0	0	6	117879117	G	C	C
rs117901104	0	0	0	0	0	0.081	0	0	0	0	0	0	0	0	11	132693905	G	A	A
rs117961135	0	0	0	0	0	0.059	0	0	0	0	0.008	0	0	0	22	36069385	G	C	C
rs11804823	0	0	0	0	0	0.086	0	0	0	0	0	0	0	0	1	5918514	C	T	T
rs118189194	0	0	0	0	0	0.065	0	0	0	0	0	0	0	0	7	113271912	C	G	G
rs12024810	0	0	0	0	0	0.065	0	0	0	0	0	0	0	0	1	3320674	C	T	T
rs12201628	0	0	0	0	0	0.054	0	0	0	0	0	0	0	0	6	134750031	A	G	G
rs12515439	0.025	0	0	0	0.05	0.065	0	0	0	0	0.136	0.045	0	0	5	89743543	G	A	A
rs13086349	0	0	0	0	0	0.054	0	0	0	0	0.008	0	0	0	3	114785706	A	G	G
rs137856079	0	0	0	0	0	0.054	0	0	0	0	0	0	0	0	10	74481029	A	G	G
rs137856321	0	0	0	0	0	0.086	0	0	0	0	0	0	0	0	13	68304812	C	A	A
rs137861209	0	0	0	0	0	0.075	0	0	0	0	0	0	0	0	6	137750145	A	G	G
rs137879435	0.016	0	0	0	0	0.059	0	0	0	0	0	0	0	0	4	155308042	T	C	C
rs137922594	0	0	0	0	0	0.065	0	0	0	0	0	0	0	0	11	86670394	T	C	C
rs137937540	0	0	0	0	0	0.059	0	0	0	0	0	0	0	0	9	98925251	C	T	T
rs137951055	0	0	0	0	0	0.102	0	0	0	0	0	0	0	0	12	87180109	G	A	A
rs137956649	0	0	0	0	0	0.091	0	0	0	0	0	0	0	0	3	32849300	G	A	A
rs137975053	0	0	0	0	0	0.065	0	0	0	0	0	0	0	0	5	42515720	C	T	T
rs137997203	0	0	0	0	0	0.065	0	0	0	0	0	0	0	0	8	131455000	C	T	T
rs138006734	0	0	0	0	0	0.086	0	0	0	0	0	0	0	0	12	101223332	A	G	G
rs138015389	0	0	0	0	0	0.059	0	0	0	0	0	0	0	0	11	127082633	T	C	C
rs138025424	0	0	0	0	0	0.059	0	0	0	0	0	0	0	0	1	237613043	A	G	G
rs138037033	0	0	0	0	0	0.081	0	0	0	0	0	0	0	0	6	79367089	G	T	T
rs138060112	0	0	0	0	0	0.086	0	0	0	0	0	0	0	0	16	51437313	A	T	T
rs138065688	0	0	0	0	0	0.081	0	0	0	0	0	0	0	0	14	78549640	C	A	A
rs138078389	0	0	0	0	0	0.054	0	0	0	0	0	0	0	0	18	52708935	G	C	C
rs138087422	0	0	0	0	0	0.081	0	0	0	0	0	0	0	0	6	27487271	C	T	T
rs138097913	0	0	0	0	0	0.065	0	0	0	0	0	0	0	0	12	98349361	G	T	T
rs138100882	0	0	0	0	0	0.07	0	0	0	0	0.008	0	0	0	6	154099066	C	T	T
rs138118889	0.008	0	0	0	0.017	0.059	0	0	0	0	0.008	0.009	0	0	13	98436656	G	C	C
rs138144206	0	0	0	0	0	0.054	0	0	0	0	0	0	0	0	7	136342013	T	C	C
rs138155383	0	0	0	0	0	0.075	0	0	0	0	0	0	0	0	4	104427370	A	T	T
rs138157750	0	0	0	0	0	0.054	0	0	0	0	0	0	0	0	1	168276432	A	T	T
rs138167818	0	0	0	0	0	0.054	0	0	0	0	0	0	0	0	10	11223151	C	G	G
rs138208654	0	0	0	0	0	0.07	0	0	0	0	0	0.018	0	0	11	45319076	C	T	T
rs138226804	0	0	0	0	0	0.054	0	0	0	0	0	0	0	0	1	81496847	C	T	T
rs138242026	0	0	0	0	0	0.054	0	0	0	0	0	0	0	0	3	100424911	A	G	G
rs138261166	0	0	0	0	0	0.075	0	0	0	0	0	0	0	0	8	106010687	A	C	C
rs138273686	0	0	0	0	0	0.118	0	0	0	0	0	0	0	0	11	15494186	T	C	C
rs138289655	0	0	0	0	0.017	0.054	0	0	0	0	0.068	0.045	0	0	2	64631959	G	A	A
rs138306222	0	0	0	0	0	0.054	0	0	0	0	0	0	0	0	5	129553978	T	C	C
rs138312314	0	0	0	0	0	0.054	0	0	0	0	0	0	0	0	3	148007750	A	G	G
rs138339068	0	0	0	0	0	0.075	0	0	0	0	0	0.018	0	0	11	45373632	C	T	T
rs138374403	0	0	0	0	0	0.102	0	0	0	0	0.008	0	0	0	14	102809016	T	C	C
rs138435090	0	0	0	0	0	0.07	0	0	0	0	0	0	0	0	10	29133823	A	G	G
rs138444770	0	0	0	0	0	0.081	0	0	0	0	0	0	0	0	11	132435506	G	A	A
rs138445175	0	0	0	0	0	0.065	0	0	0	0	0	0	0	0	12	114797551	C	T	T
rs138456903	0	0	0	0	0	0.059	0	0	0	0	0	0	0	0	3	103987952	G	T	T
rs138460782	0	0	0	0	0.017	0.07	0	0	0	0	0	0	0	0	15	35129043	A	G	G
rs138460885	0	0	0	0	0	0.102	0	0	0	0	0	0	0	0	3	34967302	G	A	A
rs138484422	0	0	0	0	0	0.054	0	0	0	0	0	0	0	0	6	30773291	T	C	C
rs138498821	0	0	0	0	0	0.086	0	0	0	0	0	0	0	0	10	2433241	C	T	T
rs138507345	0	0	0	0	0	0.059	0	0	0	0	0	0.009	0	0	15	62166276	C	T	T
rs138507845	0	0	0	0	0	0.065	0	0	0	0	0	0	0	0	2	201773340	C	T	T
rs138520059	0	0	0	0	0.017	0.059	0	0	0	0	0.008	0.009	0	0	18	1231723	T	A	A
rs138523878	0	0	0	0	0	0.07	0	0	0	0	0	0	0	0	7	3764332	A	G	G
rs138528943	0	0	0	0	0	0.065	0	0	0	0	0	0	0	0	6	41547007	C	T	T
rs138529343	0	0	0	0	0	0.113	0	0	0	0	0	0	0	0	11	83809325	A	C	C
rs138531720	0	0	0	0	0	0.07	0	0	0	0	0	0	0	0	13	75877611	A	G	G
rs138544196	0	0	0	0	0	0.081	0	0	0	0	0	0	0	0	6	138438885	G	A	A
rs138546277	0	0	0	0	0	0.107	0	0	0	0	0.008	0	0	0	11	85662626	G	A	A
rs138550909	0	0	0	0	0	0.054	0	0	0	0	0	0	0	0	6	133933185	T	C	C
rs138568190	0	0	0	0	0.008	0.059	0	0	0	0	0	0.018	0	0	9	127128200	C	T	T
rs138585962	0	0	0	0	0	0.054	0	0	0	0	0	0.009	0	0	11	128231699	C	T	T
rs138612882	0.008	0	0	0	0.042	0.059	0	0	0	0	0.068	0.055	0	0	2	4765625	G	T	T
rs138642965	0	0	0	0	0	0.054	0	0	0	0	0	0	0	0	12	67870827	G	T	T
rs138648797	0.008	0	0	0	0	0.054	0	0	0	0	0	0	0	0	4	117259922	A	G	G
rs138652708	0	0	0	0	0	0.059	0	0	0	0	0	0	0	0	14	77978652	G	A	A
rs138653244	0	0	0	0	0	0.059	0	0	0	0	0	0	0	0	11	47745696	G	C	C
rs138662258	0	0	0	0	0	0.065	0	0	0	0	0	0	0	0	3	46949520	G	A	A
rs138663110	0	0	0	0	0	0.081	0	0	0	0	0	0	0	0	9	31612623	C	G	G
rs138664588	0	0	0	0	0	0.07	0	0	0	0	0	0	0	0	7	114175498	T	C	C
rs138691204	0	0	0	0	0	0.086	0	0	0	0	0	0	0	0	6	77726345	T	C	C
rs138694175	0	0	0	0	0	0.07	0	0	0	0	0	0	0	0	1	165623356	G	A	A
rs138697562	0	0	0	0	0	0.124	0	0	0	0	0	0	0	0	12	125659867	T	C	C
rs138735583	0	0	0	0	0	0.059	0	0	0	0	0	0	0	0	7	93875415	C	T	T
rs138744803	0	0	0	0	0	0.075	0	0	0	0	0	0	0	0	14	22129088	T	G	G
rs138750791	0	0	0	0	0	0.059	0	0	0	0	0	0.009	0	0	12	105795096	G	A	A
rs138753419	0	0	0	0	0	0.059	0	0	0	0	0	0	0	0	11	82660604	A	G	G
rs138772802	0	0	0	0	0	0.086	0	0	0	0	0	0	0	0	12	14695135	T	C	C
rs138790206	0	0	0	0	0	0.054	0	0	0	0	0	0	0	0	2	115022966	C	T	T
rs138793363	0	0	0	0	0	0.065	0	0	0	0	0	0	0	0	12	105813551	C	T	T
rs138813312	0	0	0	0	0	0.054	0	0	0	0	0	0	0	0	17	13345754	C	T	T
rs138825582	0	0	0	0	0	0.065	0	0	0	0	0	0	0	0	2	46286844	G	T	T
rs138829043	0	0	0	0	0	0.065	0	0	0	0	0	0	0	0	2	223366607	C	A	A
rs138836999	0	0	0	0	0	0.054	0	0	0	0	0	0	0	0	10	128989440	C	T	T
rs138847033	0	0	0	0	0	0.07	0	0	0	0	0	0	0	0	6	78698308	T	C	C
rs138861328	0	0	0	0	0	0.054	0	0	0	0	0	0	0	0	13	97735473	G	A	A
rs138862089	0	0	0	0	0	0.059	0	0	0	0	0	0	0	0	2	67151259	T	C	C
rs138863144	0	0	0	0	0	0.075	0	0	0	0	0	0	0	0	2	188492835	T	C	C
rs138892645	0	0	0	0	0	0.065	0	0	0	0	0	0.009	0	0	2	78964835	C	G	G
rs138902847	0	0	0	0	0	0.065	0	0	0	0	0	0	0	0	7	117038258	G	A	A
rs138904943	0	0	0	0	0	0.065	0	0	0	0	0	0	0	0	2	46300823	G	A	A
rs138906397	0	0	0	0	0	0.081	0	0	0	0	0	0	0	0	6	170552752	C	T	T
rs138914770	0	0	0	0	0	0.054	0	0	0	0	0	0	0	0	15	32063618	C	T	T
rs138936314	0	0	0	0	0	0.07	0	0	0	0	0	0	0	0	12	75361544	A	G	G
rs138957399	0	0	0	0	0	0.118	0	0	0	0	0	0	0	0	10	2830219	A	G	G
rs138997853	0	0	0	0	0.008	0.081	0	0	0	0	0	0	0	0	12	131328627	T	G	G
rs139001334	0	0	0	0	0	0.07	0	0	0	0	0	0	0	0	21	48051308	T	C	C
rs139017816	0	0	0	0	0	0.054	0	0	0	0	0	0	0	0	9	72153536	A	G	G
rs139029241	0	0	0	0	0	0.059	0	0	0	0	0	0	0	0	6	138328305	A	G	G
rs139030779	0	0	0	0	0	0.059	0	0	0	0	0	0	0	0	8	16422112	G	C	C
rs139081023	0	0	0	0	0	0.097	0	0	0	0	0	0	0	0	12	86177177	G	A	A
rs139087022	0	0	0	0	0	0.059	0	0	0	0	0	0	0	0	1	227242149	C	A	A
rs139090678	0	0	0	0	0	0.059	0	0	0	0	0	0	0	0	2	221529882	T	C	C
rs139090781	0	0	0	0	0	0.054	0	0	0	0	0	0	0	0	18	29308984	A	G	G
rs139094889	0	0	0	0	0	0.054	0	0	0	0	0	0	0	0	8	95170073	G	A	A
rs139124694	0	0	0	0	0	0.07	0	0	0	0	0	0	0	0	5	13724343	C	T	T
rs139152093	0	0	0	0	0	0.075	0	0	0	0	0	0	0	0	2	71379829	C	T	T
rs139169466	0	0	0	0	0	0.075	0	0	0	0	0	0	0	0	14	21832457	G	A	A
rs139180518	0	0	0	0	0	0.091	0	0	0	0	0	0	0	0	9	135551624	A	C	C
rs139181902	0	0	0	0	0	0.07	0	0	0	0	0	0	0	0	1	65571636	A	G	G
rs139199603	0	0	0	0	0	0.065	0	0	0	0	0	0	0	0	15	39409040	T	C	C
rs139200577	0	0	0	0	0	0.065	0	0	0	0	0	0	0	0	1	23392610	A	G	G
rs139206736	0	0	0	0	0	0.059	0	0	0	0	0	0	0	0	11	83470842	T	C	C
rs139213684	0	0	0	0	0	0.054	0	0	0	0	0	0	0	0	10	122459177	G	A	A
rs139215101	0	0	0	0	0	0.059	0	0	0	0	0	0	0	0	10	113885786	T	C	C
rs139228251	0	0	0	0	0	0.054	0	0	0	0	0	0	0	0	17	56539401	G	A	A
rs139234375	0.016	0	0	0	0	0.081	0	0	0	0	0	0	0	0	4	112388067	T	C	C
rs139236137	0	0	0	0	0	0.07	0	0	0	0	0	0	0	0	11	45262647	G	A	A
rs139247672	0	0	0	0	0	0.081	0	0	0	0	0	0	0	0	2	73476302	A	G	G
rs139254552	0	0	0	0	0	0.059	0	0	0	0	0	0	0	0	18	28569216	T	C	C
rs139261211	0	0	0	0	0	0.086	0	0	0	0	0	0	0	0	12	14779576	G	A	A
rs139285379	0	0	0	0	0	0.065	0	0	0	0	0	0	0	0	12	95998816	C	T	T
rs139292544	0	0	0	0	0	0.065	0	0	0	0	0	0	0	0	1	64514674	T	C	C
rs139301232	0	0	0	0	0	0.054	0	0	0	0	0	0	0	0	2	5690160	C	T	T
rs139312730	0	0	0	0	0	0.07	0	0	0	0	0	0	0	0	12	76889073	A	G	G
rs139317903	0	0	0	0	0	0.059	0	0	0	0	0	0	0	0	16	23715904	G	A	A
rs139321574	0	0	0	0	0	0.054	0	0	0	0	0	0	0	0	12	69724962	G	T	T
rs139324123	0.008	0	0	0	0	0.097	0	0	0	0	0	0	0	0	2	34180657	A	G	G
rs139339821	0	0	0	0	0	0.054	0	0	0	0	0	0	0	0	5	42022258	T	A	A
rs139354844	0	0	0	0	0	0.059	0	0	0	0	0	0	0	0	18	30421652	T	C	C
rs139377979	0	0	0	0	0.008	0.054	0	0	0	0	0.015	0	0	0	12	76811346	C	T	T
rs139385762	0	0	0	0	0	0.065	0	0	0	0	0	0	0	0	18	4887172	C	A	A
rs139413166	0	0	0	0	0	0.059	0	0	0	0	0	0	0	0	3	4239348	T	A	A
rs139421139	0	0	0	0	0	0.065	0	0	0	0	0	0	0	0	8	63405046	G	A	A
rs139422113	0	0	0	0	0	0.065	0	0	0	0	0	0	0	0	2	95895265	A	T	T
rs139426536	0	0	0	0	0.117	0.054	0	0	0	0	0.174	0.036	0	0	11	94628136	C	T	T
rs139436061	0	0	0	0	0	0.086	0	0	0	0	0	0	0	0	12	68489295	A	G	G
rs139436159	0	0	0	0	0.008	0.059	0	0	0	0	0	0	0	0	18	60608014	A	G	G
rs139461091	0	0	0	0	0	0.059	0	0	0	0	0	0	0	0	22	22870038	A	T	T
rs139484110	0	0	0	0	0	0.054	0	0	0	0	0	0	0	0	13	42842529	G	A	A
rs139493429	0	0	0	0	0	0.054	0	0	0	0	0	0	0	0	8	2643364	A	C	C
rs139510993	0	0	0	0	0	0.054	0	0	0	0	0	0	0	0	10	133571898	C	T	T
rs139513643	0	0	0	0	0	0.059	0	0	0	0	0	0	0	0	19	40755453	A	C	C
rs139529631	0	0	0	0	0	0.081	0	0	0	0	0	0	0	0	2	13440027	A	C	C
rs139537264	0	0	0	0	0	0.059	0	0	0	0	0	0	0	0	18	58305770	G	A	A
rs139541340	0	0	0	0	0	0.059	0	0	0	0	0	0	0	0	9	94685448	C	T	T
rs139551304	0	0	0	0	0	0.054	0	0	0	0	0	0	0	0	6	28573353	G	A	A
rs139561789	0	0	0	0	0	0.07	0	0	0	0	0	0	0	0	15	42542543	C	T	T
rs139607233	0	0	0	0	0	0.059	0	0	0	0	0	0	0	0	8	16939774	A	G	G
rs139609030	0	0	0	0	0	0.054	0	0	0	0	0	0	0	0	3	65721537	C	T	T
rs139612655	0	0	0	0	0	0.054	0	0	0	0	0	0	0	0	18	61639847	T	A	A
rs139615872	0	0	0	0	0	0.07	0	0	0	0	0	0	0	0	12	75431517	G	A	A
rs139621192	0	0	0	0	0	0.054	0	0	0	0	0	0	0	0	12	114823677	G	A	A
rs139622376	0	0	0	0	0	0.054	0	0	0	0	0	0	0	0	7	115349034	A	G	G
rs139630508	0	0	0	0	0	0.081	0	0	0	0	0	0	0	0	19	46108153	C	A	A
rs139673129	0	0	0	0	0	0.065	0	0	0	0	0	0	0	0	5	31369858	T	C	C
rs139689594	0	0	0	0	0	0.07	0	0	0	0	0	0	0	0	1	5640993	C	G	G
rs139698260	0	0	0	0	0	0.065	0	0	0	0	0	0	0	0	3	101357008	A	C	C
rs139702421	0	0	0	0	0	0.054	0	0	0	0	0.015	0	0	0	12	76692125	G	C	C
rs139708812	0	0	0	0	0	0.054	0	0	0	0	0	0	0	0	1	65592919	C	T	T
rs139720411	0	0	0	0	0	0.054	0	0	0	0	0	0	0	0	14	73545284	G	A	A
rs139720981	0	0	0	0	0	0.054	0	0	0	0	0	0	0	0	13	99726664	A	C	C
rs139732766	0	0	0	0	0.017	0.07	0	0	0	0	0	0	0	0	18	2497024	G	C	C
rs139735917	0	0	0	0	0	0.113	0	0	0	0	0	0	0	0	13	76039878	T	C	C
rs139748941	0	0	0	0	0	0.054	0	0	0	0	0	0	0	0	13	98715667	T	C	C
rs139754685	0	0	0	0	0	0.07	0	0	0	0	0	0	0	0	12	75266465	A	T	T
rs139759787	0	0	0	0	0	0.054	0	0	0	0	0	0	0	0	14	22016224	C	T	T
rs139768921	0	0	0	0	0	0.086	0	0	0	0	0	0	0	0	10	87784868	C	A	A
rs139791426	0	0	0	0	0	0.059	0	0	0	0	0	0	0	0	15	51874548	G	A	A
rs139792495	0	0	0	0	0	0.054	0	0	0	0	0	0.009	0	0	9	124328587	G	A	A
rs139831964	0	0	0	0	0	0.059	0	0	0	0	0	0	0	0	15	88329482	C	T	T
rs139848496	0	0	0	0	0	0.059	0	0	0	0	0	0	0	0	18	31090123	A	T	T
rs139864406	0	0	0	0	0	0.054	0	0	0	0	0	0	0	0	13	100661844	G	A	A
rs139871852	0	0	0	0	0	0.059	0	0	0	0	0	0.027	0	0	1	63156033	T	G	G
rs139875024	0	0	0	0	0	0.075	0	0	0	0	0	0	0	0	2	206498067	C	A	A
rs139914190	0	0	0	0	0	0.081	0	0	0	0	0	0	0	0	6	39805923	A	T	T
rs139928800	0	0	0	0	0	0.059	0	0	0	0	0	0	0	0	12	5802083	C	T	T
rs139930356	0	0	0	0	0	0.054	0	0	0	0	0	0	0	0	2	202641066	G	A	A
rs139938572	0	0	0	0	0	0.086	0	0	0	0	0	0	0	0	1	110914109	A	G	G
rs139939188	0	0	0	0	0	0.054	0	0	0	0	0	0	0	0	15	38542523	A	C	C
rs139944906	0	0	0	0	0	0.054	0	0	0	0	0	0	0	0	7	67552555	C	T	T
rs139993765	0	0	0	0	0	0.054	0	0	0	0	0.008	0	0	0	3	74329537	C	T	T
rs139994774	0	0	0	0	0.008	0.075	0	0	0	0	0	0	0	0	14	80159454	T	C	C
rs140002097	0	0	0	0	0	0.059	0	0	0	0	0	0	0	0	3	74398889	G	T	T
rs140025802	0	0	0	0	0	0.07	0	0	0	0	0	0	0	0	1	203159536	A	C	C
rs140034895	0	0	0	0	0	0.075	0	0	0	0	0	0	0	0	12	81998751	T	C	C
rs140051152	0	0	0	0	0	0.054	0	0	0	0	0	0	0	0	2	60545177	C	A	A
rs140053659	0	0	0	0	0	0.075	0	0	0	0	0.008	0.027	0	0	3	153307904	T	C	C
rs140054784	0	0	0	0	0	0.102	0	0	0	0	0	0	0	0	12	86972550	G	A	A
rs140068538	0	0	0	0	0	0.07	0	0	0	0	0	0	0	0	17	55831508	A	G	G
rs140086851	0	0	0	0	0	0.054	0	0	0	0	0	0	0	0	2	45781484	A	G	G
rs140088038	0	0	0	0	0.042	0.059	0	0	0	0	0.061	0.027	0	0	19	10421780	A	G	G
rs140105923	0	0	0	0	0	0.054	0	0	0	0	0	0	0	0	13	92236501	G	A	A
rs140109068	0	0	0	0	0	0.054	0	0	0	0	0	0	0	0	18	55847703	C	T	T
rs140110455	0	0	0	0	0	0.065	0	0	0	0	0	0	0	0	2	42663282	G	A	A
rs140111758	0	0	0	0	0	0.054	0	0	0	0	0	0	0	0	4	56537812	C	T	T
rs140143711	0	0	0	0	0	0.059	0	0	0	0	0	0	0	0	10	61576765	T	C	C
rs140146536	0	0	0	0	0	0.107	0	0	0	0	0	0	0	0	16	26535007	A	G	G
rs140149220	0	0	0	0	0	0.065	0	0	0	0	0	0	0	0	15	97570453	C	T	T
rs140167132	0	0	0	0	0	0.059	0	0	0	0	0.008	0.009	0	0	15	89372786	G	A	A
rs140171085	0	0	0	0	0	0.07	0	0	0	0	0	0	0	0	17	9072601	T	C	C
rs140172352	0	0	0	0	0	0.065	0	0	0	0	0	0	0	0	11	66978078	T	C	C
rs140174129	0	0	0	0	0	0.065	0	0	0	0	0	0	0	0	15	96828070	C	T	T
rs140177599	0	0	0	0	0	0.054	0	0	0	0	0	0	0	0	12	70451040	C	G	G
rs140184989	0	0	0	0	0	0.065	0	0	0	0	0	0	0	0	16	26107470	G	A	A
rs140202259	0	0	0	0	0	0.059	0	0	0	0	0	0	0	0	11	56918246	C	T	T
rs140224902	0	0	0	0	0	0.054	0	0	0	0	0	0	0	0	4	111927865	T	G	G
rs140232439	0	0	0	0	0	0.065	0	0	0	0	0	0	0	0	12	18118196	T	C	C
rs140261914	0	0	0	0	0	0.054	0	0	0	0	0	0	0	0	1	81602966	G	A	A
rs140286772	0	0	0	0	0	0.07	0	0	0	0	0.008	0.027	0	0	3	153334045	G	A	A
rs140290965	0	0	0	0	0.142	0.075	0	0	0	0	0.129	0.036	0	0	10	4919600	C	A	A
rs140298852	0	0	0	0	0	0.075	0	0	0	0	0	0	0	0	2	100698169	A	T	T
rs140347691	0	0	0	0	0	0.086	0	0	0	0	0	0	0	0	2	116593956	A	T	T
rs140347696	0.008	0	0	0	0	0.07	0	0	0	0	0	0	0	0	4	149392623	A	G	G
rs140353311	0	0	0	0	0	0.059	0	0	0	0	0	0	0	0	21	29032048	G	A	A
rs140368322	0	0	0	0	0	0.081	0	0	0	0	0	0	0	0	13	77256025	C	T	T
rs140370362	0	0	0	0	0	0.054	0	0	0	0	0	0	0	0	2	7748501	C	T	T
rs140373498	0	0	0	0	0	0.059	0	0	0	0	0	0	0	0	8	85897286	G	A	A
rs140383979	0	0	0	0	0	0.054	0	0	0	0	0	0	0	0	13	80073568	T	A	A
rs140387247	0	0	0	0	0	0.054	0	0	0	0	0	0	0	0	2	56664202	A	G	G
rs140388748	0	0	0	0	0	0.054	0	0	0	0	0	0	0	0	5	29815014	G	A	A
rs140391026	0	0	0	0	0	0.07	0	0	0	0	0	0	0	0	3	66110952	G	T	T
rs140410149	0	0	0	0	0	0.07	0	0	0	0	0	0	0	0	21	42005440	T	C	C
rs140425636	0	0	0	0	0	0.059	0	0	0	0	0	0	0	0	5	89729063	T	C	C
rs140437210	0	0	0	0	0	0.091	0	0	0	0	0	0	0	0	7	112780431	G	A	A
rs140439976	0	0	0	0	0	0.065	0	0	0	0	0	0	0	0	2	14810548	C	T	T
rs140446613	0	0	0	0	0	0.07	0	0	0	0	0	0	0	0	16	54256230	A	G	G
rs140447237	0	0	0	0	0	0.086	0	0	0	0	0	0	0	0	6	78069483	T	C	C
rs140458866	0	0	0	0	0	0.07	0	0	0	0	0	0	0	0	2	184846734	T	C	C
rs140466561	0	0	0	0	0	0.081	0	0	0	0	0	0	0	0	2	21859948	C	T	T
rs140466762	0	0	0	0	0	0.059	0	0	0	0	0	0	0	0	3	111588817	G	T	T
rs140471348	0	0	0	0	0	0.091	0	0	0	0	0	0	0	0	13	78051219	G	A	A
rs140473602	0	0	0	0	0	0.059	0	0	0	0	0	0	0	0	11	62708618	C	G	G
rs140481973	0	0	0	0	0	0.054	0	0	0	0	0	0	0	0	11	58336678	A	G	G
rs140499267	0	0	0	0	0	0.081	0	0	0	0	0	0	0	0	13	33586422	T	C	C
rs140500151	0	0	0	0	0	0.075	0	0	0	0	0	0	0	0	18	4727514	C	T	T
rs140504307	0	0	0	0	0	0.065	0	0	0	0	0	0	0	0	10	75988086	G	T	T
rs140505213	0	0	0	0	0	0.065	0	0	0	0	0	0	0	0	10	76451620	G	A	A
rs140510252	0	0	0	0	0	0.054	0	0	0	0	0	0	0	0	5	131762253	G	A	A
rs140522194	0	0	0	0	0	0.059	0	0	0	0	0	0	0	0	5	31068222	T	C	C
rs140539724	0	0	0	0	0	0.081	0	0	0	0	0	0	0	0	6	79279141	C	G	G
rs140552683	0	0	0	0	0	0.07	0	0	0	0	0	0	0	0	10	58597869	A	G	G
rs140559168	0	0	0	0	0	0.075	0	0	0	0	0	0	0	0	10	5449740	A	T	T
rs140561687	0	0	0	0	0	0.075	0	0	0	0	0	0	0	0	12	14613484	G	T	T
rs140563805	0	0	0	0	0	0.075	0	0	0	0	0	0	0	0	13	70453232	G	A	A
rs140568868	0	0	0	0	0.008	0.059	0	0	0	0	0	0	0	0	19	57708227	T	C	C
rs140579267	0	0	0	0	0	0.065	0	0	0	0	0	0	0	0	13	51844861	T	C	C
rs140588110	0	0	0	0	0	0.075	0	0	0	0	0	0	0	0	4	185452141	T	C	C
rs140591705	0	0	0	0	0	0.054	0	0	0	0	0	0	0	0	3	66614214	C	G	G
rs140651974	0	0	0	0	0	0.081	0	0	0	0	0	0	0	0	2	225045968	A	C	C
rs140659239	0	0	0	0	0	0.054	0	0	0	0	0	0	0	0	6	140652008	T	C	C
rs140668406	0	0	0	0	0	0.124	0	0	0	0	0	0	0	0	11	83777639	C	T	T
rs140674578	0	0	0	0	0	0.054	0	0	0	0	0	0	0	0	12	108973616	T	C	C
rs140676325	0	0	0	0	0	0.075	0	0	0	0	0	0	0	0	14	21867927	A	T	T
rs140684367	0	0	0	0	0	0.07	0	0	0	0	0	0	0	0	13	101767169	C	T	T
rs140690561	0	0	0	0	0	0.086	0	0	0	0	0	0	0	0	12	76464726	G	A	A
rs140691598	0	0	0	0	0.033	0.059	0	0	0	0	0.008	0	0	0	5	105882368	G	A	A
rs140701302	0	0	0	0	0	0.07	0	0	0	0	0	0	0	0	12	82710944	C	T	T
rs140707667	0	0	0	0	0	0.054	0	0	0	0	0	0	0	0	8	84028528	G	T	T
rs140709203	0	0	0	0	0	0.054	0	0	0	0	0	0	0	0	9	138246143	C	T	T
rs140712496	0	0	0	0	0	0.059	0	0	0	0	0	0	0	0	2	77130720	G	T	T
rs140717958	0	0	0	0	0	0.097	0	0	0	0	0	0	0	0	12	86447094	T	G	G
rs140730848	0	0	0	0	0	0.059	0	0	0	0	0	0	0	0	5	128415125	T	A	A
rs140731781	0	0	0	0	0	0.054	0	0	0	0	0	0	0	0	5	21531754	T	G	G
rs140748124	0	0	0	0	0	0.07	0	0	0	0	0	0	0	0	9	31208749	T	A	A
rs140771670	0	0	0	0	0	0.07	0	0	0	0	0	0	0	0	14	22381329	G	A	A
rs140776071	0	0	0	0	0	0.102	0	0	0	0	0	0	0	0	10	77577277	G	C	C
rs140779769	0	0	0	0	0	0.054	0	0	0	0	0	0	0	0	8	9509591	A	G	G
rs140825204	0	0	0	0	0	0.065	0	0	0	0	0	0	0	0	2	39026112	A	G	G
rs140841273	0	0	0	0	0	0.065	0	0	0	0	0	0	0	0	20	59886336	A	G	G
rs140850024	0	0	0	0	0	0.054	0	0	0	0	0	0	0	0	4	114465936	C	T	T
rs140856746	0	0	0	0	0	0.097	0	0	0	0	0	0	0	0	6	152258523	T	C	C
rs140861522	0	0	0	0	0	0.054	0	0	0	0	0	0	0	0	15	59888682	C	T	T
rs140887881	0	0	0	0	0	0.059	0	0	0	0	0	0	0	0	9	99021647	T	C	C
rs140896356	0	0	0	0	0	0.054	0	0	0	0	0	0	0	0	6	5592052	T	C	C
rs140927754	0	0	0	0	0	0.065	0	0	0	0	0	0	0	0	3	102389429	G	A	A
rs140929188	0	0	0	0	0	0.075	0	0	0	0	0	0	0	0	7	3383063	T	C	C
rs140933555	0	0	0	0	0	0.065	0	0	0	0	0	0	0	0	11	87225151	C	T	T
rs140936471	0	0	0	0	0	0.059	0	0	0	0	0	0	0	0	6	137909763	T	C	C
rs140958403	0	0	0	0	0	0.065	0	0	0	0	0	0	0	0	7	70731594	G	T	T
rs140959814	0	0	0	0	0	0.059	0	0	0	0	0	0	0	0	8	61540132	T	C	C
rs140970779	0	0	0	0	0	0.054	0	0	0	0	0	0	0	0	14	64900327	T	A	A
rs140974829	0	0	0	0	0	0.054	0	0	0	0	0	0	0	0	20	12590563	T	C	C
rs140984483	0	0	0	0	0	0.07	0	0	0	0	0	0	0	0	1	65580908	T	C	C
rs140986868	0	0	0	0	0	0.07	0	0	0	0	0	0	0	0	13	72868829	G	A	A
rs141007820	0	0	0	0	0	0.059	0	0	0	0	0	0	0	0	13	101446216	C	T	T
rs141018149	0	0	0	0	0	0.054	0	0	0	0	0	0	0	0	18	62095466	G	A	A
rs141024626	0	0	0	0	0	0.113	0	0	0	0	0	0	0	0	11	84051728	C	T	T
rs141031452	0	0	0	0	0	0.059	0	0	0	0	0	0	0	0	11	112694046	G	A	A
rs141036210	0	0	0	0	0	0.059	0	0	0	0	0	0	0	0	19	45771622	A	G	G
rs141040223	0	0	0	0	0	0.054	0	0	0	0	0	0	0	0	13	112604845	A	T	T
rs141048208	0	0	0	0	0	0.065	0	0	0	0	0	0	0	0	17	52297316	T	C	C
rs141066101	0	0	0	0	0	0.054	0	0	0	0	0	0	0	0	4	115631317	G	A	A
rs141070038	0	0	0	0	0	0.054	0	0	0	0	0	0	0	0	1	95182838	C	G	G
rs141089090	0	0	0	0	0	0.054	0	0	0	0	0	0	0	0	2	107325759	T	G	G
rs141091152	0	0	0	0	0	0.086	0	0	0	0	0	0	0	0	1	6370573	G	C	C
rs141102864	0	0	0	0	0	0.054	0	0	0	0	0	0	0	0	11	100471141	T	C	C
rs141106529	0	0	0	0	0	0.118	0	0	0	0	0	0	0	0	11	112660227	T	G	G
rs141109765	0	0	0	0	0	0.059	0	0	0	0	0	0	0	0	10	88553272	C	T	T
rs141114446	0	0	0	0	0	0.065	0	0	0	0	0	0	0	0	3	71245782	C	T	T
rs141131233	0	0	0	0	0	0.075	0	0	0	0	0	0.009	0	0	4	183905276	A	T	T
rs141141917	0	0	0	0	0	0.054	0	0	0	0	0	0	0	0	5	129688576	A	C	C
rs141161584	0	0	0	0	0	0.054	0	0	0	0	0	0	0	0	3	102613708	G	T	T
rs141163336	0	0	0	0	0	0.059	0	0	0	0	0	0	0	0	3	78803720	C	G	G
rs141191611	0	0	0	0	0	0.059	0	0	0	0	0	0	0	0	2	38980320	G	A	A
rs141197137	0	0	0	0	0	0.065	0	0	0	0	0	0.009	0	0	17	49642744	G	A	A
rs141218294	0	0	0	0	0	0.054	0	0	0	0	0	0	0	0	11	114597428	G	A	A
rs141229354	0	0	0	0	0	0.059	0	0	0	0	0	0	0	0	2	96390376	T	A	A
rs141233385	0	0	0	0	0	0.059	0	0	0	0	0	0.009	0	0	8	82089435	G	T	T
rs141234239	0	0	0	0	0	0.124	0	0	0	0	0	0	0	0	6	39980269	T	C	C
rs141239947	0	0	0	0	0	0.086	0	0	0	0	0	0	0	0	4	113866022	T	C	C
rs141242552	0	0	0	0	0	0.086	0	0	0	0	0	0	0	0	3	161171587	A	G	G
rs141244359	0	0	0	0	0	0.065	0	0	0	0	0	0	0	0	3	101014964	A	C	C
rs141246780	0	0	0	0	0	0.086	0	0	0	0	0	0	0	0	1	165343481	T	C	C
rs141248466	0	0	0	0	0	0.059	0	0	0	0	0	0	0	0	7	138292861	A	G	G
rs141267251	0	0	0	0	0	0.054	0	0	0	0	0	0	0	0	4	173991937	G	A	A
rs141270197	0	0	0	0	0	0.065	0	0	0	0	0	0	0	0	10	120922502	G	A	A
rs141292827	0	0	0	0	0	0.086	0	0	0	0	0	0	0	0	4	183695078	C	T	T
rs141298841	0	0	0	0	0	0.059	0	0	0	0	0	0	0	0	3	148238175	A	T	T
rs141298966	0	0	0	0	0	0.059	0	0	0	0	0	0	0	0	22	22873253	A	G	G
rs141304914	0	0	0	0	0	0.065	0	0	0	0	0	0	0	0	14	52389109	G	T	T
rs141307670	0.008	0	0	0	0	0.07	0	0	0	0	0.023	0	0	0	9	2123135	A	G	G
rs141323762	0	0	0	0	0	0.059	0	0	0	0	0	0	0	0	11	126518486	T	G	G
rs141352056	0	0	0	0	0	0.065	0	0	0	0	0	0	0	0	15	97275329	A	G	G
rs141373117	0	0	0	0	0	0.054	0	0	0	0	0	0	0	0	3	104689431	T	A	A
rs141375320	0	0	0	0	0	0.059	0	0	0	0	0	0	0	0	10	68324040	G	A	A
rs141384620	0	0	0	0	0	0.086	0	0	0	0	0	0	0	0	13	81239075	T	G	G
rs141409446	0	0	0	0	0	0.081	0	0	0	0	0	0	0	0	4	184137150	G	A	A
rs141410392	0	0	0	0	0	0.059	0	0	0	0	0	0	0	0	12	71080563	G	T	T
rs141437981	0	0	0	0	0	0.059	0	0	0	0	0	0	0	0	4	184571071	C	G	G
rs141452941	0	0	0	0	0	0.054	0	0	0	0	0	0	0	0	2	74982439	A	G	G
rs141453010	0	0	0	0	0	0.059	0	0	0	0	0	0	0	0	10	67569493	T	G	G
rs141455061	0	0	0	0	0	0.054	0	0	0	0	0	0	0	0	14	103395162	G	A	A
rs141462746	0	0	0	0	0	0.059	0	0	0	0	0	0	0	0	6	5707507	A	G	G
rs141462987	0	0	0	0	0	0.054	0	0	0	0	0	0	0	0	3	139144532	A	G	G
rs141467630	0	0	0	0	0	0.081	0	0	0	0	0	0	0	0	13	75616015	T	C	C
rs141473071	0.008	0	0	0	0.025	0.065	0	0	0	0	0.091	0	0	0	4	180826331	T	C	C
rs141498474	0	0	0	0	0	0.054	0	0	0	0	0	0	0	0	16	51064199	T	A	A
rs141508537	0	0	0	0	0	0.102	0	0	0	0	0.008	0	0	0	11	85772200	A	G	G
rs141509256	0	0	0	0	0	0.054	0	0	0	0	0	0.018	0	0	18	66840599	C	T	T
rs141510912	0	0	0	0	0	0.065	0	0	0	0	0	0	0	0	13	80220992	C	G	G
rs141549840	0	0	0	0	0	0.07	0	0	0	0	0	0	0	0	13	83340852	C	T	T
rs141555989	0	0	0	0	0	0.054	0	0	0	0	0	0	0	0	11	46041325	C	A	A
rs141570814	0	0	0	0	0	0.07	0	0	0	0	0	0	0	0	12	82996416	G	A	A
rs141578051	0	0	0	0	0.017	0.054	0	0	0	0	0	0	0	0	9	11328701	C	A	A
rs141582013	0	0	0	0	0	0.065	0	0	0	0	0	0	0	0	15	97277906	C	G	G
rs141585683	0	0	0	0	0	0.07	0	0	0	0	0	0	0	0	16	26979424	G	T	T
rs141587979	0	0	0	0	0	0.065	0	0	0	0	0	0	0	0	6	138451226	C	T	T
rs141594722	0	0	0	0	0	0.065	0	0	0	0	0	0	0	0	8	85946691	G	T	T
rs141635236	0	0	0	0	0	0.065	0	0	0	0	0	0	0	0	9	95785400	T	C	C
rs141646522	0	0	0	0	0	0.054	0	0	0	0	0	0	0	0	17	3107310	C	T	T
rs141648117	0	0	0	0	0	0.07	0	0	0	0	0	0.009	0	0	2	78797755	G	A	A
rs141653026	0	0	0	0	0.008	0.086	0	0	0	0	0	0	0	0	4	112205009	A	G	G
rs141659240	0	0	0	0	0	0.065	0	0	0	0	0	0	0	0	2	95733029	G	A	A
rs141666359	0	0	0	0	0.008	0.054	0	0	0	0	0.008	0	0	0	11	39317473	C	T	T
rs141685556	0	0	0	0	0	0.054	0	0	0	0	0	0	0	0	15	84167732	A	G	G
rs141692763	0	0	0	0	0	0.097	0	0	0	0	0	0	0	0	3	36679386	C	A	A
rs141772465	0	0	0	0	0	0.054	0	0	0	0	0	0	0	0	11	115837705	C	T	T
rs141780369	0	0	0	0	0	0.113	0	0	0	0	0	0	0	0	11	84068283	G	A	A
rs141791580	0	0	0	0	0	0.102	0	0	0	0	0	0.009	0	0	12	68009709	G	T	T
rs141795905	0.008	0	0	0	0	0.059	0	0	0	0	0	0	0	0	3	100569449	A	G	G
rs141797667	0	0	0	0	0	0.065	0	0	0	0	0	0	0	0	15	51814613	G	A	A
rs141797981	0	0	0	0	0	0.054	0	0	0	0	0	0	0	0	7	107575124	C	T	T
rs141812603	0	0	0	0	0	0.054	0	0	0	0	0	0	0	0	6	139288101	G	A	A
rs141825783	0	0	0	0	0	0.059	0	0	0	0	0	0	0	0	5	29886958	G	T	T
rs141835674	0	0	0	0	0	0.065	0	0	0	0	0	0	0	0	12	97541422	T	C	C
rs141840571	0	0	0	0	0	0.081	0	0	0	0	0	0	0	0	1	110694805	A	G	G
rs141842327	0	0	0	0	0	0.059	0	0	0	0	0	0	0	0	1	168506375	C	T	T
rs141844816	0	0	0	0	0	0.059	0	0	0	0	0	0	0	0	21	19731337	G	A	A
rs141862639	0	0	0	0	0	0.065	0	0	0	0	0	0	0	0	10	5785884	C	T	T
rs141876258	0	0	0	0	0	0.054	0	0	0	0	0	0	0	0	6	152720587	C	A	A
rs141892194	0.008	0	0	0	0	0.054	0	0	0	0	0	0	0	0	2	37735094	C	T	T
rs141901484	0	0	0	0	0	0.054	0	0	0	0	0	0	0	0	7	45265233	C	T	T
rs141908088	0	0	0	0	0	0.059	0	0	0	0	0	0	0	0	8	54384277	C	T	T
rs141920916	0	0	0	0	0	0.059	0	0	0	0	0	0	0	0	11	47928899	C	T	T
rs141924717	0	0	0	0	0	0.065	0	0	0	0	0	0	0	0	10	17189957	A	T	T
rs141943360	0	0	0	0	0	0.075	0	0	0	0	0	0	0	0	6	170519329	C	T	T
rs141987774	0	0	0	0	0	0.059	0	0	0	0	0	0	0	0	3	70995899	T	C	C
rs142001469	0	0	0	0	0	0.054	0	0	0	0	0	0	0	0	6	138655931	G	A	A
rs142005609	0	0	0	0	0	0.059	0	0	0	0	0	0	0	0	19	35368794	T	C	C
rs142023167	0	0	0	0	0	0.059	0	0	0	0	0	0	0	0	11	45648895	C	A	A
rs142030363	0	0	0	0	0	0.065	0	0	0	0	0	0	0	0	12	97884681	A	G	G
rs142036217	0	0	0	0	0	0.065	0	0	0	0	0	0	0	0	10	131450087	A	G	G
rs142077980	0	0	0	0	0	0.054	0	0	0	0	0	0	0	0	6	139087391	T	C	C
rs142081776	0	0	0	0	0	0.081	0	0	0	0	0	0	0	0	2	230090253	C	A	A
rs142084709	0	0	0	0	0	0.07	0	0	0	0	0	0	0	0	4	56434985	T	G	G
rs142087402	0	0	0	0	0	0.091	0	0	0	0	0	0	0	0	22	26377237	G	A	A
rs142091151	0	0	0	0	0	0.075	0	0	0	0	0	0.009	0	0	4	184001881	A	G	G
rs142098055	0	0	0	0	0	0.107	0	0	0	0	0	0.009	0	0	13	65366696	G	A	A
rs142106930	0	0	0	0	0	0.054	0	0	0	0	0	0	0	0	1	100115796	T	C	C
rs142137083	0	0	0	0	0	0.086	0	0	0	0	0	0	0	0	12	15059269	A	T	T
rs142178429	0	0	0	0	0	0.059	0	0	0	0	0	0	0	0	5	105296112	G	C	C
rs142208946	0	0	0	0	0	0.054	0	0	0	0	0	0	0	0	11	58489728	G	A	A
rs142211648	0	0	0	0	0.058	0.054	0	0	0	0	0.038	0	0	0	4	153059913	C	T	T
rs142222309	0	0	0	0	0	0.097	0	0	0	0	0	0	0	0	13	66137214	G	C	C
rs142239502	0	0	0	0	0	0.059	0	0	0	0	0	0	0	0	8	16533418	T	C	C
rs142267566	0	0	0	0	0	0.059	0	0	0	0	0	0	0	0	3	104029103	T	G	G
rs142277285	0	0	0	0	0	0.065	0	0	0	0	0	0	0	0	9	129230489	A	G	G
rs142283201	0	0	0	0	0	0.054	0	0	0	0	0	0	0	0	6	33235395	G	A	A
rs142302422	0	0	0	0	0	0.081	0	0	0	0	0	0.009	0	0	2	77555809	G	A	A
rs142320645	0	0	0	0	0	0.054	0	0	0	0	0	0	0	0	4	94311579	A	G	G
rs142353967	0	0	0	0	0	0.054	0	0	0	0	0	0	0	0	5	128355431	G	A	A
rs142367330	0.016	0	0	0	0	0.054	0	0	0	0	0	0	0	0	2	181672984	G	T	T
rs142407543	0	0	0	0	0	0.054	0	0	0	0	0.008	0.009	0	0	1	119010342	G	A	A
rs142414078	0	0	0	0	0	0.054	0	0	0	0	0	0	0	0	11	74057031	G	A	A
rs142419723	0	0	0	0	0	0.059	0	0	0	0	0	0	0	0	2	188185006	C	T	T
rs142476572	0	0	0	0	0	0.054	0	0	0	0	0	0	0	0	2	78066465	G	A	A
rs142476667	0	0	0	0	0	0.059	0	0	0	0	0	0	0	0	2	148816157	T	C	C
rs142478818	0.008	0	0	0	0	0.054	0	0	0	0	0	0	0	0	14	64026662	A	G	G
rs142496842	0	0	0	0	0	0.07	0	0	0	0	0	0	0	0	7	114166111	G	A	A
rs142502536	0	0	0	0	0	0.054	0	0	0	0	0	0	0	0	3	143026184	C	T	T
rs142503514	0	0	0	0	0	0.065	0	0	0	0	0	0	0	0	8	59984004	G	A	A
rs142513553	0	0	0	0	0	0.065	0	0	0	0	0	0	0	0	3	111648066	T	A	A
rs142531601	0	0	0	0	0	0.081	0	0	0	0	0	0	0	0	7	52366363	T	C	C
rs142532635	0	0	0	0	0	0.075	0	0	0	0	0	0	0	0	21	47792679	C	T	T
rs142534958	0	0	0	0	0	0.065	0	0	0	0	0	0	0	0	4	178549745	A	G	G
rs142575561	0	0	0	0	0	0.081	0	0	0	0	0	0	0	0	18	61687284	G	A	A
rs142583579	0	0	0	0	0	0.054	0	0	0	0	0	0	0	0	15	34614350	G	A	A
rs142601496	0	0	0	0	0	0.054	0	0	0	0	0	0	0	0	11	4967923	T	G	G
rs142606046	0	0	0	0	0	0.102	0	0	0	0	0	0	0	0	19	19611028	C	T	T
rs142623450	0	0	0	0	0	0.054	0	0	0	0	0	0	0	0	5	81027674	T	C	C
rs142626040	0.016	0	0	0	0	0.054	0	0	0	0	0	0	0	0	2	181767861	T	G	G
rs142630320	0	0	0	0	0	0.059	0	0	0	0	0	0	0	0	18	42961949	T	G	G
rs142667316	0	0	0	0	0	0.081	0	0	0	0	0	0	0	0	13	69345108	G	T	T
rs142667495	0	0	0	0	0	0.059	0	0	0	0	0	0	0	0	1	14947293	G	T	T
rs142668621	0	0	0	0	0	0.054	0	0	0	0	0	0.009	0	0	10	120838755	G	A	A
rs142677081	0	0	0	0	0	0.081	0	0	0	0	0	0	0	0	14	78389792	G	A	A
rs142732092	0	0	0	0	0	0.054	0	0	0	0	0	0	0	0	6	28612894	G	A	A
rs142759540	0	0	0	0	0	0.054	0	0	0	0	0	0	0	0	13	32627683	A	C	C
rs142765871	0	0	0	0	0	0.054	0	0	0	0	0	0	0	0	2	236757330	A	G	G
rs142769603	0	0	0	0	0	0.054	0	0	0	0	0	0	0	0	12	31643983	C	T	T
rs142772337	0	0	0	0	0	0.065	0	0	0	0	0	0	0	0	5	146753187	A	G	G
rs142779362	0	0	0	0	0	0.065	0	0	0	0	0	0	0	0	13	80492797	T	C	C
rs142789927	0	0	0	0	0	0.059	0	0	0	0	0	0	0	0	15	51975615	G	A	A
rs142790881	0	0	0	0	0	0.07	0	0	0	0	0	0	0	0	8	62159235	A	C	C
rs142797509	0	0	0	0	0	0.086	0	0	0	0	0	0	0	0	7	112729960	T	G	G
rs142815874	0.008	0	0	0	0.008	0.054	0	0	0	0	0.091	0.018	0	0	4	138565372	T	C	C
rs142839822	0	0	0	0	0	0.059	0	0	0	0	0	0	0	0	3	100775777	A	G	G
rs142878440	0	0	0	0	0	0.054	0	0	0	0	0.008	0	0	0	7	15389378	T	G	G
rs142885208	0	0	0	0	0.008	0.065	0	0	0	0	0.008	0	0	0	2	101342396	G	A	A
rs142894083	0	0	0	0	0	0.054	0	0	0	0	0	0.009	0	0	1	118967687	A	G	G
rs142894945	0	0	0	0	0	0.097	0	0	0	0	0	0	0	0	10	77421024	C	T	T
rs142911455	0	0	0	0	0	0.065	0	0	0	0	0	0	0	0	4	184713327	G	A	A
rs142919400	0	0	0	0	0	0.059	0	0	0	0	0	0	0	0	5	16157645	C	T	T
rs142939968	0	0	0	0	0	0.07	0	0	0	0	0	0	0	0	18	61831116	T	C	C
rs142945958	0	0	0	0	0	0.054	0	0	0	0	0	0	0	0	6	155470611	C	A	A
rs142947007	0.008	0	0	0	0.133	0.054	0	0	0	0	0.121	0.045	0	0	19	3839314	C	T	T
rs142971577	0	0	0	0	0	0.081	0	0	0	0	0	0	0	0	13	81310719	A	G	G
rs143002075	0	0	0	0	0	0.081	0	0	0	0	0	0	0	0	5	15961302	C	T	T
rs143016633	0	0	0	0	0	0.059	0	0	0	0	0	0	0	0	3	181669805	C	T	T
rs143023600	0	0	0	0	0	0.054	0	0	0	0	0	0	0	0	2	40413792	G	A	A
rs143045840	0	0	0	0	0	0.054	0	0	0	0	0	0	0	0	11	58259030	A	G	G
rs143058333	0	0	0	0	0	0.054	0	0	0	0	0	0	0	0	3	102478798	A	T	T
rs143067234	0	0	0	0	0	0.059	0	0	0	0	0	0	0	0	3	172730662	G	A	A
rs143085477	0	0	0	0	0	0.054	0	0	0	0	0	0	0	0	18	76216059	T	C	C
rs143099008	0	0	0	0	0	0.054	0	0	0	0	0	0	0	0	1	57354534	A	G	G
rs143135975	0	0	0	0	0	0.091	0	0	0	0	0	0	0	0	13	109801381	T	C	C
rs143137901	0	0	0	0	0	0.054	0	0	0	0	0	0	0	0	9	25254685	C	T	T
rs143139551	0	0	0	0	0	0.086	0	0	0	0	0	0	0	0	4	113352214	G	A	A
rs143141724	0	0	0	0	0	0.054	0	0	0	0	0	0	0	0	12	96131952	T	C	C
rs143163946	0	0	0	0	0	0.059	0	0	0	0	0	0	0	0	11	20926708	T	C	C
rs143175616	0	0	0	0	0	0.075	0	0	0	0	0	0	0	0	10	61909466	T	C	C
rs143187956	0	0	0	0	0	0.07	0	0	0	0	0	0	0	0	9	7172228	A	G	G
rs143201269	0	0	0	0	0	0.059	0	0	0	0	0	0	0	0	21	19801852	G	C	C
rs143209528	0	0	0	0	0	0.054	0	0	0	0	0	0	0	0	2	48698155	T	A	A
rs143233688	0	0	0	0	0	0.075	0	0	0	0	0	0	0	0	6	33328853	C	A	A
rs143239969	0.016	0	0	0	0.075	0.081	0	0	0	0	0.144	0.009	0	0	13	109374956	C	T	T
rs143270824	0	0	0	0	0	0.059	0	0	0	0	0	0	0	0	21	29128984	C	A	A
rs143281200	0.008	0	0	0	0	0.102	0	0	0	0	0.015	0.018	0	0	15	99684853	C	G	G
rs143285722	0	0	0	0	0	0.102	0	0	0	0	0	0	0	0	10	77552169	C	T	T
rs143287064	0	0	0	0	0	0.07	0	0	0	0	0	0	0	0	2	47203959	C	G	G
rs143287193	0.008	0	0	0	0	0.054	0	0	0	0	0	0	0	0	1	22723293	C	T	T
rs143291647	0	0	0	0	0	0.07	0	0	0	0	0	0	0	0	12	13915306	C	T	T
rs143309017	0.008	0	0	0	0	0.054	0	0	0	0	0	0	0	0	10	127170247	T	C	C
rs143318959	0	0	0	0	0	0.075	0	0	0	0	0	0	0	0	22	26755643	C	T	T
rs143326917	0	0	0	0	0.017	0.054	0	0	0	0	0	0	0	0	9	138848524	C	T	T
rs143332900	0.008	0	0	0	0	0.054	0	0	0	0	0	0	0	0	3	35347338	T	C	C
rs143358905	0	0	0	0	0	0.059	0	0	0	0	0	0	0	0	15	88580450	G	T	T
rs143390935	0.008	0	0	0	0.008	0.054	0	0	0	0	0	0	0	0	9	127256394	C	T	T
rs143398707	0	0	0	0	0.1	0.065	0	0	0	0	0.144	0.064	0	0	3	149953243	A	G	G
rs143401192	0	0	0	0	0	0.059	0	0	0	0	0	0	0	0	11	66707806	A	G	G
rs143423368	0	0	0	0	0	0.059	0	0	0	0	0	0	0	0	2	39451551	T	C	C
rs143447129	0	0	0	0	0	0.07	0	0	0	0	0	0	0	0	6	111567781	C	T	T
rs143452229	0	0	0	0	0	0.059	0	0	0	0	0	0	0	0	12	108023569	C	T	T
rs143464244	0	0	0	0	0	0.054	0	0	0	0	0	0	0	0	22	35274174	A	C	C
rs143465717	0	0	0	0	0	0.065	0	0	0	0	0	0	0	0	16	78707861	C	T	T
rs143466121	0	0	0	0	0	0.059	0	0	0	0	0	0	0	0	1	46197690	A	C	C
rs143469724	0	0	0	0	0	0.107	0	0	0	0	0	0	0	0	11	85418068	A	G	G
rs143481406	0	0	0	0	0	0.054	0	0	0	0	0.008	0	0	0	7	15420803	T	C	C
rs143519835	0	0	0	0	0	0.054	0	0	0	0	0	0	0	0	2	107987925	C	T	T
rs143540336	0	0	0	0	0	0.107	0	0	0	0	0	0.018	0	0	15	99782446	C	T	T
rs143549014	0	0	0	0	0	0.059	0	0	0	0	0	0.009	0	0	10	113003868	A	G	G
rs143558628	0.016	0	0	0	0	0.059	0	0	0	0	0.008	0	0	0	7	17345460	A	G	G
rs143559929	0	0	0	0	0	0.113	0	0	0	0	0	0	0	0	12	89077174	C	T	T
rs143561733	0	0	0	0	0	0.07	0	0	0	0	0	0	0	0	2	77919737	T	G	G
rs143582060	0	0	0	0	0	0.07	0	0	0	0	0	0	0	0	11	83352701	G	A	A
rs143583879	0	0	0	0	0	0.059	0	0	0	0	0	0	0	0	10	3311655	A	G	G
rs143597649	0	0	0	0	0	0.054	0	0	0	0	0	0.064	0	0	9	20147108	C	T	T
rs143600767	0	0	0	0	0	0.075	0	0	0	0	0	0	0	0	21	23237784	T	C	C
rs143603875	0	0	0	0	0	0.054	0	0	0	0	0	0	0	0	3	73620095	G	A	A
rs143607491	0	0	0	0	0	0.059	0	0	0	0	0	0.009	0	0	3	181852129	G	T	T
rs143620667	0	0	0	0	0	0.059	0	0	0	0	0	0	0	0	5	30231552	G	A	A
rs143626586	0	0	0	0	0.058	0.059	0	0	0	0	0.114	0	0	0	1	87347522	G	A	A
rs143650216	0	0	0	0	0	0.059	0	0	0	0	0	0	0	0	21	38115689	G	A	A
rs143654859	0	0	0	0	0	0.059	0	0	0	0	0	0	0	0	13	63408763	T	C	C
rs143668580	0.008	0	0	0	0	0.054	0	0	0	0	0	0	0	0	6	15064811	C	T	T
rs143669476	0	0	0	0	0	0.054	0	0	0	0	0	0.009	0	0	7	116740385	C	T	T
rs143683207	0	0	0	0	0	0.059	0	0	0	0	0	0	0	0	5	132240211	T	C	C
rs143687422	0	0	0	0	0	0.059	0	0	0	0	0	0	0	0	21	29185882	T	C	C
rs143688579	0.008	0	0	0	0	0.054	0	0	0	0	0	0	0	0	11	39318424	T	G	G
rs143690755	0	0	0	0	0	0.054	0	0	0	0	0	0	0	0	2	171141759	A	G	G
rs143692690	0	0	0	0	0.05	0.054	0	0	0	0	0.068	0.009	0	0	9	123680383	C	T	T
rs143701135	0	0	0	0	0	0.054	0	0	0	0	0	0	0	0	2	180399179	T	C	C
rs143702801	0	0	0	0	0	0.059	0	0	0	0	0	0	0	0	8	37069305	A	G	G
rs143703124	0	0	0	0	0	0.054	0	0	0	0	0	0	0	0	3	157642514	C	T	T
rs143716351	0	0	0	0	0	0.081	0	0	0	0	0	0	0	0	2	6212527	G	A	A
rs143730256	0	0	0	0	0	0.054	0	0	0	0	0	0	0	0	2	107311258	G	A	A
rs143744708	0	0	0	0	0	0.07	0	0	0	0	0	0	0	0	10	62935633	T	C	C
rs143750155	0	0	0	0	0	0.059	0	0	0	0	0	0	0	0	11	21292268	C	T	T
rs143764262	0	0	0	0	0	0.054	0	0	0	0	0	0	0	0	9	36022282	A	G	G
rs143765042	0	0	0	0	0	0.075	0	0	0	0	0	0	0	0	16	26107308	G	A	A
rs143774681	0	0	0	0	0	0.059	0	0	0	0	0	0	0	0	18	42856554	A	G	G
rs143790309	0	0	0	0	0	0.134	0	0	0	0	0	0	0	0	12	88653108	T	A	A
rs143793214	0	0	0	0	0	0.059	0	0	0	0	0	0	0	0	5	18108911	G	A	A
rs143860940	0	0	0	0	0	0.07	0	0	0	0	0	0	0	0	6	111594088	C	T	T
rs143867147	0	0	0	0	0	0.059	0	0	0	0	0	0	0	0	15	81091653	G	A	A
rs143869937	0	0	0	0	0	0.065	0	0	0	0	0	0	0	0	8	60160652	T	C	C
rs143870053	0	0	0	0	0	0.065	0	0	0	0	0.015	0	0	0	2	78992460	T	C	C
rs143882269	0	0	0	0	0	0.097	0	0	0	0	0	0	0	0	10	2424417	C	T	T
rs143897480	0	0	0	0	0	0.086	0	0	0	0	0	0	0	0	13	109912512	A	G	G
rs143917141	0	0	0	0	0	0.059	0	0	0	0	0	0	0	0	3	37690481	A	G	G
rs143917797	0	0	0	0	0	0.113	0	0	0	0	0	0	0	0	6	29463211	C	T	T
rs143928129	0	0	0	0	0	0.065	0	0	0	0	0	0	0	0	3	111718807	T	C	C
rs143931290	0	0	0	0	0	0.065	0	0	0	0	0	0	0	0	14	82220688	A	G	G
rs143934718	0	0	0	0	0	0.065	0	0	0	0	0	0	0	0	8	54334003	C	T	T
rs143943123	0	0	0	0	0	0.054	0	0	0	0	0	0	0	0	2	225154890	A	G	G
rs143947992	0	0	0	0	0	0.054	0	0	0	0	0	0	0	0	3	141064475	C	T	T
rs143963135	0	0	0	0	0	0.075	0	0	0	0	0	0	0	0	18	64430179	C	A	A
rs143970310	0	0	0	0	0.017	0.054	0	0	0	0	0	0	0	0	15	43419547	C	T	T
rs143973539	0	0	0	0	0	0.059	0	0	0	0	0.015	0.009	0	0	3	128969	G	A	A
rs143995997	0.008	0	0	0	0.008	0.065	0	0	0	0	0.061	0	0	0	12	86646667	T	C	C
rs144020805	0	0	0	0	0	0.054	0	0	0	0	0	0	0	0	20	12627528	G	A	A
rs144039249	0	0	0	0	0	0.054	0	0	0	0	0	0	0	0	9	71580400	C	G	G
rs144042723	0	0	0	0	0	0.07	0	0	0	0	0	0	0	0	12	82997273	A	T	T
rs144045039	0.008	0	0	0	0	0.054	0	0	0	0	0	0	0	0	6	25533212	G	A	A
rs144048408	0	0	0	0	0	0.059	0	0	0	0	0	0	0	0	11	87310952	C	T	T
rs144066713	0	0	0	0	0	0.07	0	0	0	0	0	0	0	0	2	116871353	A	C	C
rs144069799	0	0	0	0	0	0.102	0	0	0	0	0	0	0	0	10	5130210	G	A	A
rs144093306	0	0	0	0	0	0.075	0	0	0	0	0	0	0	0	8	62571884	G	T	T
rs144094244	0	0	0	0	0	0.134	0	0	0	0	0	0	0	0	13	109107121	A	G	G
rs144096029	0	0	0	0	0	0.059	0	0	0	0	0	0	0	0	1	237633758	T	G	G
rs144108432	0	0	0	0	0	0.065	0	0	0	0	0	0	0	0	12	108155397	G	A	A
rs144143707	0	0	0	0	0	0.054	0	0	0	0	0	0	0	0	7	136328859	T	G	G
rs144161959	0	0	0	0	0	0.054	0	0	0	0	0	0	0	0	19	42364771	A	T	T
rs144162548	0	0	0	0	0	0.054	0	0	0	0	0	0	0	0	5	16313894	A	T	T
rs144167745	0.008	0	0	0	0.075	0.097	0	0	0	0	0.098	0.009	0	0	13	109645021	A	C	C
rs144171569	0	0	0	0	0	0.065	0	0	0	0	0	0	0	0	15	35036466	C	T	T
rs144206677	0	0	0	0	0	0.07	0	0	0	0	0	0	0	0	3	68100093	T	G	G
rs144214482	0	0	0	0	0	0.054	0	0	0	0	0	0	0	0	17	58213744	C	T	T
rs144215988	0	0	0	0	0	0.065	0	0	0	0	0	0	0	0	13	51334437	A	G	G
rs144226714	0	0	0	0	0	0.086	0	0	0	0	0	0	0	0	2	13432616	T	C	C
rs144235716	0	0	0	0	0	0.059	0	0	0	0	0	0	0	0	18	42782886	A	G	G
rs144236625	0	0	0	0	0	0.054	0	0	0	0	0	0	0	0	13	107390092	T	C	C
rs144242349	0	0	0	0	0	0.07	0	0	0	0	0	0	0	0	18	30958039	G	C	C
rs144244403	0	0	0	0	0.017	0.065	0	0	0	0	0	0	0	0	12	114128230	C	T	T
rs144258575	0	0	0	0	0	0.059	0	0	0	0	0	0	0	0	1	100819761	G	A	A
rs144286491	0	0	0	0	0	0.054	0	0	0	0	0	0	0	0	10	18773881	G	A	A
rs144305307	0	0	0	0	0	0.086	0	0	0	0	0.008	0.045	0	0	3	153380951	C	T	T
rs144311933	0	0	0	0	0	0.054	0	0	0	0	0	0	0	0	21	37739459	C	T	T
rs144324146	0	0	0	0	0	0.054	0	0	0	0	0	0	0	0	19	5671543	C	T	T
rs144337913	0	0	0	0	0	0.091	0	0	0	0	0	0	0	0	13	33625240	G	A	A
rs144340173	0	0	0	0	0	0.059	0	0	0	0	0	0	0	0	18	53479187	G	A	A
rs144340675	0	0	0	0	0	0.059	0	0	0	0	0	0	0	0	6	14782714	G	A	A
rs144348070	0	0	0	0	0	0.07	0	0	0	0	0	0	0	0	11	62879841	G	C	C
rs144350706	0	0	0	0	0	0.054	0	0	0	0	0	0	0	0	6	142332923	C	G	G
rs144355614	0	0	0	0	0	0.054	0	0	0	0	0	0.009	0	0	2	11203066	A	G	G
rs144359926	0	0	0	0	0	0.086	0	0	0	0	0	0	0	0	3	35364101	C	T	T
rs144367103	0	0	0	0	0	0.075	0	0	0	0	0.008	0.018	0	0	11	45328025	G	A	A
rs144426466	0.016	0	0	0	0	0.054	0	0	0	0	0	0	0	0	18	57120889	G	A	A
rs144433451	0.008	0	0	0	0.008	0.059	0	0	0	0	0.008	0	0	0	2	4749658	A	G	G
rs144453245	0	0	0	0	0	0.054	0	0	0	0	0	0	0	0	11	106224038	T	A	A
rs144458169	0	0	0	0	0	0.059	0	0	0	0	0	0	0	0	15	58037978	C	G	G
rs144458850	0	0	0	0	0	0.065	0	0	0	0	0.008	0	0	0	4	55612927	A	C	C
rs144462859	0	0	0	0	0	0.065	0	0	0	0	0	0	0	0	10	12948308	C	T	T
rs144465390	0	0	0	0	0.117	0.075	0	0	0	0	0.098	0.055	0	0	13	32695016	C	G	G
rs144470510	0	0	0	0	0	0.07	0	0	0	0	0	0	0	0	19	5940798	C	T	T
rs144480919	0	0	0	0	0.017	0.054	0	0	0	0	0.008	0	0	0	17	74871347	G	A	A
rs144487523	0	0	0	0	0	0.054	0	0	0	0	0	0	0	0	15	37330214	G	T	T
rs144488100	0	0	0	0	0	0.065	0	0	0	0	0	0	0	0	2	129883728	T	C	C
rs144494450	0	0	0	0	0	0.065	0	0	0	0	0	0	0	0	7	70735176	C	T	T
rs144494590	0	0	0	0	0.017	0.059	0	0	0	0	0	0	0	0	15	51700488	G	A	A
rs144507683	0	0	0	0	0	0.081	0	0	0	0	0	0.009	0	0	4	184021715	A	G	G
rs144511952	0	0	0	0	0	0.054	0	0	0	0	0	0	0	0	15	52341906	G	A	A
rs144518683	0	0	0	0	0	0.054	0	0	0	0	0	0	0	0	11	73997294	T	C	C
rs144523626	0.016	0	0	0	0.075	0.091	0	0	0	0	0.114	0.1	0	0	2	117018984	T	C	C
rs144530147	0	0	0	0	0	0.07	0	0	0	0	0	0	0	0	10	63275722	A	G	G
rs144533924	0	0	0	0	0	0.07	0	0	0	0	0	0	0	0	2	129781010	T	A	A
rs144541776	0	0	0	0	0	0.054	0	0	0	0	0	0	0	0	21	38087116	A	G	G
rs144541991	0	0	0	0	0	0.065	0	0	0	0	0	0.018	0	0	14	21031813	G	C	C
rs144557363	0	0	0	0	0	0.086	0	0	0	0	0	0	0	0	1	6901541	C	T	T
rs144570715	0	0	0	0	0	0.086	0	0	0	0	0	0	0	0	3	161069987	G	T	T
rs144578054	0	0	0	0	0	0.102	0	0	0	0	0	0	0	0	3	110956995	A	G	G
rs144600892	0	0	0	0	0.017	0.059	0	0	0	0	0	0	0	0	2	78835763	A	G	G
rs144612782	0	0	0	0	0	0.054	0	0	0	0	0	0	0	0	2	59570467	C	G	G
rs144619618	0	0	0	0	0	0.091	0	0	0	0	0	0	0	0	1	6488088	C	T	T
rs144633919	0	0	0	0	0	0.054	0	0	0	0	0	0	0	0	2	57589921	C	T	T
rs144657754	0.008	0	0	0	0.008	0.102	0	0	0	0	0.068	0	0	0	12	86597910	A	C	C
rs144682700	0	0	0	0	0	0.059	0	0	0	0	0	0	0	0	21	20130010	C	T	T
rs144700187	0	0	0	0	0	0.065	0	0	0	0	0	0	0	0	3	169046645	C	T	T
rs144716255	0	0	0	0	0	0.075	0	0	0	0	0	0	0	0	4	134618620	T	C	C
rs144716586	0	0	0	0	0	0.075	0	0	0	0	0	0	0	0	8	106161763	T	C	C
rs144741938	0	0	0	0	0	0.059	0	0	0	0	0	0	0	0	2	1721430	A	T	T
rs144752319	0	0	0	0	0	0.065	0	0	0	0	0	0	0	0	18	30905664	A	G	G
rs144761776	0.008	0	0	0	0	0.065	0	0	0	0	0	0	0	0	7	126151482	A	G	G
rs144767149	0	0	0	0	0	0.065	0	0	0	0	0	0	0	0	14	95283532	C	T	T
rs144793650	0	0	0	0	0	0.054	0	0	0	0	0	0	0	0	5	132490864	A	G	G
rs144833848	0	0	0	0	0	0.054	0	0	0	0	0	0	0	0	9	110732802	T	C	C
rs144834843	0	0	0	0	0	0.054	0	0	0	0	0	0	0	0	13	104806365	T	G	G
rs144836445	0	0	0	0	0	0.059	0	0	0	0	0	0	0	0	7	112241302	G	A	A
rs144851454	0	0	0	0	0	0.075	0	0	0	0	0	0.009	0	0	14	99863388	C	T	T
rs144863747	0	0	0	0	0	0.097	0	0	0	0	0	0.009	0	0	13	73441343	G	A	A
rs144865280	0	0	0	0	0	0.065	0	0	0	0	0	0	0	0	22	19508529	C	T	T
rs144879850	0	0	0	0	0	0.065	0	0	0	0	0	0	0	0	6	80188805	T	C	C
rs144880490	0	0	0	0	0	0.081	0	0	0	0	0	0	0	0	13	113074835	G	C	C
rs144890469	0	0	0	0	0	0.059	0	0	0	0	0	0	0	0	7	41490387	G	A	A
rs144891161	0	0	0	0	0	0.081	0	0	0	0	0	0	0	0	14	78662401	G	A	A
rs144904927	0	0	0	0	0	0.059	0	0	0	0	0	0	0	0	4	115030445	G	A	A
rs144905703	0	0	0	0	0	0.054	0	0	0	0	0	0	0	0	11	48053706	G	A	A
rs144930099	0	0	0	0	0	0.081	0	0	0	0	0	0	0	0	13	75845932	T	G	G
rs144958615	0	0	0	0	0	0.081	0	0	0	0	0	0	0	0	6	29035209	G	A	A
rs144969338	0	0	0	0	0	0.075	0	0	0	0	0	0.009	0	0	4	183925708	T	C	C
rs144985684	0	0	0	0	0	0.054	0	0	0	0	0	0	0	0	6	28526780	A	G	G
rs145012728	0	0	0	0	0	0.054	0	0	0	0	0	0	0	0	14	66020592	T	C	C
rs145022756	0	0	0	0	0	0.065	0	0	0	0	0	0	0	0	7	70987692	C	T	T
rs145032573	0	0	0	0	0	0.054	0	0	0	0	0	0	0	0	11	83546661	C	A	A
rs145037889	0	0	0	0	0	0.054	0	0	0	0	0	0	0	0	10	101383684	A	G	G
rs145038726	0	0	0	0	0	0.054	0	0	0	0	0	0	0	0	16	87012772	T	C	C
rs145050715	0	0	0	0	0	0.097	0	0	0	0	0	0	0	0	2	200067892	G	A	A
rs145059502	0.008	0	0	0	0	0.075	0	0	0	0	0	0	0	0	4	167278307	C	G	G
rs145060240	0	0	0	0	0	0.102	0	0	0	0	0	0	0	0	12	86992736	C	T	T
rs145060694	0	0	0	0	0	0.054	0	0	0	0	0	0	0	0	17	62994246	G	A	A
rs145069065	0	0	0	0	0.017	0.054	0	0	0	0	0	0	0	0	4	13667082	G	A	A
rs145070755	0	0	0	0	0	0.059	0	0	0	0	0	0	0	0	10	84399695	A	G	G
rs145072762	0	0	0	0	0	0.054	0	0	0	0	0	0	0	0	17	36988978	G	A	A
rs145094827	0	0	0	0	0	0.059	0	0	0	0	0	0	0	0	4	62552382	T	A	A
rs145095833	0	0	0	0	0	0.081	0	0	0	0	0	0	0	0	15	97511360	A	T	T
rs145108384	0	0	0	0	0	0.059	0	0	0	0	0	0	0	0	15	85567320	C	T	T
rs145120481	0	0	0	0	0	0.054	0	0	0	0	0	0	0	0	6	163642754	C	T	T
rs145128235	0	0	0	0	0	0.054	0	0	0	0	0	0	0	0	6	11633255	C	T	T
rs145131410	0	0	0	0	0	0.065	0	0	0	0	0	0	0	0	2	78113370	C	T	T
rs145134782	0	0	0	0	0	0.059	0	0	0	0	0	0	0	0	8	96271754	T	C	C
rs145146343	0	0	0	0	0	0.07	0	0	0	0	0	0	0	0	2	185373387	A	G	G
rs145149588	0	0	0	0	0	0.091	0	0	0	0	0	0	0	0	3	165808350	C	A	A
rs145156718	0	0	0	0	0	0.059	0	0	0	0	0	0	0	0	9	71362094	G	A	A
rs145163866	0.008	0	0	0	0	0.054	0	0	0	0	0	0	0	0	4	120957532	C	T	T
rs145172905	0	0	0	0	0	0.059	0	0	0	0	0	0	0	0	18	31015948	G	A	A
rs145176959	0	0	0	0	0	0.065	0	0	0	0	0	0	0	0	3	73719699	T	C	C
rs145179167	0	0	0	0	0	0.065	0	0	0	0	0	0	0	0	5	5348571	C	T	T
rs145191499	0	0	0	0	0.017	0.07	0	0	0	0	0.023	0.045	0	0	2	129525857	C	A	A
rs145197687	0	0	0	0	0	0.065	0	0	0	0	0	0	0	0	2	48643064	G	A	A
rs145226165	0	0	0	0	0	0.107	0	0	0	0	0	0	0	0	11	82915834	G	A	A
rs145227115	0	0	0	0	0	0.059	0	0	0	0	0	0	0	0	9	95923214	A	C	C
rs145227423	0	0	0	0	0	0.054	0	0	0	0	0	0	0	0	9	27025112	C	T	T
rs145236098	0	0	0	0	0	0.07	0	0	0	0	0	0	0	0	1	63748664	C	A	A
rs145238179	0	0	0	0	0.017	0.059	0	0	0	0	0	0	0	0	15	52161745	G	A	A
rs145247741	0	0	0	0	0	0.065	0	0	0	0	0	0	0	0	18	42708582	T	G	G
rs145280485	0	0	0	0	0	0.059	0	0	0	0	0	0	0	0	2	108872665	C	G	G
rs145303774	0	0	0	0	0	0.075	0	0	0	0	0	0	0	0	3	111842508	G	C	C
rs145335840	0	0	0	0	0	0.054	0	0	0	0	0	0	0	0	2	41691820	C	A	A
rs145343741	0	0	0	0	0.025	0.054	0	0	0	0	0.045	0.036	0	0	12	103849897	C	T	T
rs145368464	0	0	0	0	0	0.054	0	0	0	0	0	0	0	0	2	172830202	T	G	G
rs145382374	0	0	0	0	0	0.059	0	0	0	0	0	0	0	0	3	181395151	A	G	G
rs145384150	0	0	0	0	0	0.075	0	0	0	0	0	0	0	0	13	103025496	T	C	C
rs145386561	0	0	0	0	0	0.086	0	0	0	0	0	0.009	0	0	17	9063566	G	A	A
rs145426383	0	0	0	0	0	0.07	0	0	0	0	0	0	0	0	4	133208400	G	T	T
rs145432508	0	0	0	0	0	0.054	0	0	0	0	0	0	0	0	21	29547829	G	C	C
rs145490152	0	0	0	0	0	0.054	0	0	0	0	0	0	0	0	9	15857969	A	G	G
rs145494459	0	0	0	0	0	0.054	0	0	0	0	0	0	0	0	16	81955670	G	T	T
rs145504395	0	0	0	0	0	0.081	0	0	0	0	0	0	0	0	9	31351581	C	A	A
rs145529212	0	0	0	0	0.008	0.059	0	0	0	0	0.008	0.009	0	0	16	12692223	C	A	A
rs145545468	0.016	0	0	0	0.075	0.086	0	0	0	0	0.144	0.018	0	0	13	109395768	G	A	A
rs145552867	0	0	0	0	0	0.059	0	0	0	0	0	0	0	0	1	100843651	G	C	C
rs145560715	0	0	0	0	0	0.065	0	0	0	0	0	0.018	0	0	18	67074015	C	T	T
rs145562973	0	0	0	0	0	0.059	0	0	0	0	0	0	0	0	9	98924727	G	A	A
rs145563199	0	0	0	0	0	0.054	0	0	0	0	0	0	0	0	9	71518047	G	A	A
rs145566321	0	0	0	0	0	0.059	0	0	0	0	0	0	0	0	14	96610703	A	G	G
rs145582693	0	0	0	0	0	0.065	0	0	0	0	0	0	0	0	15	40059985	A	G	G
rs145592378	0	0	0	0	0	0.054	0	0	0	0	0	0	0	0	11	44098603	G	T	T
rs145595215	0	0	0	0	0.05	0.054	0	0	0	0	0.061	0.018	0	0	9	124050667	C	T	T
rs145622849	0	0	0	0	0	0.065	0	0	0	0	0.03	0	0	0	3	19452319	C	T	T
rs145634203	0	0	0	0	0	0.054	0	0	0	0	0.015	0	0	0	10	129904087	A	G	G
rs145654419	0	0	0	0	0	0.059	0	0	0	0	0	0	0	0	13	63407880	C	T	T
rs145687527	0	0	0	0	0	0.081	0	0	0	0	0	0	0	0	12	99303228	C	G	G
rs145729500	0	0	0	0	0	0.054	0	0	0	0	0	0	0	0	2	202512819	C	G	G
rs145733895	0	0	0	0	0	0.081	0	0	0	0	0	0	0	0	4	55514922	T	C	C
rs145734675	0.008	0	0	0	0	0.075	0	0	0	0	0	0	0	0	3	72282564	C	T	T
rs145742034	0	0	0	0	0	0.059	0	0	0	0	0	0	0	0	5	162678414	T	C	C
rs145748742	0	0	0	0	0	0.059	0	0	0	0	0	0	0	0	3	70853840	T	G	G
rs145751921	0	0	0	0	0	0.07	0	0	0	0	0.015	0	0	0	11	45512546	A	G	G
rs145781692	0	0	0	0	0	0.07	0	0	0	0	0.008	0	0	0	3	66527616	G	A	A
rs145786723	0	0	0	0	0	0.081	0	0	0	0	0	0	0	0	13	52138496	C	T	T
rs145801738	0	0	0	0	0	0.065	0	0	0	0	0	0	0	0	12	74950799	A	G	G
rs145804319	0	0	0	0	0	0.07	0	0	0	0	0	0	0	0	12	76982969	G	A	A
rs145808134	0	0	0	0	0	0.054	0	0	0	0	0	0	0	0	18	53465128	C	G	G
rs145810795	0	0	0	0	0	0.075	0	0	0	0	0	0	0	0	19	46452756	G	A	A
rs145829170	0	0	0	0	0	0.054	0	0	0	0	0	0	0	0	9	36991684	C	G	G
rs145836390	0	0	0	0	0.017	0.07	0	0	0	0	0	0.009	0	0	19	56587373	G	A	A
rs145865284	0	0	0	0	0	0.07	0	0	0	0	0	0	0	0	14	102230406	T	A	A
rs145892427	0	0	0	0	0	0.065	0	0	0	0	0	0	0	0	8	58986115	T	C	C
rs145908235	0	0	0	0	0	0.081	0	0	0	0	0	0	0	0	13	109443133	C	T	T
rs145910388	0	0	0	0	0	0.054	0	0	0	0	0	0	0	0	8	42442993	C	T	T
rs145917476	0	0	0	0	0	0.054	0	0	0	0	0	0	0	0	3	100358185	T	C	C
rs145928297	0	0	0	0	0	0.065	0	0	0	0	0	0	0	0	11	67026556	A	C	C
rs145935472	0	0	0	0	0	0.059	0	0	0	0	0	0	0	0	14	78055754	G	A	A
rs145938695	0	0	0	0	0	0.075	0	0	0	0	0	0	0	0	8	62536953	G	A	A
rs145939995	0	0	0	0	0	0.081	0	0	0	0	0	0.009	0	0	4	184190726	A	G	G
rs145956991	0	0	0	0	0	0.054	0	0	0	0	0	0	0	0	18	32187717	C	G	G
rs145980022	0	0	0	0	0	0.07	0	0	0	0	0	0	0	0	5	127434241	G	T	T
rs145982401	0	0	0	0	0.017	0.059	0	0	0	0	0.068	0.045	0	0	2	64641108	A	G	G
rs145988528	0	0	0	0	0	0.081	0	0	0	0	0	0	0	0	18	4821194	C	T	T
rs146013697	0	0	0	0	0	0.059	0	0	0	0	0	0	0	0	2	148839673	A	G	G
rs146033128	0	0	0	0	0	0.065	0	0	0	0	0	0	0	0	4	152892525	C	T	T
rs146054475	0	0	0	0	0	0.075	0	0	0	0	0	0	0	0	17	12359355	C	T	T
rs146057997	0	0	0	0	0	0.059	0	0	0	0	0	0	0	0	15	79905144	C	G	G
rs146076083	0	0	0	0	0	0.059	0	0	0	0	0	0	0	0	2	1737285	G	A	A
rs146081263	0	0	0	0	0	0.059	0	0	0	0	0	0	0	0	4	133748191	C	G	G
rs146083728	0	0	0	0	0	0.059	0	0	0	0	0	0	0	0	11	76102182	G	A	A
rs146086565	0	0	0	0	0	0.065	0	0	0	0	0	0	0	0	5	17863039	A	G	G
rs146091166	0	0	0	0	0	0.054	0	0	0	0	0	0	0	0	12	79424804	T	A	A
rs146099609	0	0	0	0	0	0.065	0	0	0	0	0	0	0	0	3	186708913	G	T	T
rs146114215	0	0	0	0	0	0.065	0	0	0	0	0	0	0	0	6	30884200	G	A	A
rs146114526	0	0	0	0	0	0.07	0	0	0	0	0	0	0	0	10	5832108	T	C	C
rs146114911	0	0	0	0	0	0.059	0	0	0	0	0	0	0	0	6	116442654	C	T	T
rs146116035	0	0	0	0	0	0.054	0	0	0	0	0	0	0	0	18	1975883	G	A	A
rs146123226	0	0	0	0	0	0.075	0	0	0	0	0.008	0.009	0	0	5	89542076	G	A	A
rs146131942	0	0	0	0	0.017	0.054	0	0	0	0	0	0.009	0	0	11	89905394	C	T	T
rs146132024	0	0	0	0	0	0.07	0	0	0	0	0	0.018	0	0	2	129525277	C	A	A
rs146138457	0	0	0	0	0	0.054	0	0	0	0	0	0	0	0	9	122175800	C	T	T
rs146139497	0	0	0	0	0	0.059	0	0	0	0	0	0	0	0	11	36057742	G	A	A
rs146153613	0	0	0	0	0	0.065	0	0	0	0	0	0	0	0	2	185061113	G	A	A
rs146171541	0	0	0	0	0	0.059	0	0	0	0	0	0	0	0	21	26026097	G	C	C
rs146192996	0	0	0	0	0	0.054	0	0	0	0	0	0	0	0	11	114636093	C	T	T
rs146201126	0	0	0	0	0	0.054	0	0	0	0	0	0	0	0	4	185512141	G	A	A
rs146204589	0	0	0	0	0	0.113	0	0	0	0	0	0	0	0	11	83714917	C	T	T
rs146224418	0	0	0	0	0	0.07	0	0	0	0	0	0	0	0	9	2263199	C	A	A
rs146227686	0.008	0	0	0	0.133	0.054	0	0	0	0	0.114	0.045	0	0	19	3839814	T	C	C
rs146234275	0	0	0	0	0	0.059	0	0	0	0	0	0	0	0	1	227218179	A	C	C
rs146254796	0	0	0	0	0	0.07	0	0	0	0	0	0	0	0	13	66809486	C	A	A
rs146261689	0	0	0	0	0	0.054	0	0	0	0	0	0	0	0	2	14959944	A	C	C
rs146277638	0	0	0	0	0	0.054	0	0	0	0	0	0	0	0	2	78661780	G	A	A
rs146284391	0	0	0	0	0	0.059	0	0	0	0	0.008	0	0	0	10	127088908	C	A	A
rs146298530	0	0	0	0	0	0.059	0	0	0	0	0	0.009	0	0	5	157486472	C	T	T
rs146306888	0	0	0	0	0	0.059	0	0	0	0	0	0	0	0	2	190475675	G	A	A
rs146324686	0	0	0	0	0	0.054	0	0	0	0	0	0	0	0	3	102575302	C	G	G
rs146333289	0	0	0	0	0	0.059	0	0	0	0	0	0	0	0	22	25882749	C	T	T
rs146334405	0	0	0	0	0	0.054	0	0	0	0	0	0	0	0	4	185592309	T	A	A
rs146342418	0	0	0	0	0	0.054	0	0	0	0	0	0	0	0	17	58132588	G	A	A
rs146343158	0	0	0	0	0	0.065	0	0	0	0	0	0	0	0	3	116320824	G	C	C
rs146346379	0	0	0	0	0	0.134	0	0	0	0	0	0	0	0	6	27035411	G	T	T
rs146347028	0	0	0	0	0	0.054	0	0	0	0	0	0	0	0	6	28848195	C	T	T
rs146347394	0	0	0	0	0	0.054	0	0	0	0	0	0.009	0	0	3	72970642	G	A	A
rs146364219	0	0	0	0	0	0.065	0	0	0	0	0	0	0	0	2	187876579	G	A	A
rs146377983	0	0	0	0	0	0.054	0	0	0	0	0	0	0	0	3	115068060	A	G	G
rs146380099	0	0	0	0	0.025	0.107	0	0	0	0	0.023	0	0	0	2	26591288	T	C	C
rs146380592	0	0	0	0	0	0.07	0	0	0	0	0	0	0	0	12	75430176	A	G	G
rs146404639	0	0	0	0	0	0.065	0	0	0	0	0.008	0	0	0	18	31066475	T	A	A
rs146427373	0	0	0	0	0	0.075	0	0	0	0	0	0	0	0	17	55823387	C	A	A
rs146434270	0	0	0	0	0	0.054	0	0	0	0	0	0	0	0	2	228504607	T	C	C
rs146434473	0	0	0	0	0	0.081	0	0	0	0	0	0	0	0	2	116532132	C	T	T
rs146434505	0	0	0	0	0	0.054	0	0	0	0	0	0	0	0	2	107927607	A	G	G
rs146437190	0	0	0	0	0	0.07	0	0	0	0	0	0	0	0	8	803439	G	C	C
rs146465579	0	0	0	0	0.008	0.059	0	0	0	0	0	0.009	0	0	14	44953392	A	G	G
rs146495200	0	0	0	0	0	0.059	0	0	0	0	0	0	0	0	10	77280486	C	T	T
rs146506502	0	0	0	0	0	0.081	0	0	0	0	0	0	0	0	9	98347662	C	T	T
rs146526992	0	0	0	0	0	0.059	0	0	0	0	0	0	0	0	3	100583699	T	C	C
rs146529631	0	0	0	0	0.017	0.07	0	0	0	0	0	0	0	0	10	62663984	C	T	T
rs146555299	0	0	0	0	0	0.07	0	0	0	0	0.015	0	0	0	7	114166147	A	G	G
rs146582429	0	0	0	0	0	0.065	0	0	0	0	0	0	0	0	2	223449368	G	A	A
rs146600600	0.008	0	0	0	0.017	0.075	0	0	0	0	0.008	0	0	0	15	88171998	G	A	A
rs146602341	0	0	0	0	0	0.059	0	0	0	0	0	0	0	0	9	129230917	C	T	T
rs146602373	0	0	0	0	0	0.065	0	0	0	0	0	0	0	0	2	48363980	T	C	C
rs146608625	0.008	0	0	0	0.1	0.07	0	0	0	0	0.129	0.064	0	0	11	75222916	G	A	A
rs146610620	0	0	0	0	0	0.059	0	0	0	0	0	0	0	0	11	48437541	T	C	C
rs146612399	0.016	0	0	0	0.033	0.059	0	0	0	0	0.015	0.018	0	0	5	5540004	G	A	A
rs146656072	0	0	0	0	0	0.075	0	0	0	0	0	0	0	0	12	98534568	T	A	A
rs146658203	0	0	0	0	0	0.07	0	0	0	0	0	0	0	0	6	112112910	C	A	A
rs146662234	0	0	0	0	0	0.075	0	0	0	0	0	0	0	0	12	89531098	C	G	G
rs146666225	0	0	0	0	0	0.086	0	0	0	0	0	0	0	0	1	6237968	C	A	A
rs146675437	0	0	0	0	0	0.054	0	0	0	0	0	0	0	0	2	184950069	A	C	C
rs146692647	0	0	0	0	0	0.086	0	0	0	0	0	0	0	0	12	132438921	C	T	T
rs146693297	0	0	0	0	0	0.054	0	0	0	0	0	0	0	0	13	28704143	C	A	A
rs146709253	0	0	0	0	0	0.059	0	0	0	0	0	0	0	0	4	189983755	C	T	T
rs146713001	0	0	0	0	0	0.07	0	0	0	0	0	0	0	0	6	11779662	C	T	T
rs146715056	0	0	0	0	0.008	0.065	0	0	0	0	0	0.018	0	0	19	5779623	C	T	T
rs146731476	0	0	0	0	0.008	0.07	0	0	0	0	0	0.018	0	0	14	21079933	G	A	A
rs146737123	0	0	0	0	0	0.059	0	0	0	0	0	0	0	0	17	56439705	G	C	C
rs146738102	0	0	0	0	0	0.065	0	0	0	0	0	0	0	0	10	130886977	T	A	A
rs146743456	0	0	0	0	0	0.065	0	0	0	0	0	0	0	0	1	229022563	T	G	G
rs146771700	0	0	0	0	0	0.054	0	0	0	0	0	0	0	0	6	114504591	A	G	G
rs146790557	0	0	0	0	0	0.065	0	0	0	0	0	0	0	0	8	13072955	C	T	T
rs146798308	0	0	0	0	0	0.059	0	0	0	0	0	0	0	0	11	85835853	A	G	G
rs146809042	0	0	0	0	0	0.054	0	0	0	0	0	0	0	0	1	232814048	T	G	G
rs146810273	0.008	0	0	0	0.017	0.059	0	0	0	0	0	0	0	0	13	98406836	T	C	C
rs146821464	0	0	0	0	0	0.059	0	0	0	0	0	0	0	0	8	138972533	C	T	T
rs146825046	0	0	0	0	0.008	0.054	0	0	0	0	0	0	0	0	3	20269126	T	C	C
rs146830359	0	0	0	0	0	0.054	0	0	0	0	0	0	0	0	8	121271075	A	G	G
rs146834116	0	0	0	0	0	0.065	0	0	0	0	0	0	0	0	1	26009647	G	A	A
rs146836149	0	0	0	0	0	0.065	0	0	0	0	0	0	0	0	6	80176429	A	T	T
rs146837009	0	0	0	0	0	0.065	0	0	0	0	0	0	0	0	13	32201709	G	A	A
rs146841876	0	0	0	0	0	0.059	0	0	0	0	0	0.009	0	0	13	26656952	T	C	C
rs146842623	0	0	0	0	0	0.065	0	0	0	0	0	0	0	0	2	100610108	T	C	C
rs146851440	0	0	0	0	0.008	0.059	0	0	0	0	0	0	0	0	7	116396059	A	G	G
rs146861529	0	0	0	0	0	0.075	0	0	0	0	0	0	0	0	13	75096004	T	G	G
rs146865331	0	0	0	0	0	0.054	0	0	0	0	0	0	0	0	11	58565389	T	A	A
rs146870083	0	0	0	0	0	0.054	0	0	0	0	0	0	0	0	11	116396351	C	T	T
rs146891778	0	0	0	0	0	0.054	0	0	0	0	0	0	0	0	16	77431922	G	A	A
rs146897615	0	0	0	0	0	0.07	0	0	0	0	0	0	0	0	3	186861440	A	G	G
rs146915188	0	0	0	0	0	0.081	0	0	0	0	0	0	0	0	11	82143932	T	C	C
rs146917622	0	0	0	0	0	0.075	0	0	0	0	0	0	0	0	13	75370815	C	T	T
rs146928515	0	0	0	0	0	0.081	0	0	0	0	0	0	0	0	12	71957031	A	T	T
rs146932193	0	0	0	0	0	0.054	0	0	0	0	0	0	0	0	12	65694158	A	G	G
rs146938766	0	0	0	0	0	0.07	0	0	0	0	0	0	0	0	21	26077805	A	T	T
rs146945644	0	0	0	0	0	0.065	0	0	0	0	0	0.009	0	0	13	26751596	T	G	G
rs146953106	0	0	0	0	0	0.075	0	0	0	0	0	0.045	0	0	12	12544624	A	T	T
rs146954309	0	0	0	0	0	0.059	0	0	0	0	0	0	0	0	5	30112843	T	C	C
rs146969512	0	0	0	0	0	0.075	0	0	0	0	0	0	0	0	21	23238566	A	T	T
rs146975248	0	0	0	0	0	0.054	0	0	0	0	0	0	0	0	6	155274352	T	A	A
rs146979758	0	0	0	0	0.025	0.059	0	0	0	0	0.061	0.018	0	0	9	124186657	C	G	G
rs146985066	0.008	0	0	0	0	0.059	0	0	0	0	0	0	0	0	4	121261055	G	T	T
rs147002119	0.008	0	0	0	0	0.059	0	0	0	0	0	0	0	0	15	59802197	A	G	G
rs147013432	0	0	0	0	0	0.059	0	0	0	0	0	0	0	0	5	30396636	A	G	G
rs147018619	0	0	0	0	0	0.07	0	0	0	0	0	0	0	0	15	35091111	C	T	T
rs147021312	0	0	0	0	0	0.054	0	0	0	0	0	0	0	0	15	87341016	G	C	C
rs147028756	0	0	0	0	0.025	0.054	0	0	0	0	0	0	0	0	14	103251596	C	T	T
rs147032682	0.008	0	0	0	0.033	0.054	0	0	0	0	0.061	0.009	0	0	18	1020845	G	A	A
rs147039296	0.008	0	0	0	0.133	0.054	0	0	0	0	0.129	0.055	0	0	19	3839392	G	C	C
rs147041117	0	0	0	0	0	0.054	0	0	0	0	0	0	0	0	2	88906287	A	G	G
rs147042091	0	0	0	0	0	0.07	0	0	0	0	0	0	0	0	12	75442007	T	C	C
rs147050709	0	0	0	0	0	0.059	0	0	0	0	0	0	0	0	9	121338687	G	C	C
rs147057431	0	0	0	0	0	0.054	0	0	0	0	0	0	0	0	15	33716511	G	A	A
rs147081817	0	0	0	0	0	0.081	0	0	0	0	0	0	0	0	2	104751265	G	A	A
rs147109726	0	0	0	0	0	0.054	0	0	0	0	0	0	0	0	18	59685675	T	C	C
rs147123496	0	0	0	0	0	0.075	0	0	0	0	0.008	0	0	0	17	25770854	G	A	A
rs147144220	0	0	0	0	0	0.065	0	0	0	0	0	0	0	0	7	113187034	T	C	C
rs147145271	0	0	0	0	0	0.059	0	0	0	0	0	0	0	0	3	103948519	T	C	C
rs147148902	0	0	0	0	0	0.081	0	0	0	0	0	0.009	0	0	4	184015148	C	G	G
rs147163202	0	0	0	0	0	0.059	0	0	0	0	0	0	0	0	7	28036396	T	A	A
rs147173243	0	0	0	0	0	0.07	0	0	0	0	0	0	0	0	3	181535039	A	G	G
rs147179152	0	0	0	0	0	0.054	0	0	0	0	0	0	0	0	6	117970429	G	A	A
rs147182047	0	0	0	0	0	0.054	0	0	0	0	0	0	0	0	11	36215586	C	G	G
rs147189347	0	0	0	0	0	0.054	0	0	0	0	0	0.009	0	0	3	73152710	C	T	T
rs147222378	0	0	0	0	0	0.113	0	0	0	0	0	0	0	0	13	65781347	T	C	C
rs147268183	0	0	0	0	0	0.054	0	0	0	0	0	0	0	0	10	1877642	G	A	A
rs147273047	0	0	0	0	0	0.054	0	0	0	0	0	0	0	0	6	6884172	C	A	A
rs147298299	0	0	0	0	0	0.059	0	0	0	0	0	0	0	0	14	69703453	G	A	A
rs147302587	0	0	0	0	0	0.075	0	0	0	0	0	0	0	0	1	110878143	T	G	G
rs147306485	0	0	0	0	0	0.054	0	0	0	0	0	0	0	0	13	107286219	G	A	A
rs147317889	0	0	0	0	0	0.054	0	0	0	0	0	0	0	0	8	140249066	C	T	T
rs147317931	0	0	0	0	0	0.054	0	0	0	0	0	0	0	0	10	2083762	T	C	C
rs147318178	0	0	0	0	0	0.075	0	0	0	0	0	0	0	0	4	108109487	T	C	C
rs147323156	0	0	0	0	0	0.065	0	0	0	0	0	0	0	0	14	78196319	T	C	C
rs147332979	0	0	0	0	0	0.054	0	0	0	0	0	0	0	0	15	42250116	C	T	T
rs147335334	0	0	0	0	0	0.065	0	0	0	0	0	0	0	0	2	95757902	G	A	A
rs147340754	0	0	0	0	0	0.107	0	0	0	0	0	0	0	0	11	84980263	A	C	C
rs147342583	0	0	0	0	0	0.054	0	0	0	0	0	0	0	0	7	134045763	C	T	T
rs147354868	0	0	0	0	0	0.07	0	0	0	0	0	0	0	0	8	59654614	A	G	G
rs147358581	0	0	0	0	0	0.065	0	0	0	0	0	0	0	0	15	53304939	T	C	C
rs147360864	0	0	0	0	0	0.065	0	0	0	0	0	0	0	0	10	62023119	G	A	A
rs147374306	0	0	0	0	0	0.054	0	0	0	0	0	0	0	0	3	32358524	C	T	T
rs147380397	0	0	0	0	0	0.054	0	0	0	0	0	0	0	0	10	4329456	G	A	A
rs147387561	0	0	0	0	0	0.054	0	0	0	0	0	0	0	0	7	116738334	G	A	A
rs147405107	0	0	0	0	0	0.054	0	0	0	0	0	0	0	0	13	30631284	C	T	T
rs147410242	0	0	0	0	0	0.054	0	0	0	0	0	0	0	0	1	233181395	C	T	T
rs147413097	0	0	0	0	0	0.054	0	0	0	0	0	0	0	0	4	95839166	C	T	T
rs147416990	0	0	0	0	0	0.065	0	0	0	0	0	0	0	0	13	72749451	A	G	G
rs147427899	0	0	0	0	0	0.075	0	0	0	0	0	0	0	0	14	80403348	G	A	A
rs147429936	0	0	0	0	0	0.091	0	0	0	0	0	0	0	0	6	77780202	T	C	C
rs147438576	0	0	0	0	0	0.081	0	0	0	0	0	0	0	0	12	97756865	C	T	T
rs147444932	0	0	0	0	0	0.054	0	0	0	0	0	0	0	0	11	46549662	A	G	G
rs147447159	0	0	0	0	0	0.054	0	0	0	0	0	0	0	0	11	115762419	A	G	G
rs147448461	0	0	0	0	0	0.059	0	0	0	0	0	0	0	0	18	55503999	G	A	A
rs147466089	0	0	0	0	0	0.065	0	0	0	0	0	0	0	0	12	71894850	G	A	A
rs147485195	0	0	0	0	0	0.091	0	0	0	0	0	0	0	0	2	182504487	T	C	C
rs147490555	0	0	0	0	0.067	0.054	0	0	0	0	0.068	0.036	0	0	9	123979066	G	A	A
rs147506139	0	0	0	0	0	0.065	0	0	0	0	0	0	0	0	1	64348406	G	C	C
rs147525044	0	0	0	0	0	0.091	0	0	0	0	0	0	0	0	3	161550403	A	G	G
rs147532910	0	0	0	0	0	0.075	0	0	0	0	0	0.009	0	0	6	140224300	T	G	G
rs147535561	0	0	0	0	0	0.065	0	0	0	0	0	0	0	0	15	40058483	A	G	G
rs147536982	0	0	0	0	0	0.065	0	0	0	0	0	0	0	0	13	79935761	G	A	A
rs147541156	0	0	0	0	0.008	0.059	0	0	0	0	0	0.009	0	0	4	165595483	T	C	C
rs147562742	0	0	0	0	0	0.075	0	0	0	0	0	0	0	0	13	79045408	G	A	A
rs147563160	0	0	0	0	0	0.059	0	0	0	0	0	0	0	0	7	27959886	C	T	T
rs147581924	0	0	0	0	0	0.059	0	0	0	0	0	0	0	0	3	117095031	G	A	A
rs147587465	0	0	0	0	0	0.054	0	0	0	0	0	0	0	0	12	30036391	T	C	C
rs147591671	0	0	0	0	0	0.091	0	0	0	0	0	0	0	0	7	4491919	C	T	T
rs147601738	0	0	0	0	0	0.059	0	0	0	0	0	0	0	0	18	42822553	C	A	A
rs147604336	0	0	0	0	0	0.081	0	0	0	0	0	0	0	0	2	71677081	T	C	C
rs147610181	0	0	0	0	0	0.059	0	0	0	0	0	0	0	0	12	4254215	C	A	A
rs147610618	0	0	0	0	0	0.059	0	0	0	0	0	0	0	0	18	45352677	G	C	C
rs147625399	0	0	0	0	0	0.102	0	0	0	0	0	0	0	0	10	5132917	T	A	A
rs147625424	0	0	0	0	0	0.059	0	0	0	0	0	0	0	0	3	110571585	G	A	A
rs147643963	0	0	0	0	0	0.059	0	0	0	0	0	0	0	0	16	87422062	C	T	T
rs147646359	0	0	0	0	0.025	0.091	0	0	0	0	0.068	0	0	0	13	109765164	C	G	G
rs147654761	0	0	0	0	0	0.075	0	0	0	0	0	0	0	0	17	55820042	C	G	G
rs147664242	0	0	0	0	0	0.065	0	0	0	0	0	0	0	0	1	24155423	C	T	T
rs147669847	0	0	0	0	0	0.054	0	0	0	0	0	0	0	0	16	82340003	C	T	T
rs147682826	0	0	0	0	0	0.065	0	0	0	0	0	0	0	0	6	97503715	T	C	C
rs147687442	0	0	0	0	0	0.054	0	0	0	0	0	0	0	0	10	78404338	T	C	C
rs147687991	0	0	0	0	0	0.07	0	0	0	0	0	0	0	0	7	134453748	T	A	A
rs147693518	0	0	0	0	0	0.054	0	0	0	0	0	0	0	0	6	105558295	C	T	T
rs147700749	0	0	0	0	0	0.054	0	0	0	0	0	0	0	0	19	50048793	C	G	G
rs147702643	0	0	0	0	0	0.065	0	0	0	0	0	0	0	0	6	101909458	G	T	T
rs147710433	0	0	0	0	0	0.065	0	0	0	0	0	0	0	0	2	38960953	G	A	A
rs147711798	0.008	0	0	0	0	0.107	0	0	0	0	0	0.018	0	0	15	99708100	G	A	A
rs147732151	0	0	0	0	0	0.054	0	0	0	0	0	0	0	0	4	145779436	T	C	C
rs147734283	0	0	0	0	0	0.07	0	0	0	0	0	0	0	0	1	203063092	A	G	G
rs147745230	0	0	0	0	0	0.054	0	0	0	0	0	0	0	0	1	100916319	T	C	C
rs147746160	0	0	0	0	0	0.059	0	0	0	0	0	0	0	0	14	79345895	C	T	T
rs147747506	0	0	0	0	0	0.065	0	0	0	0	0	0	0	0	7	113518424	C	A	A
rs147799676	0	0	0	0	0	0.059	0	0	0	0	0	0	0	0	16	69852955	C	A	A
rs147812093	0	0	0	0	0	0.054	0	0	0	0	0	0	0	0	12	108304549	A	G	G
rs147821791	0	0	0	0	0	0.054	0	0	0	0	0	0	0	0	11	115892896	T	C	C
rs147825952	0	0	0	0	0	0.059	0	0	0	0	0	0	0	0	1	81602937	C	A	A
rs147831793	0	0	0	0	0	0.065	0	0	0	0	0	0	0	0	1	213735296	G	T	T
rs147842592	0	0	0	0	0	0.07	0	0	0	0	0	0	0	0	13	107989077	A	C	C
rs147846348	0	0	0	0	0	0.075	0	0	0	0	0	0.009	0	0	6	140201500	C	A	A
rs147848956	0	0	0	0	0	0.059	0	0	0	0	0	0	0	0	16	1071502	G	A	A
rs147858090	0	0	0	0	0	0.054	0	0	0	0	0	0	0	0	16	87970657	A	C	C
rs147861213	0	0	0	0	0	0.081	0	0	0	0	0	0	0	0	13	101765989	G	T	T
rs147868223	0	0	0	0	0	0.054	0	0	0	0	0	0	0	0	4	29111989	G	A	A
rs147869681	0	0	0	0	0	0.081	0	0	0	0	0	0	0	0	15	97511603	C	T	T
rs147869937	0	0	0	0	0	0.07	0	0	0	0	0	0	0	0	19	40797080	G	A	A
rs147890975	0	0	0	0	0	0.065	0	0	0	0	0	0	0	0	7	126324301	G	A	A
rs147905740	0.008	0	0	0	0	0.134	0	0	0	0	0	0	0	0	12	88679464	T	A	A
rs147915126	0.008	0	0	0	0	0.075	0	0	0	0	0	0	0	0	14	80490079	T	C	C
rs147923363	0	0	0	0	0	0.07	0	0	0	0	0	0	0	0	20	52765935	C	T	T
rs147930083	0	0	0	0	0	0.059	0	0	0	0	0	0	0	0	3	101882872	G	C	C
rs147936220	0	0	0	0	0	0.059	0	0	0	0	0	0	0	0	2	104921088	G	A	A
rs147937578	0	0	0	0	0	0.075	0	0	0	0	0	0	0	0	13	33709185	G	A	A
rs147959467	0	0	0	0	0	0.054	0	0	0	0	0.008	0	0	0	4	13019075	C	G	G
rs147975379	0	0	0	0	0	0.075	0	0	0	0	0	0	0	0	1	209957683	T	C	C
rs147980306	0	0	0	0	0	0.054	0	0	0	0	0	0	0	0	12	109216570	G	A	A
rs147994133	0	0	0	0	0	0.059	0	0	0	0	0	0	0	0	15	52001428	G	C	C
rs147995438	0	0	0	0	0	0.059	0	0	0	0	0	0	0	0	9	6479122	C	T	T
rs147998850	0	0	0	0	0	0.059	0	0	0	0	0	0	0	0	12	5765959	G	T	T
rs147999825	0	0	0	0	0	0.065	0	0	0	0	0	0	0	0	14	79284844	G	A	A
rs148006676	0	0	0	0	0	0.065	0	0	0	0	0	0	0	0	5	14172111	C	T	T
rs148042938	0	0	0	0	0	0.091	0	0	0	0	0	0	0	0	6	77883189	C	T	T
rs148045542	0	0	0	0	0	0.07	0	0	0	0	0	0	0	0	12	13926009	G	A	A
rs148058654	0	0	0	0	0	0.065	0	0	0	0	0	0	0	0	18	58246673	A	G	G
rs148060961	0	0	0	0	0	0.059	0	0	0	0	0	0	0	0	6	138618025	G	A	A
rs148086508	0	0	0	0	0	0.081	0	0	0	0	0	0	0	0	5	127221568	G	C	C
rs148087003	0	0	0	0	0.008	0.054	0	0	0	0	0	0	0	0	8	102016919	A	T	T
rs148101367	0	0	0	0	0	0.075	0	0	0	0	0	0	0	0	2	228705554	A	G	G
rs148105591	0	0	0	0	0	0.086	0	0	0	0	0	0	0	0	7	4232154	G	A	A
rs148131103	0	0	0	0	0	0.065	0	0	0	0	0	0	0	0	12	32833804	C	T	T
rs148133192	0	0	0	0	0	0.075	0	0	0	0	0	0	0	0	13	24697421	A	G	G
rs148136755	0	0	0	0	0	0.054	0	0	0	0	0	0	0	0	9	115728802	T	C	C
rs148153200	0	0	0	0	0	0.054	0	0	0	0	0	0	0	0	8	74427078	C	A	A
rs148157132	0	0	0	0	0	0.075	0	0	0	0	0	0	0	0	13	75425522	C	T	T
rs148174152	0	0	0	0	0	0.07	0	0	0	0	0	0	0	0	10	113209994	C	T	T
rs148186455	0	0	0	0	0	0.059	0	0	0	0	0	0	0	0	6	102076927	T	C	C
rs148189256	0	0	0	0	0	0.054	0	0	0	0	0	0	0	0	6	142625932	C	A	A
rs148191591	0	0	0	0	0	0.075	0	0	0	0	0	0	0	0	2	17068028	T	A	A
rs148192228	0	0	0	0	0	0.059	0	0	0	0	0	0	0	0	18	56773879	A	T	T
rs148195434	0	0	0	0	0	0.059	0	0	0	0	0	0	0	0	4	62474554	G	C	C
rs148209020	0	0	0	0	0	0.086	0	0	0	0	0	0	0	0	2	13496579	A	G	G
rs148232664	0	0	0	0	0	0.097	0	0	0	0	0	0	0	0	2	200033339	G	A	A
rs148251971	0.008	0	0	0	0.017	0.059	0	0	0	0	0	0	0	0	13	98393969	G	T	T
rs148251982	0	0	0	0	0	0.07	0	0	0	0	0	0	0	0	7	3804787	A	G	G
rs148264345	0	0	0	0	0.017	0.054	0	0	0	0	0.008	0.009	0	0	12	13420477	C	G	G
rs148276874	0	0	0	0	0	0.059	0	0	0	0	0	0	0	0	12	18088040	A	C	C
rs148280127	0	0	0	0	0	0.059	0	0	0	0	0	0	0	0	6	81682701	A	G	G
rs148282272	0	0	0	0	0	0.065	0	0	0	0	0	0	0	0	3	66506778	G	A	A
rs148303814	0	0	0	0	0	0.059	0	0	0	0	0	0	0	0	2	106852711	G	T	T
rs148306897	0.016	0	0	0	0	0.065	0	0	0	0	0	0.009	0	0	10	63697299	T	C	C
rs148311661	0	0	0	0	0	0.081	0	0	0	0	0	0	0	0	7	3670089	T	A	A
rs148319246	0	0	0	0	0	0.059	0	0	0	0	0	0	0	0	2	78760975	G	T	T
rs148342289	0	0	0	0	0	0.054	0	0	0	0	0	0	0	0	20	44757526	C	T	T
rs148345837	0	0	0	0	0	0.059	0	0	0	0	0	0	0	0	5	30237656	C	T	T
rs148345930	0	0	0	0	0	0.102	0	0	0	0	0	0	0	0	7	4234860	C	T	T
rs148380764	0	0	0	0	0	0.065	0	0	0	0	0	0	0	0	11	72108332	C	T	T
rs148390727	0	0	0	0	0	0.054	0	0	0	0	0	0	0	0	14	20981884	A	G	G
rs148403607	0	0	0	0	0	0.054	0	0	0	0	0	0	0	0	6	11973275	C	T	T
rs148410813	0	0	0	0	0	0.054	0	0	0	0	0	0	0	0	3	101234894	G	A	A
rs148442794	0	0	0	0	0	0.086	0	0	0	0	0	0	0	0	12	86371884	G	T	T
rs148445816	0	0	0	0	0	0.054	0	0	0	0	0	0	0	0	16	30520158	C	T	T
rs148448113	0	0	0	0	0	0.124	0	0	0	0	0	0	0	0	11	83802435	C	T	T
rs148459921	0.008	0	0	0	0.017	0.075	0	0	0	0	0.008	0	0	0	15	88167510	T	C	C
rs148482100	0	0	0	0	0	0.113	0	0	0	0	0	0.009	0	0	8	140515641	T	A	A
rs148484458	0	0	0	0	0	0.054	0	0	0	0	0	0	0	0	20	44792715	T	C	C
rs148493347	0	0	0	0	0	0.086	0	0	0	0	0	0	0	0	2	104717159	A	C	C
rs148498404	0.008	0	0	0	0.075	0.07	0	0	0	0	0.151	0.055	0	0	10	17324167	A	T	T
rs148505673	0.016	0	0	0	0	0.059	0	0	0	0	0	0	0	0	4	189434166	G	A	A
rs148510972	0	0	0	0	0	0.065	0	0	0	0	0.008	0	0	0	8	94176545	C	T	T
rs148521552	0	0	0	0	0	0.091	0	0	0	0	0	0	0	0	13	70656805	G	A	A
rs148527167	0	0	0	0	0	0.086	0	0	0	0	0	0	0	0	6	77976568	T	C	C
rs148542770	0	0	0	0	0	0.059	0	0	0	0	0	0	0	0	4	62538690	T	C	C
rs148543891	0	0	0	0	0	0.059	0	0	0	0	0	0	0	0	6	155450779	A	G	G
rs148555793	0	0	0	0	0	0.054	0	0	0	0	0	0	0	0	12	70509381	C	T	T
rs148577368	0	0	0	0	0	0.065	0	0	0	0	0	0	0	0	6	111494168	T	C	C
rs148578731	0	0	0	0	0	0.07	0	0	0	0	0	0	0	0	6	11363224	C	T	T
rs148584191	0	0	0	0	0	0.054	0	0	0	0	0	0	0	0	4	180873952	C	A	A
rs148585720	0	0	0	0	0	0.054	0	0	0	0	0	0	0	0	9	4216748	T	C	C
rs148604258	0	0	0	0	0	0.065	0	0	0	0	0	0	0	0	9	2259630	T	C	C
rs148614920	0	0	0	0	0	0.065	0	0	0	0	0	0	0	0	15	42504159	C	T	T
rs148623540	0	0	0	0	0	0.07	0	0	0	0	0	0	0	0	21	42003983	G	A	A
rs148652225	0	0	0	0	0	0.07	0	0	0	0	0	0	0	0	9	129300211	G	A	A
rs148670632	0	0	0	0	0.033	0.054	0	0	0	0	0	0	0	0	6	134455625	A	G	G
rs148684055	0	0	0	0	0	0.118	0	0	0	0	0.015	0	0	0	19	4963228	C	T	T
rs148687166	0	0	0	0	0	0.059	0	0	0	0	0	0.009	0	0	15	62137593	T	G	G
rs148704804	0	0	0	0	0	0.07	0	0	0	0	0	0	0	0	10	84010691	C	T	T
rs148711514	0	0	0	0	0	0.075	0	0	0	0	0	0	0	0	10	20697389	C	T	T
rs148721417	0	0	0	0	0	0.081	0	0	0	0	0	0	0	0	7	8446530	C	T	T
rs148721747	0	0	0	0	0	0.059	0	0	0	0	0	0	0	0	1	156589002	T	G	G
rs148723062	0	0	0	0	0	0.097	0	0	0	0	0	0	0	0	12	125459227	T	C	C
rs148725840	0.008	0	0	0	0	0.065	0	0	0	0	0.023	0	0	0	3	19520740	C	T	T
rs148754942	0	0	0	0	0	0.059	0	0	0	0	0	0	0	0	11	66698204	C	T	T
rs148764771	0	0	0	0	0	0.097	0	0	0	0	0	0	0	0	9	129900295	A	G	G
rs148774910	0	0	0	0	0	0.054	0	0	0	0	0	0	0	0	18	57964521	A	G	G
rs148775607	0	0	0	0	0	0.059	0	0	0	0	0	0	0	0	10	85452643	A	G	G
rs148777755	0	0	0	0	0	0.065	0	0	0	0	0	0	0	0	3	167747789	T	C	C
rs148778913	0	0	0	0	0	0.059	0	0	0	0	0	0	0	0	11	127054862	A	G	G
rs148782546	0	0	0	0	0	0.054	0	0	0	0	0	0	0	0	11	48157625	C	T	T
rs148784417	0	0	0	0	0	0.054	0	0	0	0	0	0	0	0	22	32812725	C	T	T
rs148786885	0	0	0	0	0	0.081	0	0	0	0	0	0	0	0	2	130368237	A	G	G
rs148789359	0	0	0	0	0	0.054	0	0	0	0	0	0	0	0	9	108652002	G	A	A
rs148790390	0	0	0	0	0	0.059	0	0	0	0	0	0	0	0	7	94068713	T	C	C
rs148815803	0	0	0	0	0	0.054	0	0	0	0	0	0	0	0	2	38329899	C	G	G
rs148815963	0	0	0	0	0	0.086	0	0	0	0	0	0	0	0	16	78874389	G	T	T
rs148834928	0	0	0	0	0	0.054	0	0	0	0	0.015	0	0	0	12	114611075	G	T	T
rs148849768	0	0	0	0	0	0.081	0	0	0	0	0	0	0	0	1	6856752	C	A	A
rs148858215	0	0	0	0	0	0.07	0	0	0	0	0	0	0	0	16	26969041	A	G	G
rs148865650	0	0	0	0	0	0.065	0	0	0	0	0	0	0	0	2	223447116	C	A	A
rs148869039	0	0	0	0	0	0.059	0	0	0	0	0	0	0	0	11	62565772	T	A	A
rs148903204	0	0	0	0	0	0.081	0	0	0	0	0	0	0	0	19	46127843	A	C	C
rs148908636	0	0	0	0	0	0.086	0	0	0	0	0	0	0	0	13	68474844	A	G	G
rs148926106	0	0	0	0	0	0.059	0	0	0	0	0	0	0	0	15	52248859	C	G	G
rs148930397	0	0	0	0	0	0.07	0	0	0	0	0	0	0	0	10	101894472	G	C	C
rs148940486	0	0	0	0	0	0.065	0	0	0	0	0	0	0	0	4	8404858	G	A	A
rs148946954	0	0	0	0	0	0.054	0	0	0	0	0	0	0	0	2	193048074	C	T	T
rs148979700	0	0	0	0	0	0.054	0	0	0	0	0	0	0	0	1	168481571	G	A	A
rs148985253	0	0	0	0	0	0.097	0	0	0	0	0	0	0	0	10	75632738	A	C	C
rs148992690	0.008	0	0	0	0	0.075	0	0	0	0	0	0	0	0	14	22606306	C	G	G
rs149004584	0	0	0	0	0	0.075	0	0	0	0	0	0	0	0	8	106171089	C	G	G
rs149015057	0	0	0	0	0	0.065	0	0	0	0	0	0	0	0	21	20073678	G	A	A
rs149021497	0	0	0	0	0	0.081	0	0	0	0	0	0.009	0	0	4	184271451	G	A	A
rs149039729	0	0	0	0	0	0.07	0	0	0	0	0	0	0	0	1	165634548	T	A	A
rs149052903	0	0	0	0	0	0.065	0	0	0	0	0	0	0	0	15	39855023	C	T	T
rs149058882	0	0	0	0	0	0.07	0	0	0	0	0	0	0	0	9	2286979	T	G	G
rs149061306	0	0	0	0	0	0.054	0	0	0	0	0	0	0	0	12	103784326	T	C	C
rs149074500	0	0	0	0	0	0.065	0	0	0	0	0	0	0	0	13	75479022	T	C	C
rs149091451	0	0	0	0	0	0.07	0	0	0	0	0	0	0	0	2	48902937	G	T	T
rs149099384	0	0	0	0	0.008	0.059	0	0	0	0	0	0	0	0	14	93062125	C	T	T
rs149128528	0	0	0	0	0	0.054	0	0	0	0	0	0.018	0	0	17	18829795	T	C	C
rs149130016	0	0	0	0	0	0.054	0	0	0	0	0	0	0	0	13	91729504	T	C	C
rs149143463	0	0	0	0	0	0.081	0	0	0	0	0	0	0	0	12	108961981	G	A	A
rs149147824	0	0	0	0	0	0.054	0	0	0	0	0	0	0	0	13	30646400	G	T	T
rs149173496	0	0	0	0	0	0.065	0	0	0	0	0	0	0	0	3	63778742	C	T	T
rs149176205	0	0	0	0	0	0.07	0	0	0	0	0	0	0	0	2	228806637	A	G	G
rs149190532	0.008	0	0	0	0	0.118	0	0	0	0	0	0	0	0	6	26621670	C	G	G
rs149204052	0	0	0	0	0	0.054	0	0	0	0	0	0	0	0	13	42791276	G	A	A
rs149208087	0	0	0	0	0	0.059	0	0	0	0	0	0	0	0	11	112667774	C	G	G
rs149215801	0	0	0	0	0	0.059	0	0	0	0	0.008	0	0	0	10	121918980	T	A	A
rs149225586	0	0	0	0	0	0.086	0	0	0	0	0	0	0	0	2	104804680	A	G	G
rs149228923	0	0	0	0	0	0.086	0	0	0	0	0	0	0	0	12	68507349	C	T	T
rs149246177	0	0	0	0	0	0.054	0	0	0	0	0	0	0	0	2	183633254	G	T	T
rs149271870	0	0	0	0	0	0.065	0	0	0	0	0	0	0	0	14	102120186	A	T	T
rs149284776	0	0	0	0	0	0.091	0	0	0	0	0	0	0	0	10	3050969	G	A	A
rs149285055	0	0	0	0	0.008	0.054	0	0	0	0	0.045	0	0	0	15	81699270	A	G	G
rs149305931	0	0	0	0	0	0.065	0	0	0	0	0	0	0	0	1	204086048	G	A	A
rs149306974	0	0	0	0	0	0.081	0	0	0	0	0	0	0	0	13	75846080	T	C	C
rs149307555	0	0	0	0	0	0.075	0	0	0	0	0	0	0	0	10	122330862	G	T	T
rs149317223	0.008	0	0	0	0	0.054	0	0	0	0	0	0	0	0	8	53237498	G	A	A
rs149338316	0	0	0	0	0	0.086	0	0	0	0	0	0	0	0	12	132510645	C	T	T
rs149364673	0	0	0	0	0	0.086	0	0	0	0	0	0	0	0	13	73075830	G	T	T
rs149384161	0	0	0	0	0	0.059	0	0	0	0	0	0	0	0	16	56182611	G	T	T
rs149393616	0	0	0	0	0	0.054	0	0	0	0	0	0	0	0	7	9684877	A	G	G
rs149402684	0	0	0	0	0	0.07	0	0	0	0	0	0	0	0	5	13679916	A	G	G
rs149408667	0	0	0	0	0	0.065	0	0	0	0	0	0.009	0	0	7	18383175	C	T	T
rs149420057	0	0	0	0	0	0.054	0	0	0	0	0	0	0	0	10	104686792	A	G	G
rs149428548	0	0	0	0	0	0.059	0	0	0	0	0	0	0	0	10	126103527	G	A	A
rs149431506	0	0	0	0	0	0.054	0	0	0	0	0	0	0	0	7	94971210	G	A	A
rs149439826	0	0	0	0	0	0.054	0	0	0	0	0	0	0	0	7	112625984	A	G	G
rs149444341	0	0	0	0	0	0.059	0	0	0	0	0	0	0	0	3	105465063	T	C	C
rs149448945	0	0	0	0	0	0.065	0	0	0	0	0	0	0	0	3	111651419	T	C	C
rs149457898	0.025	0	0	0	0.008	0.054	0	0	0	0	0.045	0.018	0	0	12	39531843	C	T	T
rs149461427	0	0	0	0	0	0.07	0	0	0	0	0	0	0	0	2	228777674	T	G	G
rs149469202	0	0	0	0	0	0.07	0	0	0	0	0	0	0	0	17	53147755	A	T	T
rs149481524	0	0	0	0	0	0.07	0	0	0	0	0	0	0	0	3	32563331	G	A	A
rs149485426	0	0	0	0	0	0.054	0	0	0	0	0	0	0	0	8	8557564	G	A	A
rs149499638	0	0	0	0	0	0.059	0	0	0	0	0	0	0	0	11	40434970	A	G	G
rs149514449	0	0	0	0	0	0.059	0	0	0	0	0	0	0	0	11	82789894	C	G	G
rs149530465	0	0	0	0	0	0.07	0	0	0	0	0	0	0	0	18	30567799	C	T	T
rs149539286	0	0	0	0	0	0.065	0	0	0	0	0	0	0	0	2	39009025	T	A	A
rs149540039	0	0	0	0	0	0.054	0	0	0	0	0.008	0	0	0	2	234837556	C	T	T
rs149541396	0	0	0	0	0	0.054	0	0	0	0	0	0	0	0	2	84694750	T	G	G
rs149541546	0	0	0	0	0	0.07	0	0	0	0	0	0.036	0	0	12	12690248	T	G	G
rs149544463	0	0	0	0	0	0.086	0	0	0	0	0.023	0	0	0	4	113828023	A	T	T
rs149565304	0	0	0	0	0	0.07	0	0	0	0	0	0	0	0	9	38691032	C	T	T
rs149573384	0	0	0	0	0	0.059	0	0	0	0	0	0	0	0	6	116534627	C	G	G
rs149585221	0	0	0	0	0	0.07	0	0	0	0	0	0	0	0	5	127420170	G	C	C
rs149630135	0	0	0	0	0	0.086	0	0	0	0	0	0	0	0	9	31324247	C	G	G
rs149665540	0	0	0	0	0	0.054	0	0	0	0	0	0	0	0	5	55603390	T	A	A
rs149675103	0	0	0	0	0	0.086	0	0	0	0	0	0	0	0	10	2769856	C	T	T
rs149676221	0	0	0	0	0	0.054	0	0	0	0	0	0	0	0	10	125740974	C	T	T
rs149682017	0	0	0	0	0	0.059	0	0	0	0	0	0	0	0	11	81783506	C	T	T
rs149687164	0	0	0	0	0	0.065	0	0	0	0	0	0	0	0	6	111414373	A	G	G
rs149689829	0	0	0	0	0	0.07	0	0	0	0	0	0	0	0	9	133854229	G	A	A
rs149690277	0	0	0	0	0	0.054	0	0	0	0	0	0	0	0	11	36191222	A	G	G
rs149693500	0	0	0	0	0	0.059	0	0	0	0	0	0	0	0	19	40755465	G	A	A
rs149702943	0	0	0	0	0	0.075	0	0	0	0	0	0	0	0	13	75343512	G	T	T
rs149712558	0	0	0	0	0	0.059	0	0	0	0	0	0.009	0	0	13	64987228	G	A	A
rs149726385	0	0	0	0	0	0.065	0	0	0	0	0	0	0	0	17	55855450	T	G	G
rs149793175	0	0	0	0	0	0.07	0	0	0	0	0	0	0	0	12	83048471	G	A	A
rs149797615	0	0	0	0	0	0.054	0	0	0	0	0	0	0	0	13	41548270	T	C	C
rs149798967	0	0	0	0	0	0.075	0	0	0	0	0	0	0	0	13	107379688	A	C	C
rs149800446	0	0	0	0	0	0.059	0	0	0	0	0	0	0	0	10	75725270	C	A	A
rs149800842	0	0	0	0	0	0.054	0	0	0	0	0.015	0	0	0	2	127287105	A	G	G
rs149810046	0	0	0	0	0	0.059	0	0	0	0	0	0	0	0	5	30888518	T	A	A
rs149813062	0	0	0	0	0	0.059	0	0	0	0	0	0	0	0	10	131055582	A	C	C
rs149819628	0	0	0	0	0	0.054	0	0	0	0	0	0	0	0	2	42674145	G	C	C
rs149826904	0	0	0	0	0	0.091	0	0	0	0	0	0	0	0	2	107095144	C	A	A
rs149835318	0	0	0	0	0	0.059	0	0	0	0	0	0	0	0	11	48440213	C	G	G
rs149840551	0	0	0	0	0	0.059	0	0	0	0	0	0	0	0	21	24139292	T	G	G
rs149849135	0	0	0	0	0	0.054	0	0	0	0	0	0	0	0	17	59316924	A	C	C
rs149853295	0	0	0	0	0	0.054	0	0	0	0	0	0	0	0	13	107317027	T	C	C
rs149857929	0	0	0	0	0	0.059	0	0	0	0	0	0	0	0	2	48102181	A	G	G
rs149861168	0	0	0	0	0	0.054	0	0	0	0	0	0	0	0	18	62124065	C	G	G
rs149882258	0	0	0	0	0	0.054	0	0	0	0	0	0	0	0	2	15235916	C	T	T
rs149902323	0	0	0	0	0	0.086	0	0	0	0	0	0	0	0	13	72976359	G	C	C
rs149909631	0	0	0	0	0	0.065	0	0	0	0	0	0	0	0	16	12786201	G	C	C
rs149936973	0	0	0	0	0	0.059	0	0	0	0	0	0	0	0	16	71484176	C	T	T
rs149944228	0	0	0	0	0.017	0.065	0	0	0	0	0	0	0	0	15	43128007	C	T	T
rs149948404	0	0	0	0	0	0.059	0	0	0	0	0	0	0	0	3	25909161	C	G	G
rs149952369	0	0	0	0	0	0.059	0	0	0	0	0	0	0	0	17	51468888	A	G	G
rs149954119	0	0	0	0	0	0.065	0	0	0	0	0	0	0	0	2	129949425	C	A	A
rs149955748	0	0	0	0	0	0.065	0	0	0	0	0	0	0	0	10	73023974	C	G	G
rs150009286	0	0	0	0	0	0.081	0	0	0	0	0	0.009	0	0	15	100520409	C	A	A
rs150010926	0	0	0	0	0	0.07	0	0	0	0	0	0	0	0	6	155549344	C	T	T
rs150032304	0	0	0	0	0	0.059	0	0	0	0	0	0	0	0	2	23317907	C	T	T
rs150049183	0	0	0	0	0	0.054	0	0	0	0	0	0	0	0	2	52494903	G	C	C
rs150057969	0	0	0	0	0	0.065	0	0	0	0	0	0	0	0	15	97556958	A	T	T
rs150062148	0	0	0	0	0.017	0.081	0	0	0	0	0	0	0	0	14	78653513	A	G	G
rs150073164	0	0	0	0	0	0.107	0	0	0	0	0	0	0	0	20	55031980	G	A	A
rs150091460	0	0	0	0	0	0.086	0	0	0	0	0	0	0	0	2	13384048	G	A	A
rs150107796	0	0	0	0	0	0.059	0	0	0	0	0	0	0	0	3	73705873	C	T	T
rs150132212	0	0	0	0	0	0.054	0	0	0	0	0	0	0	0	5	85116228	T	C	C
rs150132286	0	0	0	0	0	0.086	0	0	0	0	0	0	0	0	3	36655047	G	A	A
rs150134813	0	0	0	0	0	0.054	0	0	0	0	0	0	0	0	10	113913586	T	C	C
rs150137995	0	0	0	0	0	0.081	0	0	0	0	0	0	0	0	19	33256335	C	T	T
rs150161681	0	0	0	0	0	0.054	0	0	0	0	0	0	0	0	2	119618538	T	C	C
rs150174624	0	0	0	0	0	0.059	0	0	0	0	0	0	0	0	10	90733878	T	C	C
rs150186639	0	0	0	0	0	0.059	0	0	0	0	0	0.009	0	0	3	19123980	C	T	T
rs150187825	0	0	0	0	0	0.054	0	0	0	0	0	0	0	0	14	66030153	A	G	G
rs150203740	0	0	0	0	0	0.054	0	0	0	0	0	0	0	0	17	5975706	A	T	T
rs150221099	0	0	0	0	0	0.065	0	0	0	0	0	0.027	0	0	1	63450153	A	G	G
rs150226984	0	0	0	0	0	0.054	0	0	0	0	0	0	0	0	2	178576164	G	A	A
rs150235975	0	0	0	0	0	0.054	0	0	0	0	0	0	0	0	16	88979128	C	G	G
rs150236068	0	0	0	0	0	0.054	0	0	0	0	0.008	0	0	0	3	20223295	C	T	T
rs150237231	0	0	0	0	0	0.054	0	0	0	0	0	0	0	0	2	187776082	G	T	T
rs150243991	0	0	0	0	0	0.054	0	0	0	0	0	0	0	0	7	9632429	G	A	A
rs150263190	0	0	0	0	0	0.07	0	0	0	0	0	0	0	0	3	181532187	A	G	G
rs150272975	0	0	0	0	0	0.054	0	0	0	0	0.008	0	0	0	12	76902441	T	C	C
rs150289512	0	0	0	0	0	0.118	0	0	0	0	0	0	0	0	6	26512142	G	T	T
rs150300743	0	0	0	0	0	0.054	0	0	0	0	0	0	0	0	11	65361876	C	T	T
rs150302099	0	0	0	0	0	0.059	0	0	0	0	0	0	0	0	16	78775731	G	T	T
rs150312000	0	0	0	0	0	0.081	0	0	0	0	0	0	0	0	9	31592958	C	T	T
rs150317054	0	0	0	0	0	0.054	0	0	0	0	0	0	0	0	5	116952185	G	A	A
rs150320580	0	0	0	0	0	0.065	0	0	0	0	0	0	0	0	2	188434514	A	G	G
rs150337608	0	0	0	0	0.008	0.054	0	0	0	0	0.015	0.009	0	0	2	39818672	G	A	A
rs150339899	0	0	0	0	0	0.065	0	0	0	0	0	0	0	0	5	148702749	G	A	A
rs150353957	0	0	0	0	0	0.081	0	0	0	0	0	0	0	0	3	36354121	C	T	T
rs150358955	0	0	0	0	0	0.054	0	0	0	0	0	0	0	0	14	63973869	G	A	A
rs150364032	0	0	0	0	0	0.081	0	0	0	0	0	0	0	0	2	26730689	C	T	T
rs150373972	0	0	0	0	0	0.059	0	0	0	0	0	0	0	0	15	62328743	C	T	T
rs150390908	0	0	0	0	0	0.059	0	0	0	0	0	0	0	0	11	72221598	G	A	A
rs150393053	0	0	0	0	0	0.081	0	0	0	0	0	0	0	0	13	75610723	G	T	T
rs150449609	0	0	0	0	0	0.07	0	0	0	0	0	0	0	0	5	126468944	C	T	T
rs150499664	0.008	0	0	0	0	0.075	0	0	0	0	0	0	0	0	2	10713993	G	A	A
rs150504307	0	0	0	0	0	0.059	0	0	0	0	0	0	0	0	6	81670782	G	C	C
rs150512406	0	0	0	0	0	0.059	0	0	0	0	0	0	0	0	13	107464042	T	A	A
rs150534482	0	0	0	0	0	0.054	0	0	0	0	0	0	0	0	18	52409475	C	G	G
rs150552222	0	0	0	0	0	0.054	0	0	0	0	0	0	0	0	1	113100051	T	C	C
rs150554901	0	0	0	0	0	0.059	0	0	0	0	0	0	0	0	13	80448596	A	C	C
rs150563157	0	0	0	0	0	0.07	0	0	0	0	0	0	0	0	15	35092056	C	A	A
rs150563942	0	0	0	0	0	0.054	0	0	0	0	0	0	0	0	12	102960303	G	A	A
rs150570514	0	0	0	0	0	0.059	0	0	0	0	0	0	0	0	8	121669982	C	G	G
rs150574579	0	0	0	0	0	0.065	0	0	0	0	0	0	0	0	18	2365457	C	A	A
rs150575130	0	0	0	0	0	0.059	0	0	0	0	0	0	0	0	6	154779362	C	T	T
rs150579169	0	0	0	0	0.017	0.054	0	0	0	0	0	0.009	0	0	11	89871753	C	T	T
rs150641246	0	0	0	0	0.008	0.054	0	0	0	0	0	0	0	0	18	52032310	T	C	C
rs150647667	0	0	0	0	0	0.059	0	0	0	0	0	0	0	0	14	78056749	C	T	T
rs150662191	0	0	0	0	0.108	0.059	0	0	0	0	0.091	0.045	0	0	13	32718569	G	T	T
rs150674857	0	0	0	0	0	0.065	0	0	0	0	0	0	0	0	12	103685206	G	A	A
rs150678664	0	0	0	0	0	0.059	0	0	0	0	0	0	0	0	9	6487522	G	A	A
rs150680950	0	0	0	0	0	0.054	0	0	0	0	0	0	0	0	3	26163772	G	T	T
rs150683365	0	0	0	0	0	0.059	0	0	0	0	0	0	0	0	3	135144918	C	T	T
rs150698335	0	0	0	0	0	0.054	0	0	0	0	0	0	0	0	11	114459441	T	C	C
rs150699780	0	0	0	0	0	0.07	0	0	0	0	0	0	0	0	2	224959114	A	G	G
rs150721662	0	0	0	0	0	0.065	0	0	0	0	0	0	0	0	10	75859498	C	T	T
rs150728458	0	0	0	0	0	0.054	0	0	0	0	0	0	0	0	14	64602512	C	G	G
rs150729959	0	0	0	0	0	0.054	0	0	0	0	0.008	0	0	0	18	55207504	G	C	C
rs150741809	0	0	0	0	0	0.054	0	0	0	0	0	0	0	0	12	79364920	G	A	A
rs150796626	0	0	0	0	0	0.054	0	0	0	0	0	0	0	0	3	74047061	T	C	C
rs150803978	0	0	0	0	0	0.086	0	0	0	0	0	0	0	0	3	161199982	A	G	G
rs150804463	0	0	0	0	0	0.07	0	0	0	0	0	0	0	0	2	42174215	T	C	C
rs150809219	0	0	0	0	0	0.059	0	0	0	0	0.015	0	0	0	5	121142037	A	T	T
rs150814431	0	0	0	0	0	0.07	0	0	0	0	0	0	0	0	10	76172784	C	G	G
rs150830159	0	0	0	0	0	0.059	0	0	0	0	0	0	0	0	8	95003313	G	A	A
rs150880094	0	0	0	0	0	0.054	0	0	0	0	0	0	0	0	12	16818671	C	T	T
rs150892856	0	0	0	0	0	0.065	0	0	0	0	0	0	0	0	12	80599073	T	C	C
rs150894776	0	0	0	0	0	0.054	0	0	0	0	0	0	0	0	7	27539528	G	A	A
rs150898388	0	0	0	0	0	0.059	0	0	0	0	0.008	0	0	0	10	126967113	C	A	A
rs150920359	0	0	0	0	0	0.054	0	0	0	0	0	0	0	0	9	14721505	T	C	C
rs150925444	0	0	0	0	0	0.091	0	0	0	0	0	0	0	0	2	182752397	T	A	A
rs150934239	0	0	0	0	0	0.054	0	0	0	0	0	0	0	0	2	70542066	C	T	T
rs150939756	0	0	0	0	0	0.102	0	0	0	0	0	0	0	0	6	152405303	G	A	A
rs150979917	0	0	0	0	0	0.07	0	0	0	0	0	0	0	0	11	45251691	A	G	G
rs150983407	0	0	0	0	0	0.059	0	0	0	0	0	0	0	0	7	94071790	C	A	A
rs150989825	0	0	0	0	0	0.065	0	0	0	0	0	0	0	0	4	155573397	T	G	G
rs150990241	0	0	0	0	0	0.054	0	0	0	0	0	0	0	0	11	67387769	C	G	G
rs151004360	0	0	0	0	0	0.059	0	0	0	0	0	0	0	0	2	48182912	A	G	G
rs151025238	0	0	0	0	0	0.086	0	0	0	0	0	0	0	0	2	104844344	A	G	G
rs151031788	0	0	0	0	0	0.054	0	0	0	0	0	0	0	0	18	60712550	G	A	A
rs151042333	0	0	0	0	0	0.054	0	0	0	0	0	0	0	0	14	32881368	T	A	A
rs151048132	0	0	0	0	0	0.065	0	0	0	0	0	0	0	0	11	82418816	A	G	G
rs151048655	0	0	0	0	0	0.07	0	0	0	0	0	0	0	0	7	114191468	G	A	A
rs151060161	0	0	0	0	0	0.054	0	0	0	0	0	0	0	0	10	74192494	G	T	T
rs151060680	0	0	0	0	0.008	0.054	0	0	0	0	0	0	0	0	7	23181993	G	A	A
rs151071954	0	0	0	0	0.008	0.075	0	0	0	0	0	0	0	0	9	19188088	C	T	T
rs151086391	0	0	0	0	0	0.054	0	0	0	0	0	0	0	0	6	63979749	A	G	G
rs151094544	0	0	0	0	0	0.059	0	0	0	0	0	0	0	0	10	120644165	G	A	A
rs151097369	0	0	0	0	0	0.054	0	0	0	0	0	0	0	0	18	59680646	T	C	C
rs151098708	0	0	0	0	0	0.059	0	0	0	0	0	0	0	0	10	70803601	A	T	T
rs151103737	0	0	0	0	0	0.054	0	0	0	0	0	0	0	0	13	28664669	C	G	G
rs151112729	0	0	0	0	0	0.059	0	0	0	0	0	0	0	0	2	85238176	A	G	G
rs151120809	0	0	0	0	0	0.054	0	0	0	0	0	0	0	0	11	47019028	T	C	C
rs151130062	0	0	0	0	0	0.054	0	0	0	0	0	0	0	0	13	91558385	T	G	G
rs151139723	0	0	0	0	0	0.07	0	0	0	0	0	0	0	0	6	111584621	C	T	T
rs151154160	0	0	0	0	0.083	0.081	0	0	0	0	0.076	0.064	0	0	2	117382123	T	C	C
rs151167279	0	0	0	0	0	0.113	0	0	0	0	0	0	0	0	10	2861461	C	T	T
rs151203012	0.008	0	0	0	0	0.081	0	0	0	0	0	0	0	0	11	132467296	G	T	T
rs151241417	0	0	0	0	0	0.081	0	0	0	0	0	0	0	0	4	55528652	C	T	T
rs151282728	0	0	0	0	0	0.054	0	0	0	0	0.008	0	0	0	7	141375456	A	C	C
rs151300431	0	0	0	0	0	0.065	0	0	0	0	0	0	0	0	10	123138656	A	T	T
rs151308405	0.008	0	0	0	0.025	0.07	0	0	0	0	0.061	0.009	0	0	3	111323449	A	C	C
rs151311216	0	0	0	0	0	0.059	0	0	0	0	0	0	0	0	10	129797566	T	C	C
rs151326210	0	0	0	0	0	0.059	0	0	0	0	0	0	0	0	21	24663968	C	G	G
rs1548247	0	0	0	0	0	0.059	0	0	0	0	0	0.018	0	0	20	1681659	A	G	G
rs17653417	0	0	0	0	0.008	0.07	0	0	0	0	0.015	0	0	0	2	101429102	G	A	A
rs180678623	0	0	0	0	0	0.07	0	0	0	0	0	0	0	0	6	131103911	C	G	G
rs180707888	0	0	0	0	0	0.059	0	0	0	0	0	0	0	0	13	107421910	T	C	C
rs180708787	0	0	0	0	0	0.054	0	0	0	0	0	0	0	0	11	115838766	A	C	C
rs180719004	0	0	0	0	0	0.065	0	0	0	0	0	0	0	0	21	20091093	G	A	A
rs180728230	0	0	0	0	0	0.059	0	0	0	0	0	0	0	0	12	50068173	A	G	G
rs180734150	0	0	0	0	0	0.059	0	0	0	0	0	0.009	0	0	16	64814494	A	T	T
rs180738771	0	0	0	0	0	0.054	0	0	0	0	0	0	0	0	12	75089457	T	C	C
rs180742877	0	0	0	0	0	0.059	0	0	0	0	0	0	0	0	10	126096663	T	C	C
rs180743239	0	0	0	0	0	0.054	0	0	0	0	0	0	0	0	18	52788748	G	A	A
rs180747334	0	0	0	0	0	0.054	0	0	0	0	0	0	0	0	2	66872651	C	T	T
rs180749275	0.008	0	0	0	0	0.059	0	0	0	0	0	0	0	0	13	76844704	T	C	C
rs180757226	0	0	0	0	0	0.054	0	0	0	0	0	0.009	0	0	3	103030678	G	C	C
rs180773419	0	0	0	0	0	0.059	0	0	0	0	0	0	0	0	4	98818504	G	A	A
rs180776768	0	0	0	0	0	0.054	0	0	0	0	0	0	0	0	14	83062296	A	G	G
rs180784139	0	0	0	0	0	0.075	0	0	0	0	0	0	0	0	3	36102551	G	A	A
rs180786114	0.008	0	0	0	0	0.07	0	0	0	0	0	0	0	0	16	79181180	C	A	A
rs180791337	0	0	0	0	0	0.075	0	0	0	0	0	0	0	0	2	6072684	C	T	T
rs180791463	0	0	0	0	0	0.059	0	0	0	0	0	0	0	0	15	52073053	C	A	A
rs180809287	0	0	0	0	0	0.054	0	0	0	0	0	0	0	0	2	124777679	A	T	T
rs180812000	0	0	0	0	0.008	0.075	0	0	0	0	0	0	0	0	15	97172919	G	A	A
rs180813257	0	0	0	0	0	0.07	0	0	0	0	0	0	0	0	4	108641404	C	A	A
rs180822411	0	0	0	0	0	0.059	0	0	0	0	0	0	0	0	3	17559765	T	C	C
rs180828745	0	0	0	0	0	0.059	0	0	0	0	0	0	0	0	3	181892250	G	T	T
rs180829585	0	0	0	0	0	0.059	0	0	0	0	0	0	0	0	1	244289036	G	A	A
rs180865150	0	0	0	0	0	0.054	0	0	0	0	0	0	0	0	6	67700297	C	A	A
rs180871486	0	0	0	0	0	0.065	0	0	0	0	0	0	0	0	10	12926721	G	A	A
rs180878182	0	0	0	0	0	0.065	0	0	0	0	0	0	0	0	15	97579028	G	A	A
rs180880149	0	0	0	0	0	0.065	0	0	0	0	0	0	0	0	2	188915635	T	A	A
rs180889309	0	0	0	0	0	0.054	0	0	0	0	0	0	0	0	14	41853487	T	C	C
rs180890894	0	0	0	0	0	0.065	0	0	0	0	0	0	0	0	11	41619478	C	T	T
rs180904400	0	0	0	0	0	0.07	0	0	0	0	0	0	0	0	6	28441636	T	C	C
rs180920020	0	0	0	0	0	0.065	0	0	0	0	0	0	0	0	1	23416827	G	C	C
rs180920332	0	0	0	0	0	0.081	0	0	0	0	0	0	0	0	13	52132161	C	T	T
rs180929928	0	0	0	0	0	0.054	0	0	0	0	0	0	0	0	19	53946394	G	A	A
rs180930066	0	0	0	0	0	0.054	0	0	0	0	0	0	0	0	11	118723310	G	T	T
rs180930970	0	0	0	0	0	0.081	0	0	0	0	0	0	0	0	13	107951470	T	G	G
rs180945559	0	0	0	0	0	0.065	0	0	0	0	0	0	0	0	10	73500038	C	T	T
rs180945972	0	0	0	0	0	0.054	0	0	0	0	0	0	0	0	11	121122429	C	T	T
rs180957096	0	0	0	0	0	0.065	0	0	0	0	0	0	0	0	13	60169668	T	C	C
rs180957609	0	0	0	0	0	0.059	0	0	0	0	0	0	0	0	20	57966469	A	C	C
rs180963374	0	0	0	0	0	0.065	0	0	0	0	0	0	0	0	7	116318993	T	G	G
rs180973381	0	0	0	0	0	0.059	0	0	0	0	0	0	0	0	11	41648426	T	C	C
rs180974274	0	0	0	0	0	0.054	0	0	0	0	0	0.009	0	0	4	63006961	C	T	T
rs180990521	0	0	0	0	0	0.059	0	0	0	0	0	0.018	0	0	15	99768440	G	C	C
rs181014191	0	0	0	0	0	0.081	0	0	0	0	0	0	0	0	3	162033132	C	T	T
rs181014936	0	0	0	0	0	0.054	0	0	0	0	0	0	0	0	2	122447354	T	A	A
rs181021712	0	0	0	0	0	0.054	0	0	0	0	0	0	0	0	6	114377525	A	T	T
rs181022999	0	0	0	0	0.033	0.075	0	0	0	0	0.038	0	0	0	12	76162264	T	C	C
rs181032659	0	0	0	0	0	0.059	0	0	0	0	0	0	0	0	2	68585366	G	A	A
rs181043191	0	0	0	0	0	0.059	0	0	0	0	0	0	0	0	11	21275309	A	G	G
rs181052099	0	0	0	0	0	0.081	0	0	0	0	0	0	0	0	4	6919126	C	T	T
rs181074091	0	0	0	0	0	0.07	0	0	0	0	0	0	0	0	16	77379377	C	T	T
rs181075049	0	0	0	0	0.067	0.054	0	0	0	0	0.045	0	0	0	3	4395265	C	T	T
rs181078891	0	0	0	0	0	0.054	0	0	0	0	0	0	0	0	13	85467549	T	G	G
rs181087695	0	0	0	0	0	0.075	0	0	0	0	0	0	0	0	13	69305550	T	C	C
rs181102565	0	0	0	0	0	0.054	0	0	0	0	0	0	0	0	6	141978512	T	G	G
rs181104251	0	0	0	0	0	0.065	0	0	0	0	0	0	0	0	15	53324116	G	T	T
rs181105492	0	0	0	0	0	0.065	0	0	0	0	0	0	0	0	12	75006497	C	G	G
rs181106831	0	0	0	0	0	0.054	0	0	0	0	0	0	0	0	13	63564688	A	G	G
rs181108045	0	0	0	0	0	0.054	0	0	0	0	0	0	0	0	13	103931492	T	C	C
rs181110959	0	0	0	0	0	0.065	0	0	0	0	0	0	0	0	2	185115039	G	A	A
rs181118762	0	0	0	0	0	0.054	0	0	0	0	0	0.009	0	0	4	164761953	C	G	G
rs181121682	0	0	0	0	0	0.059	0	0	0	0	0	0	0	0	18	30782512	T	C	C
rs181128573	0	0	0	0	0	0.075	0	0	0	0	0	0	0	0	10	118986392	C	T	T
rs181134970	0	0	0	0	0	0.054	0	0	0	0	0.008	0.009	0	0	2	129875278	C	T	T
rs181141525	0	0	0	0	0	0.059	0	0	0	0	0	0	0	0	16	72913649	C	G	G
rs181148892	0.008	0	0	0	0	0.054	0	0	0	0	0	0	0	0	12	113582938	C	T	T
rs181155396	0	0	0	0	0	0.075	0	0	0	0	0	0	0	0	10	5520739	G	A	A
rs181156441	0	0	0	0	0	0.102	0	0	0	0	0	0	0	0	12	87312224	A	C	C
rs181161404	0	0	0	0	0	0.059	0	0	0	0	0	0	0	0	4	111295840	C	T	T
rs181171539	0	0	0	0	0	0.081	0	0	0	0	0	0	0	0	13	77214170	C	T	T
rs181172497	0	0	0	0	0.008	0.059	0	0	0	0	0	0	0	0	10	115146076	G	A	A
rs181207526	0	0	0	0	0	0.113	0	0	0	0	0	0	0	0	2	200529144	C	A	A
rs181224342	0	0	0	0	0	0.054	0	0	0	0	0	0	0	0	3	145343528	A	G	G
rs181226024	0	0	0	0	0	0.07	0	0	0	0	0	0	0	0	10	73515885	T	C	C
rs181232841	0	0	0	0	0	0.054	0	0	0	0	0	0	0	0	2	47531915	A	T	T
rs181234699	0	0	0	0	0	0.054	0	0	0	0	0	0	0	0	4	173969139	G	C	C
rs181236281	0	0	0	0	0	0.059	0	0	0	0	0	0	0	0	12	13583564	C	A	A
rs181239868	0	0	0	0	0	0.086	0	0	0	0	0	0	0	0	11	62629896	A	G	G
rs181244585	0	0	0	0	0	0.054	0	0	0	0	0	0	0	0	3	8586027	G	C	C
rs181252329	0	0	0	0	0	0.065	0	0	0	0	0	0.009	0	0	18	46395920	A	G	G
rs181273411	0	0	0	0	0	0.054	0	0	0	0	0	0	0	0	5	81018882	C	A	A
rs181281510	0	0	0	0	0	0.054	0	0	0	0	0	0	0	0	8	15766540	C	T	T
rs181290902	0	0	0	0	0	0.059	0	0	0	0	0	0	0	0	12	106065652	C	T	T
rs181299116	0	0	0	0	0	0.054	0	0	0	0	0	0	0	0	11	88638318	A	G	G
rs181299789	0	0	0	0	0	0.059	0	0	0	0	0	0	0	0	10	14233381	G	A	A
rs181300489	0	0	0	0	0	0.054	0	0	0	0	0	0	0	0	12	63444971	G	T	T
rs181303127	0	0	0	0	0	0.059	0	0	0	0	0	0	0	0	2	111493132	G	C	C
rs181313431	0	0	0	0	0	0.054	0	0	0	0	0	0	0	0	15	93371971	G	C	C
rs181321424	0	0	0	0	0	0.059	0	0	0	0	0	0	0	0	10	126955979	G	A	A
rs181323429	0	0	0	0	0	0.065	0	0	0	0	0	0	0	0	1	23186474	T	C	C
rs181375061	0	0	0	0	0	0.059	0	0	0	0	0	0	0	0	2	6565258	G	A	A
rs181376884	0	0	0	0	0	0.054	0	0	0	0	0	0	0	0	17	76440423	T	C	C
rs181385650	0	0	0	0	0	0.054	0	0	0	0	0	0	0	0	5	131738578	C	G	G
rs181394989	0	0	0	0	0	0.065	0	0	0	0	0	0	0	0	13	109612481	T	C	C
rs181395289	0	0	0	0	0	0.075	0	0	0	0	0	0	0	0	2	40570843	T	C	C
rs181406927	0	0	0	0	0	0.059	0	0	0	0	0	0.018	0	0	5	159639033	C	A	A
rs181407735	0	0	0	0	0	0.086	0	0	0	0	0	0	0	0	12	99066501	A	C	C
rs181408341	0	0	0	0	0	0.054	0	0	0	0	0	0	0	0	7	128013290	C	T	T
rs181409980	0	0	0	0	0	0.081	0	0	0	0	0	0	0	0	3	2838459	A	G	G
rs181415059	0	0	0	0	0	0.075	0	0	0	0	0	0	0	0	3	34590994	C	A	A
rs181418903	0	0	0	0	0	0.102	0	0	0	0	0	0	0	0	12	87352617	C	T	T
rs181428346	0	0	0	0	0	0.054	0	0	0	0	0	0	0	0	6	32819683	A	G	G
rs181430344	0	0	0	0	0	0.054	0	0	0	0	0	0	0	0	2	11209659	C	A	A
rs181431382	0	0	0	0	0	0.065	0	0	0	0	0	0	0	0	4	166275891	G	A	A
rs181433168	0	0	0	0	0	0.054	0	0	0	0	0	0	0	0	6	142719742	C	A	A
rs181435867	0	0	0	0	0	0.059	0	0	0	0	0	0	0	0	15	96639840	G	C	C
rs181459698	0	0	0	0	0	0.07	0	0	0	0	0	0	0	0	12	91062083	T	C	C
rs181461902	0	0	0	0	0	0.059	0	0	0	0	0	0	0	0	15	96580625	A	T	T
rs181476987	0	0	0	0	0	0.059	0	0	0	0	0	0	0	0	10	63828367	A	G	G
rs181477149	0	0	0	0	0	0.059	0	0	0	0	0	0	0	0	14	79415024	C	T	T
rs181485312	0	0	0	0	0	0.065	0	0	0	0	0	0	0	0	2	14575494	G	A	A
rs181492356	0	0	0	0	0	0.054	0	0	0	0	0	0	0	0	6	112290269	A	C	C
rs181495607	0	0	0	0	0	0.059	0	0	0	0	0	0	0	0	16	76576345	A	C	C
rs181502780	0	0	0	0	0	0.054	0	0	0	0	0	0	0	0	6	30149259	G	T	T
rs181517322	0	0	0	0	0	0.075	0	0	0	0	0	0	0	0	14	78915912	G	T	T
rs181523009	0	0	0	0	0	0.07	0	0	0	0	0	0	0	0	12	75309379	A	C	C
rs181554802	0	0	0	0	0	0.059	0	0	0	0	0	0	0	0	10	131315921	T	C	C
rs181565468	0	0	0	0	0.05	0.054	0	0	0	0	0.076	0.018	0	0	9	123890889	A	G	G
rs181568102	0	0	0	0	0	0.054	0	0	0	0	0	0	0	0	5	79420731	G	A	A
rs181570684	0	0	0	0	0	0.054	0	0	0	0	0	0	0	0	18	59545808	A	G	G
rs181585142	0	0	0	0	0	0.059	0	0	0	0	0	0	0	0	11	34322858	T	A	A
rs181620376	0	0	0	0	0	0.07	0	0	0	0	0	0	0	0	10	4991790	G	T	T
rs181630837	0	0	0	0	0	0.054	0	0	0	0	0	0	0	0	1	61440646	G	C	C
rs181630977	0	0	0	0	0	0.054	0	0	0	0	0	0	0	0	12	114797683	A	G	G
rs181633085	0	0	0	0	0	0.081	0	0	0	0	0	0	0	0	11	84106933	T	C	C
rs181641545	0	0	0	0	0	0.059	0	0	0	0	0	0	0	0	4	123337619	T	C	C
rs181646717	0	0	0	0	0	0.054	0	0	0	0	0	0	0	0	13	32723009	A	G	G
rs181654553	0	0	0	0	0	0.054	0	0	0	0	0	0	0	0	2	70664150	G	T	T
rs181656682	0	0	0	0	0.008	0.054	0	0	0	0	0	0	0	0	1	18712441	G	C	C
rs181658732	0	0	0	0	0	0.075	0	0	0	0	0	0	0	0	17	55814114	C	G	G
rs181660621	0	0	0	0	0	0.065	0	0	0	0	0	0	0	0	10	90371850	A	G	G
rs181669605	0	0	0	0	0	0.086	0	0	0	0	0	0.009	0	0	6	164128305	G	A	A
rs181699629	0	0	0	0	0	0.054	0	0	0	0	0	0.018	0	0	1	158965318	T	C	C
rs181704918	0	0	0	0	0	0.065	0	0	0	0	0	0	0	0	14	103576170	C	A	A
rs181729302	0	0	0	0	0	0.059	0	0	0	0	0	0	0	0	1	75919452	A	G	G
rs181731336	0	0	0	0	0	0.054	0	0	0	0	0	0	0	0	18	52351917	C	T	T
rs181734510	0	0	0	0	0	0.054	0	0	0	0	0	0	0	0	2	14122912	A	G	G
rs181739117	0	0	0	0	0	0.054	0	0	0	0	0	0	0	0	2	4885409	G	A	A
rs181745237	0	0	0	0	0	0.054	0	0	0	0	0.008	0	0	0	1	56091196	A	G	G
rs181748095	0	0	0	0	0	0.059	0	0	0	0	0	0	0	0	9	124485099	A	C	C
rs181767508	0	0	0	0	0	0.07	0	0	0	0	0	0	0	0	1	3649205	G	T	T
rs181767745	0	0	0	0	0	0.054	0	0	0	0	0	0	0	0	11	76002311	G	A	A
rs181768488	0	0	0	0	0.008	0.059	0	0	0	0	0	0	0	0	14	93052253	G	A	A
rs181771469	0	0	0	0	0	0.065	0	0	0	0	0	0	0	0	10	95846416	T	C	C
rs181778214	0	0	0	0	0	0.07	0	0	0	0	0	0	0	0	12	75461828	G	C	C
rs181798133	0	0	0	0	0	0.054	0	0	0	0	0	0	0	0	10	63706537	G	A	A
rs181799334	0	0	0	0	0	0.054	0	0	0	0	0	0	0	0	3	174146112	T	C	C
rs181807499	0	0	0	0	0	0.054	0	0	0	0	0	0	0	0	6	15425031	G	A	A
rs181808653	0	0	0	0	0	0.097	0	0	0	0	0	0	0	0	12	125405801	C	T	T
rs181809300	0	0	0	0	0	0.059	0	0	0	0	0	0	0	0	2	188171770	G	T	T
rs181814070	0	0	0	0	0	0.054	0	0	0	0	0	0	0	0	5	128938291	T	C	C
rs181820160	0	0	0	0	0	0.086	0	0	0	0	0	0	0	0	12	132462791	C	T	T
rs181823210	0	0	0	0	0	0.086	0	0	0	0	0	0	0	0	16	78904722	C	A	A
rs181853677	0	0	0	0	0	0.054	0	0	0	0	0	0	0	0	21	23799061	A	G	G
rs181859472	0	0	0	0	0	0.059	0	0	0	0	0	0	0	0	2	26220781	C	T	T
rs181863983	0	0	0	0	0	0.07	0	0	0	0	0	0	0	0	19	5914938	C	T	T
rs181877926	0	0	0	0	0	0.07	0	0	0	0	0	0	0	0	4	108182095	G	A	A
rs181879483	0	0	0	0	0	0.059	0	0	0	0	0	0	0	0	10	63840787	C	T	T
rs181887240	0	0	0	0	0	0.059	0	0	0	0	0	0	0	0	9	123804267	T	G	G
rs181893005	0	0	0	0	0	0.059	0	0	0	0	0	0	0	0	11	20573295	G	A	A
rs181905829	0	0	0	0	0.008	0.054	0	0	0	0	0	0	0	0	9	73565255	T	C	C
rs181908596	0	0	0	0	0	0.054	0	0	0	0	0	0	0	0	13	42867508	G	A	A
rs181915136	0	0	0	0	0	0.059	0	0	0	0	0	0	0	0	21	19282612	C	T	T
rs181923288	0	0	0	0	0	0.054	0	0	0	0	0	0	0	0	18	30347098	T	C	C
rs181926795	0	0	0	0	0	0.07	0	0	0	0	0	0	0	0	12	72305879	T	G	G
rs181942540	0	0	0	0	0	0.065	0	0	0	0	0	0	0	0	12	91717233	T	C	C
rs181949971	0	0	0	0	0	0.081	0	0	0	0	0	0	0	0	2	104642076	G	A	A
rs181955641	0	0	0	0	0	0.059	0	0	0	0	0	0	0	0	1	81767695	A	G	G
rs181992198	0	0	0	0	0	0.054	0	0	0	0	0	0	0	0	4	137787318	T	C	C
rs181992942	0	0	0	0	0	0.07	0	0	0	0	0	0	0	0	8	806864	C	G	G
rs182002388	0	0	0	0	0	0.059	0	0	0	0	0	0	0	0	5	30693801	A	G	G
rs182009845	0	0	0	0	0	0.054	0	0	0	0	0	0	0	0	1	90287591	A	T	T
rs182021570	0	0	0	0	0	0.054	0	0	0	0	0	0	0	0	17	12150663	T	C	C
rs182033432	0	0	0	0	0	0.065	0	0	0	0	0	0	0	0	3	110514393	A	C	C
rs182034868	0	0	0	0	0	0.065	0	0	0	0	0	0	0	0	11	132726969	C	T	T
rs182038797	0	0	0	0	0	0.059	0	0	0	0	0	0	0	0	5	79547904	C	T	T
rs182046121	0	0	0	0	0	0.059	0	0	0	0	0.083	0.009	0	0	9	38736080	T	A	A
rs182055247	0	0	0	0	0	0.059	0	0	0	0	0	0	0	0	16	76300618	T	C	C
rs182056485	0	0	0	0	0	0.059	0	0	0	0	0	0	0	0	2	148866698	C	T	T
rs182064292	0	0	0	0	0	0.07	0	0	0	0	0	0	0	0	8	804309	G	A	A
rs182069332	0	0	0	0	0	0.059	0	0	0	0	0	0	0	0	19	10184807	C	T	T
rs182071427	0	0	0	0	0	0.054	0	0	0	0	0	0	0	0	11	28314412	A	G	G
rs182074136	0	0	0	0	0	0.081	0	0	0	0	0	0	0	0	13	76430200	C	A	A
rs182090057	0	0	0	0	0	0.102	0	0	0	0	0.008	0	0	0	16	51357940	T	C	C
rs182101621	0	0	0	0	0	0.054	0	0	0	0	0	0	0	0	21	29726112	T	A	A
rs182105906	0	0	0	0	0	0.059	0	0	0	0	0	0	0	0	8	105400932	T	G	G
rs182115972	0	0	0	0	0	0.059	0	0	0	0	0	0.009	0	0	7	129895014	T	C	C
rs182143538	0	0	0	0	0	0.054	0	0	0	0	0	0	0	0	12	63536883	T	C	C
rs182146864	0	0	0	0	0	0.054	0	0	0	0	0.008	0.009	0	0	8	16194931	T	G	G
rs182150821	0	0	0	0	0	0.054	0	0	0	0	0	0	0	0	4	172959298	A	G	G
rs182153034	0	0	0	0	0	0.054	0	0	0	0	0	0	0	0	2	84592334	G	A	A
rs182181902	0	0	0	0	0	0.075	0	0	0	0	0	0	0	0	2	185058087	C	A	A
rs182182863	0	0	0	0	0	0.054	0	0	0	0	0	0	0	0	10	1676698	C	A	A
rs182199194	0	0	0	0	0	0.059	0	0	0	0	0.008	0	0	0	8	96584858	G	A	A
rs182206832	0	0	0	0	0.058	0.054	0	0	0	0	0.038	0	0	0	4	153067070	C	T	T
rs182213365	0	0	0	0	0	0.07	0	0	0	0	0	0	0	0	10	77537038	T	G	G
rs182215142	0	0	0	0	0	0.054	0	0	0	0	0	0	0	0	11	65956910	C	T	T
rs182234832	0	0	0	0	0	0.065	0	0	0	0	0	0	0	0	6	14884340	C	T	T
rs182236261	0	0	0	0	0	0.059	0	0	0	0	0	0	0	0	2	104047752	C	A	A
rs182267866	0.016	0	0	0	0	0.054	0	0	0	0	0	0.027	0	0	17	51435362	A	T	T
rs182278555	0	0	0	0	0	0.059	0	0	0	0	0	0	0	0	5	89869589	C	A	A
rs182282397	0	0	0	0	0	0.054	0	0	0	0	0.008	0	0	0	4	82022708	C	T	T
rs182295349	0	0	0	0	0	0.054	0	0	0	0	0	0.018	0	0	15	100652281	G	T	T
rs182299322	0	0	0	0	0	0.054	0	0	0	0	0	0	0	0	13	98726101	G	A	A
rs182315170	0	0	0	0	0	0.065	0	0	0	0	0	0	0	0	10	6309942	C	G	G
rs182327257	0.008	0	0	0	0	0.054	0	0	0	0	0.008	0	0	0	15	27572801	A	G	G
rs182330927	0	0	0	0	0	0.059	0	0	0	0	0	0	0	0	2	41551697	G	A	A
rs182333409	0	0	0	0	0	0.07	0	0	0	0	0	0	0	0	11	81314968	T	C	C
rs182339607	0	0	0	0	0	0.059	0	0	0	0	0	0	0	0	9	6508916	G	T	T
rs182350730	0	0	0	0	0	0.059	0	0	0	0	0	0	0	0	11	132909756	C	G	G
rs182353668	0	0	0	0	0	0.054	0	0	0	0	0	0	0	0	6	167431188	A	G	G
rs182355036	0	0	0	0	0	0.054	0	0	0	0	0	0	0	0	4	164087797	G	A	A
rs182364885	0	0	0	0	0	0.054	0	0	0	0	0	0	0	0	11	42241031	A	T	T
rs182366187	0	0	0	0	0	0.065	0	0	0	0	0	0	0	0	12	49297359	T	G	G
rs182370700	0	0	0	0	0	0.081	0	0	0	0	0	0.009	0	0	8	79204596	T	C	C
rs182371800	0	0	0	0	0	0.054	0	0	0	0	0	0	0	0	12	72237858	C	T	T
rs182398408	0	0	0	0	0	0.065	0	0	0	0	0	0	0	0	13	77822841	G	T	T
rs182401449	0	0	0	0	0	0.054	0	0	0	0	0	0	0	0	1	87550795	T	C	C
rs182403444	0	0	0	0	0.008	0.065	0	0	0	0	0	0	0	0	14	54321498	C	A	A
rs182404549	0	0	0	0	0	0.07	0	0	0	0	0	0	0	0	15	26611384	C	T	T
rs182410069	0	0	0	0	0	0.059	0	0	0	0	0	0	0	0	11	112717733	C	T	T
rs182411962	0	0	0	0	0	0.091	0	0	0	0	0	0	0	0	13	52147841	C	T	T
rs182413421	0	0	0	0	0	0.054	0	0	0	0	0	0	0	0	10	68292184	T	C	C
rs182417099	0	0	0	0	0	0.054	0	0	0	0	0	0	0	0	2	26163797	C	T	T
rs182451275	0	0	0	0	0	0.059	0	0	0	0	0	0	0	0	14	89582138	G	T	T
rs182458950	0	0	0	0	0	0.054	0	0	0	0	0	0	0	0	2	149562120	G	T	T
rs182469980	0	0	0	0	0	0.054	0	0	0	0	0	0	0	0	2	45676602	G	A	A
rs182471552	0	0	0	0	0	0.091	0	0	0	0	0	0	0	0	6	77916771	G	C	C
rs182481690	0	0	0	0	0	0.059	0	0	0	0	0	0	0	0	6	119558841	A	T	T
rs182518257	0	0	0	0	0	0.054	0	0	0	0	0	0	0	0	2	207493783	A	G	G
rs182521034	0	0	0	0	0.008	0.054	0	0	0	0	0	0	0	0	7	121995184	C	A	A
rs182523031	0	0	0	0	0	0.054	0	0	0	0	0	0	0	0	10	127172704	T	C	C
rs182526369	0	0	0	0	0	0.065	0	0	0	0	0	0	0	0	4	152895175	G	C	C
rs182532781	0	0	0	0	0	0.054	0	0	0	0	0	0	0	0	2	228424541	G	A	A
rs182540526	0	0	0	0	0	0.075	0	0	0	0	0	0	0	0	13	33696829	G	A	A
rs182550392	0	0	0	0	0	0.059	0	0	0	0	0	0	0	0	5	14270452	C	T	T
rs182552584	0	0	0	0	0	0.059	0	0	0	0	0	0	0	0	18	31096767	G	A	A
rs182555350	0	0	0	0	0	0.065	0	0	0	0	0	0	0	0	19	10221852	C	T	T
rs182574928	0	0	0	0	0	0.054	0	0	0	0	0	0	0	0	9	25322955	C	T	T
rs182586228	0	0	0	0	0	0.065	0	0	0	0	0	0	0	0	15	56708755	G	A	A
rs182601305	0	0	0	0	0	0.065	0	0	0	0	0	0	0	0	13	80184937	A	C	C
rs182617687	0	0	0	0	0	0.07	0	0	0	0	0	0	0	0	1	71804544	A	C	C
rs182625092	0	0	0	0	0	0.065	0	0	0	0	0	0.009	0	0	2	64908977	G	C	C
rs182630243	0	0	0	0	0	0.091	0	0	0	0	0	0	0	0	6	77838155	C	T	T
rs182631411	0	0	0	0	0	0.059	0	0	0	0	0	0	0	0	4	4536551	A	C	C
rs182632755	0	0	0	0	0	0.054	0	0	0	0	0	0	0	0	8	9439803	A	T	T
rs182640971	0	0	0	0	0	0.054	0	0	0	0	0	0	0	0	17	75612859	C	T	T
rs182641560	0	0	0	0	0	0.081	0	0	0	0	0	0	0	0	3	166187524	G	A	A
rs182646563	0	0	0	0	0	0.065	0	0	0	0	0	0	0	0	15	27446784	G	A	A
rs182658282	0	0	0	0	0	0.075	0	0	0	0	0	0	0	0	9	139514445	C	A	A
rs182660300	0	0	0	0	0	0.054	0	0	0	0	0	0	0	0	5	97651901	T	G	G
rs182665054	0.016	0	0	0	0	0.059	0	0	0	0	0.008	0	0	0	6	118927154	G	C	C
rs182666123	0	0	0	0	0	0.054	0	0	0	0	0	0	0	0	11	90415543	C	T	T
rs182673267	0	0	0	0	0	0.075	0	0	0	0	0	0	0	0	4	108242549	T	A	A
rs182687734	0	0	0	0	0	0.07	0	0	0	0	0	0	0	0	13	33499112	T	C	C
rs182693074	0	0	0	0	0	0.054	0	0	0	0	0	0	0	0	14	21005254	G	A	A
rs182694883	0	0	0	0	0	0.059	0	0	0	0	0	0	0	0	4	98819048	C	G	G
rs182700471	0	0	0	0	0	0.059	0	0	0	0	0	0.027	0	0	1	63486375	T	C	C
rs182722178	0	0	0	0	0.017	0.07	0	0	0	0	0.053	0	0	0	12	114245066	T	C	C
rs182723501	0	0	0	0	0	0.054	0	0	0	0	0	0	0	0	19	41343504	A	C	C
rs182736747	0	0	0	0	0	0.059	0	0	0	0	0	0	0	0	17	25704133	T	C	C
rs182762081	0	0	0	0	0	0.07	0	0	0	0	0	0	0	0	6	43975651	G	A	A
rs182768346	0	0	0	0	0	0.059	0	0	0	0	0	0	0	0	2	1664034	G	C	C
rs182781030	0	0	0	0	0	0.059	0	0	0	0	0	0	0	0	10	11772252	G	A	A
rs182785651	0	0	0	0	0	0.075	0	0	0	0	0	0	0	0	2	54318784	G	A	A
rs182790420	0	0	0	0	0	0.07	0	0	0	0	0	0	0	0	10	6063220	G	C	C
rs182804074	0	0	0	0	0	0.065	0	0	0	0	0	0	0	0	20	59647283	T	C	C
rs182809909	0	0	0	0	0	0.065	0	0	0	0	0	0	0	0	4	152817559	A	G	G
rs182830482	0.016	0	0	0	0.008	0.054	0	0	0	0	0	0	0	0	20	48684978	A	G	G
rs182831064	0	0	0	0	0	0.07	0	0	0	0	0	0	0	0	2	42198437	C	T	T
rs182841316	0	0	0	0	0	0.054	0	0	0	0	0	0	0	0	19	20619548	A	G	G
rs182854646	0	0	0	0	0	0.065	0	0	0	0	0	0	0	0	10	24024581	T	C	C
rs182882117	0	0	0	0	0	0.086	0	0	0	0	0	0	0	0	13	68284428	T	C	C
rs182882801	0	0	0	0	0	0.091	0	0	0	0	0.008	0	0	0	11	112615013	G	C	C
rs182883162	0	0	0	0	0	0.054	0	0	0	0	0	0	0	0	10	56709596	G	A	A
rs182894121	0	0	0	0	0	0.054	0	0	0	0	0	0	0	0	10	50854366	G	A	A
rs182897955	0	0	0	0	0	0.07	0	0	0	0	0	0	0	0	2	185769847	T	C	C
rs182900795	0	0	0	0	0	0.075	0	0	0	0	0	0	0	0	10	63233842	G	A	A
rs182903435	0	0	0	0	0	0.054	0	0	0	0	0	0	0	0	3	61631107	T	C	C
rs182915726	0	0	0	0	0	0.059	0	0	0	0	0	0	0	0	15	96582324	C	G	G
rs182920947	0.008	0	0	0	0	0.054	0	0	0	0	0.015	0.018	0	0	15	99666418	G	A	A
rs182939420	0	0	0	0	0	0.065	0	0	0	0	0	0	0	0	10	126692123	G	C	C
rs182957186	0	0	0	0	0	0.065	0	0	0	0	0	0	0	0	2	26105899	A	G	G
rs182960112	0	0	0	0	0	0.054	0	0	0	0	0	0	0	0	5	148704818	T	A	A
rs182961647	0	0	0	0	0	0.054	0	0	0	0	0	0	0	0	4	134130254	T	A	A
rs182967839	0	0	0	0	0	0.091	0	0	0	0	0	0	0	0	9	113824567	T	C	C
rs182969772	0	0	0	0	0	0.054	0	0	0	0	0	0	0	0	16	68679016	C	T	T
rs183023637	0	0	0	0	0	0.054	0	0	0	0	0	0	0	0	11	133597804	C	A	A
rs183032337	0	0	0	0	0	0.059	0	0	0	0	0	0	0	0	3	52507803	C	T	T
rs183048595	0	0	0	0	0	0.075	0	0	0	0	0	0	0	0	12	114085091	G	C	C
rs183064427	0	0	0	0	0	0.065	0	0	0	0	0	0	0	0	10	62605134	C	T	T
rs183068730	0	0	0	0	0	0.054	0	0	0	0	0	0	0	0	9	124445131	C	T	T
rs183076372	0	0	0	0	0	0.086	0	0	0	0	0	0	0	0	2	116613087	G	T	T
rs183077500	0	0	0	0	0	0.054	0	0	0	0	0	0	0	0	7	122086728	G	A	A
rs183101611	0	0	0	0	0	0.075	0	0	0	0	0	0	0	0	15	44906460	A	G	G
rs183102731	0	0	0	0	0	0.065	0	0	0	0	0	0	0	0	6	156712478	C	T	T
rs183104222	0	0	0	0	0	0.059	0	0	0	0	0	0	0	0	9	86499688	A	G	G
rs183105977	0	0	0	0	0	0.054	0	0	0	0	0	0	0	0	20	61926452	C	T	T
rs183107589	0	0	0	0	0	0.054	0	0	0	0	0	0	0	0	13	79950574	G	A	A
rs183113919	0	0	0	0	0	0.054	0	0	0	0	0	0	0	0	10	63111229	G	A	A
rs183117084	0	0	0	0	0	0.059	0	0	0	0	0	0	0	0	11	40520548	T	A	A
rs183124249	0	0	0	0	0	0.054	0	0	0	0	0	0	0	0	6	15664281	T	G	G
rs183127924	0	0	0	0	0	0.054	0	0	0	0	0	0	0	0	16	87604292	C	T	T
rs183132610	0	0	0	0	0	0.065	0	0	0	0	0	0.018	0	0	5	161534208	A	G	G
rs183135861	0	0	0	0	0	0.07	0	0	0	0	0	0	0	0	9	124514717	A	G	G
rs183138957	0	0	0	0	0	0.059	0	0	0	0	0	0	0	0	2	106427690	A	G	G
rs183155486	0	0	0	0	0	0.054	0	0	0	0	0	0	0	0	2	222236991	C	T	T
rs183161322	0	0	0	0	0	0.086	0	0	0	0	0	0	0	0	1	6334898	T	C	C
rs183162970	0	0	0	0	0	0.054	0	0	0	0	0	0	0	0	2	12262463	A	G	G
rs183171707	0	0	0	0	0	0.065	0	0	0	0	0	0	0	0	5	24654534	A	T	T
rs183177436	0	0	0	0	0	0.059	0	0	0	0	0	0	0	0	3	25821062	G	C	C
rs183191949	0	0	0	0	0	0.054	0	0	0	0	0	0	0	0	14	20978548	C	T	T
rs183196825	0	0	0	0	0	0.054	0	0	0	0	0	0	0	0	6	152399091	T	C	C
rs183201138	0	0	0	0	0	0.065	0	0	0	0	0	0	0	0	20	59897857	C	T	T
rs183201405	0	0	0	0	0	0.054	0	0	0	0	0	0	0	0	6	63994756	A	G	G
rs183202036	0	0	0	0	0	0.059	0	0	0	0	0	0	0	0	4	152788800	G	A	A
rs183205535	0	0	0	0	0	0.054	0	0	0	0	0	0	0	0	11	106204328	C	A	A
rs183210190	0	0	0	0	0	0.054	0	0	0	0	0	0	0	0	3	125134209	G	C	C
rs183215386	0	0	0	0	0	0.059	0	0	0	0	0	0	0	0	9	109253254	A	G	G
rs183230409	0	0	0	0	0	0.054	0	0	0	0	0	0	0	0	11	117802604	T	A	A
rs183234195	0	0	0	0	0	0.065	0	0	0	0	0	0	0	0	5	89530564	C	T	T
rs183256116	0	0	0	0	0	0.059	0	0	0	0	0	0	0	0	4	184333261	T	C	C
rs183266975	0	0	0	0	0	0.075	0	0	0	0	0	0	0	0	20	58853617	C	T	T
rs183291945	0	0	0	0	0	0.059	0	0	0	0	0	0	0	0	17	56059930	A	C	C
rs183296534	0	0	0	0	0	0.054	0	0	0	0	0	0	0	0	18	57935917	G	A	A
rs183298975	0	0	0	0	0	0.054	0	0	0	0	0	0	0	0	8	8614946	G	A	A
rs183302723	0	0	0	0	0	0.086	0	0	0	0	0	0	0	0	3	160714422	G	C	C
rs183318300	0	0	0	0	0	0.059	0	0	0	0	0.008	0	0	0	5	28374055	T	A	A
rs183337448	0	0	0	0	0	0.054	0	0	0	0	0	0.009	0	0	4	131455045	C	A	A
rs183341907	0	0	0	0	0	0.086	0	0	0	0	0	0	0	0	12	132438556	G	A	A
rs183343964	0	0	0	0	0	0.059	0	0	0	0	0	0	0	0	10	2101809	G	A	A
rs183354504	0	0	0	0	0	0.054	0	0	0	0	0	0	0	0	12	65509631	T	C	C
rs183361008	0	0	0	0	0	0.054	0	0	0	0	0	0	0	0	2	242242595	G	A	A
rs183361305	0	0	0	0	0	0.054	0	0	0	0	0	0	0	0	22	37460680	A	G	G
rs183401105	0	0	0	0	0	0.054	0	0	0	0	0	0	0	0	10	88085270	T	C	C
rs183403669	0	0	0	0	0	0.059	0	0	0	0	0	0	0	0	13	106453389	T	C	C
rs183407237	0	0	0	0	0	0.054	0	0	0	0	0	0	0	0	10	52136382	C	T	T
rs183418662	0	0	0	0	0	0.059	0	0	0	0	0	0	0	0	1	244840821	T	C	C
rs183423037	0	0	0	0	0	0.054	0	0	0	0	0	0	0	0	8	9417343	C	G	G
rs183430252	0	0	0	0	0	0.059	0	0	0	0	0	0	0	0	7	27376202	T	C	C
rs183437245	0	0	0	0	0	0.054	0	0	0	0	0	0	0	0	2	11163394	A	T	T
rs183441049	0	0	0	0	0	0.054	0	0	0	0	0	0	0	0	6	62648501	A	T	T
rs183450689	0	0	0	0	0	0.054	0	0	0	0	0	0	0	0	1	67982741	G	A	A
rs183473743	0	0	0	0	0	0.065	0	0	0	0	0	0	0	0	9	15368307	C	T	T
rs183477902	0	0	0	0	0	0.059	0	0	0	0	0	0	0	0	16	86086644	C	T	T
rs183501448	0	0	0	0	0	0.054	0	0	0	0	0	0	0	0	12	78237770	T	C	C
rs183507355	0	0	0	0	0	0.059	0	0	0	0	0	0	0	0	11	88518256	C	T	T
rs183507581	0	0	0	0	0	0.054	0	0	0	0	0	0	0	0	16	290115	C	T	T
rs183519077	0	0	0	0	0	0.075	0	0	0	0	0	0.018	0	0	11	45373265	C	T	T
rs183519193	0.008	0	0	0	0	0.054	0	0	0	0	0	0	0	0	14	63863158	G	A	A
rs183530219	0	0	0	0	0	0.054	0	0	0	0	0	0	0	0	2	125222705	A	G	G
rs183530277	0	0	0	0	0	0.081	0	0	0	0	0	0	0	0	4	113425487	C	T	T
rs183539224	0	0	0	0	0	0.065	0	0	0	0	0	0	0	0	9	2261514	T	G	G
rs183544466	0	0	0	0	0	0.102	0	0	0	0	0	0	0	0	1	111154128	A	G	G
rs183570411	0	0	0	0	0	0.086	0	0	0	0	0	0	0	0	13	76599798	C	A	A
rs183577813	0	0	0	0	0	0.059	0	0	0	0	0	0	0	0	2	55698095	A	T	T
rs183595674	0	0	0	0	0	0.054	0	0	0	0	0	0	0	0	3	70573639	C	T	T
rs183596376	0	0	0	0	0	0.065	0	0	0	0	0	0	0	0	4	152849203	C	T	T
rs183601142	0	0	0	0	0	0.065	0	0	0	0	0	0	0	0	2	121825936	G	C	C
rs183602793	0	0	0	0	0	0.091	0	0	0	0	0	0	0	0	1	24771193	T	C	C
rs183610288	0	0	0	0	0	0.054	0	0	0	0	0	0	0	0	11	120201507	T	G	G
rs183639778	0	0	0	0	0	0.065	0	0	0	0	0	0	0	0	6	116783943	G	A	A
rs183656866	0	0	0	0	0	0.054	0	0	0	0	0	0	0	0	15	34252315	C	G	G
rs183672489	0	0	0	0	0	0.059	0	0	0	0	0	0	0	0	16	79747517	G	T	T
rs183675525	0	0	0	0	0	0.081	0	0	0	0	0	0	0	0	10	62006508	A	G	G
rs183687954	0	0	0	0	0	0.054	0	0	0	0	0	0	0	0	4	115279835	G	A	A
rs183695587	0	0	0	0	0	0.059	0	0	0	0	0.008	0	0	0	19	10435349	C	T	T
rs183696951	0	0	0	0	0	0.054	0	0	0	0	0	0	0	0	9	25309683	G	A	A
rs183704693	0	0	0	0	0	0.065	0	0	0	0	0	0	0	0	11	87784415	C	T	T
rs183720515	0	0	0	0	0	0.059	0	0	0	0	0	0	0	0	11	113911264	G	A	A
rs183724450	0	0	0	0	0	0.054	0	0	0	0	0	0	0	0	15	41737770	A	G	G
rs183744277	0	0	0	0	0	0.065	0	0	0	0	0	0	0	0	15	53298799	A	T	T
rs183745360	0	0	0	0	0	0.059	0	0	0	0	0	0	0	0	10	84699648	T	C	C
rs183755072	0	0	0	0	0	0.054	0	0	0	0	0	0	0	0	16	68054060	G	A	A
rs183756127	0	0	0	0	0	0.054	0	0	0	0	0	0	0	0	9	15967462	T	C	C
rs183762699	0	0	0	0	0	0.054	0	0	0	0	0	0	0	0	3	179005863	C	G	G
rs183764446	0	0	0	0	0	0.059	0	0	0	0	0	0	0	0	4	98033504	G	A	A
rs183777111	0	0	0	0	0	0.054	0	0	0	0	0	0	0	0	8	54158191	T	G	G
rs183778251	0	0	0	0	0	0.054	0	0	0	0	0	0	0	0	1	90867108	G	A	A
rs183786934	0	0	0	0	0	0.07	0	0	0	0	0	0	0	0	16	65098916	C	G	G
rs183795648	0	0	0	0	0	0.054	0	0	0	0	0	0	0	0	13	106683785	C	T	T
rs183795710	0	0	0	0	0	0.091	0	0	0	0	0	0	0	0	15	34987575	T	C	C
rs183796422	0	0	0	0	0	0.07	0	0	0	0	0	0	0	0	2	13662410	G	A	A
rs183809961	0	0	0	0	0	0.054	0	0	0	0	0	0	0	0	10	1658629	A	T	T
rs183822524	0	0	0	0	0	0.075	0	0	0	0	0	0	0	0	10	6543879	G	A	A
rs183834290	0	0	0	0	0	0.059	0	0	0	0	0	0	0	0	1	2791575	G	T	T
rs183851975	0	0	0	0	0	0.054	0	0	0	0	0	0	0	0	2	207848124	A	G	G
rs183856989	0	0	0	0	0	0.065	0	0	0	0	0	0	0	0	15	35154580	T	C	C
rs183858229	0	0	0	0	0	0.054	0	0	0	0	0	0	0	0	1	59478293	G	C	C
rs183859100	0	0	0	0	0	0.086	0	0	0	0	0	0	0	0	3	36822407	A	G	G
rs183863365	0	0	0	0	0	0.054	0	0	0	0	0	0	0	0	9	137341711	T	C	C
rs183864517	0	0	0	0	0	0.054	0	0	0	0	0	0	0	0	11	73224543	G	A	A
rs183867349	0	0	0	0	0	0.07	0	0	0	0	0	0	0	0	13	52017136	C	T	T
rs183869175	0	0	0	0	0	0.054	0	0	0	0	0	0	0	0	10	91624618	A	C	C
rs183873811	0	0	0	0	0	0.054	0	0	0	0	0	0	0	0	2	202669865	G	T	T
rs183877518	0	0	0	0	0	0.054	0	0	0	0	0	0	0	0	7	104645389	G	A	A
rs183880775	0	0	0	0	0	0.065	0	0	0	0	0	0.009	0	0	17	49640169	C	G	G
rs183896042	0	0	0	0	0	0.065	0	0	0	0	0	0	0	0	11	87862634	C	T	T
rs183907354	0	0	0	0	0	0.059	0	0	0	0	0	0	0	0	2	184364901	G	A	A
rs183914931	0	0	0	0	0	0.081	0	0	0	0	0	0	0	0	16	66236782	C	T	T
rs183923487	0	0	0	0	0	0.054	0	0	0	0	0	0	0	0	12	124323060	C	T	T
rs183934063	0	0	0	0	0	0.081	0	0	0	0	0	0	0	0	13	52212676	C	T	T
rs183934795	0	0	0	0	0	0.059	0	0	0	0	0	0	0	0	20	62298774	G	A	A
rs183939617	0	0	0	0	0	0.059	0	0	0	0	0	0	0	0	16	88093555	C	A	A
rs183943359	0	0	0	0	0	0.059	0	0	0	0	0	0	0	0	11	112685081	C	T	T
rs183946750	0	0	0	0	0	0.054	0	0	0	0	0	0	0	0	12	70446075	G	C	C
rs183965709	0	0	0	0	0	0.065	0	0	0	0	0	0	0	0	7	27706588	T	C	C
rs183967802	0	0	0	0	0	0.054	0	0	0	0	0	0	0	0	4	107028157	A	T	T
rs183991131	0	0	0	0	0	0.07	0	0	0	0	0	0	0	0	20	39477023	C	T	T
rs183998627	0	0	0	0	0	0.054	0	0	0	0	0	0	0	0	11	82849303	C	G	G
rs184006306	0	0	0	0	0	0.086	0	0	0	0	0	0	0	0	9	116375304	G	A	A
rs184044502	0	0	0	0	0	0.059	0	0	0	0	0	0	0	0	12	90982486	A	G	G
rs184052557	0	0	0	0	0	0.059	0	0	0	0	0	0	0	0	13	62050111	T	C	C
rs184060364	0	0	0	0	0	0.065	0	0	0	0	0	0	0	0	8	84120968	G	A	A
rs184060477	0	0	0	0	0	0.054	0	0	0	0	0	0	0	0	1	112476557	C	T	T
rs184060720	0	0	0	0	0	0.059	0	0	0	0	0	0.018	0	0	1	34805591	A	G	G
rs184067886	0	0	0	0	0	0.059	0	0	0	0	0	0	0	0	8	16495702	C	T	T
rs184075960	0	0	0	0	0	0.059	0	0	0	0	0	0	0	0	2	71237167	G	A	A
rs184077513	0	0	0	0	0	0.059	0	0	0	0	0	0	0	0	11	87937325	T	C	C
rs184080518	0	0	0	0	0	0.054	0	0	0	0	0	0	0	0	19	50922648	C	T	T
rs184083254	0	0	0	0	0	0.054	0	0	0	0	0	0	0	0	5	97764141	C	T	T
rs184095703	0	0	0	0	0	0.065	0	0	0	0	0	0	0	0	15	52038741	C	T	T
rs184103494	0	0	0	0	0	0.059	0	0	0	0	0	0	0	0	3	37525683	A	C	C
rs184109593	0	0	0	0	0	0.065	0	0	0	0	0	0	0	0	10	63664569	A	G	G
rs184121369	0	0	0	0	0	0.054	0	0	0	0	0	0	0	0	3	172262839	G	A	A
rs184124465	0	0	0	0	0	0.059	0	0	0	0	0	0	0	0	13	30867533	C	T	T
rs184125768	0	0	0	0	0	0.075	0	0	0	0	0	0	0	0	13	67668401	T	C	C
rs184130564	0	0	0	0	0	0.059	0	0	0	0	0	0	0	0	9	109260991	T	C	C
rs184132600	0	0	0	0	0	0.081	0	0	0	0	0	0	0	0	4	150161979	C	T	T
rs184135608	0	0	0	0	0	0.081	0	0	0	0	0	0	0	0	1	23900834	C	T	T
rs184136353	0	0	0	0	0	0.054	0	0	0	0	0	0	0	0	11	67376205	G	A	A
rs184148187	0	0	0	0	0	0.054	0	0	0	0	0	0	0	0	11	25132818	T	C	C
rs184152630	0	0	0	0	0	0.054	0	0	0	0	0	0	0	0	13	100013609	A	G	G
rs184157178	0	0	0	0	0	0.065	0	0	0	0	0	0	0	0	19	15450751	C	T	T
rs184179318	0	0	0	0	0	0.059	0	0	0	0	0.015	0	0	0	8	59244078	G	A	A
rs184186250	0	0	0	0	0	0.065	0	0	0	0	0	0	0	0	3	172711032	G	A	A
rs184193766	0	0	0	0	0	0.054	0	0	0	0	0	0	0	0	3	120276473	A	T	T
rs184199610	0	0	0	0	0	0.054	0	0	0	0	0	0	0	0	11	114469634	G	A	A
rs184205031	0	0	0	0	0	0.054	0	0	0	0	0	0	0	0	12	117922198	C	T	T
rs184212037	0	0	0	0	0	0.059	0	0	0	0	0	0	0	0	12	114475361	C	T	T
rs184222691	0	0	0	0	0	0.065	0	0	0	0	0	0	0	0	11	34356802	C	T	T
rs184245228	0	0	0	0	0	0.054	0	0	0	0	0	0	0	0	12	119889059	C	A	A
rs184250467	0	0	0	0	0	0.054	0	0	0	0	0	0	0	0	7	124219483	A	G	G
rs184263176	0	0	0	0	0	0.059	0	0	0	0	0	0	0	0	12	5778615	A	C	C
rs184275095	0	0	0	0	0	0.054	0	0	0	0	0	0	0	0	12	63496691	A	G	G
rs184277494	0	0	0	0	0	0.054	0	0	0	0	0	0	0	0	18	1252863	T	C	C
rs184277826	0	0	0	0	0	0.054	0	0	0	0	0	0	0	0	9	88330129	C	A	A
rs184294337	0	0	0	0	0	0.075	0	0	0	0	0	0	0	0	13	33694829	A	G	G
rs184298642	0	0	0	0	0	0.054	0	0	0	0	0	0	0	0	2	69094123	T	C	C
rs184301640	0	0	0	0	0	0.059	0	0	0	0	0	0	0	0	15	42433391	A	T	T
rs184310255	0	0	0	0	0	0.054	0	0	0	0	0	0	0	0	3	65733279	C	T	T
rs184314705	0	0	0	0	0	0.054	0	0	0	0	0	0	0	0	16	87604599	A	G	G
rs184317476	0	0	0	0	0	0.081	0	0	0	0	0	0	0	0	6	4585548	C	T	T
rs184320269	0	0	0	0	0	0.075	0	0	0	0	0	0	0	0	2	100861434	G	A	A
rs184322812	0	0	0	0	0.008	0.065	0	0	0	0	0	0	0	0	14	84008586	A	C	C
rs184343342	0	0	0	0	0	0.059	0	0	0	0	0	0	0	0	10	11069109	T	G	G
rs184350567	0	0	0	0	0	0.054	0	0	0	0	0	0	0	0	12	119913263	C	T	T
rs184357482	0	0	0	0	0	0.054	0	0	0	0	0	0.009	0	0	1	208519823	C	A	A
rs184368066	0	0	0	0	0	0.054	0	0	0	0	0	0	0	0	6	131375379	T	G	G
rs184368177	0	0	0	0	0	0.075	0	0	0	0	0	0	0	0	5	16577380	T	C	C
rs184377451	0	0	0	0	0	0.065	0	0	0	0	0	0.009	0	0	2	98581801	G	C	C
rs184417837	0	0	0	0	0	0.054	0	0	0	0	0	0	0	0	7	85196224	G	A	A
rs184420151	0	0	0	0	0	0.059	0	0	0	0	0	0	0	0	9	124497400	T	G	G
rs184427717	0	0	0	0	0	0.065	0	0	0	0	0	0	0	0	20	12918312	T	C	C
rs184429825	0	0	0	0	0	0.054	0	0	0	0	0	0	0	0	2	205025870	G	C	C
rs184430618	0	0	0	0	0	0.075	0	0	0	0	0	0	0	0	1	82431459	T	C	C
rs184433738	0	0	0	0	0	0.054	0	0	0	0	0	0	0	0	4	95785850	A	G	G
rs184435776	0	0	0	0	0	0.065	0	0	0	0	0	0	0	0	14	78371424	G	A	A
rs184435890	0	0	0	0	0	0.059	0	0	0	0	0	0	0	0	13	85708616	G	A	A
rs184437083	0	0	0	0	0	0.065	0	0	0	0	0	0	0	0	2	40802683	T	A	A
rs184447189	0.008	0	0	0	0	0.054	0	0	0	0	0	0	0	0	4	167282767	A	T	T
rs184458697	0	0	0	0	0	0.086	0	0	0	0	0	0	0	0	3	161125063	C	T	T
rs184462030	0	0	0	0	0	0.054	0	0	0	0	0	0	0	0	1	86929402	T	G	G
rs184479946	0	0	0	0	0	0.054	0	0	0	0	0	0	0	0	3	20635099	C	A	A
rs184509628	0	0	0	0	0	0.054	0	0	0	0	0	0	0	0	4	148384807	G	A	A
rs184514587	0	0	0	0	0	0.054	0	0	0	0	0	0	0	0	11	88476677	T	A	A
rs184525077	0	0	0	0	0	0.054	0	0	0	0	0	0	0	0	3	184657616	G	T	T
rs184536935	0	0	0	0	0	0.059	0	0	0	0	0	0	0	0	7	43496333	C	T	T
rs184539833	0	0	0	0	0	0.065	0	0	0	0	0	0	0	0	10	130873852	A	G	G
rs184540785	0	0	0	0	0	0.081	0	0	0	0	0	0	0	0	4	6887710	C	T	T
rs184553049	0	0	0	0	0	0.059	0	0	0	0	0	0	0	0	11	94460577	A	T	T
rs184561939	0	0	0	0	0	0.124	0	0	0	0	0	0	0	0	12	125607855	A	G	G
rs184570802	0	0	0	0	0	0.07	0	0	0	0	0	0	0	0	11	111501128	A	G	G
rs184574089	0	0	0	0	0	0.091	0	0	0	0	0	0	0	0	3	32867719	C	T	T
rs184574911	0	0	0	0	0	0.054	0	0	0	0	0	0	0	0	9	23647394	C	G	G
rs184587237	0	0	0	0	0	0.054	0	0	0	0	0	0	0	0	14	103476251	G	C	C
rs184590930	0	0	0	0	0	0.054	0	0	0	0	0	0	0	0	1	59366861	C	A	A
rs184590938	0	0	0	0	0	0.054	0	0	0	0	0	0	0	0	6	140521443	T	A	A
rs184601865	0	0	0	0	0	0.059	0	0	0	0	0	0	0	0	17	5934231	G	A	A
rs184602122	0	0	0	0	0	0.054	0	0	0	0	0	0	0	0	6	85405415	A	G	G
rs184602876	0	0	0	0	0	0.059	0	0	0	0	0	0	0	0	20	59596014	G	T	T
rs184605181	0	0	0	0	0	0.07	0	0	0	0	0	0	0	0	15	43569613	T	C	C
rs184606525	0	0	0	0	0.017	0.054	0	0	0	0	0	0	0	0	15	80396587	G	A	A
rs184612357	0	0	0	0	0	0.054	0	0	0	0	0	0	0	0	19	41829688	G	A	A
rs184616050	0	0	0	0	0	0.065	0	0	0	0	0	0	0	0	2	39059008	A	G	G
rs184622765	0	0	0	0	0	0.081	0	0	0	0	0	0	0	0	13	31371183	A	C	C
rs184630905	0	0	0	0	0	0.075	0	0	0	0	0	0	0	0	14	21814642	C	T	T
rs184632314	0	0	0	0	0	0.059	0	0	0	0	0	0.009	0	0	17	49615321	C	G	G
rs184640697	0	0	0	0	0	0.075	0	0	0	0	0	0	0	0	2	223949529	C	T	T
rs184656380	0	0	0	0	0	0.054	0	0	0	0	0	0	0	0	9	16022444	T	C	C
rs184662784	0	0	0	0	0	0.059	0	0	0	0	0	0	0	0	3	58508440	T	C	C
rs184663710	0	0	0	0	0.008	0.054	0	0	0	0	0	0	0	0	16	77619065	T	C	C
rs184670071	0.008	0	0	0	0	0.054	0	0	0	0	0	0	0	0	11	18709615	T	G	G
rs184674228	0	0	0	0	0	0.054	0	0	0	0	0	0	0	0	6	139441712	C	T	T
rs184675811	0	0	0	0	0	0.054	0	0	0	0	0	0	0	0	17	8049580	G	A	A
rs184684926	0	0	0	0	0	0.054	0	0	0	0	0	0	0	0	20	21797483	T	G	G
rs184697569	0	0	0	0	0	0.054	0	0	0	0	0	0	0	0	12	40891255	T	C	C
rs184697708	0	0	0	0	0	0.059	0	0	0	0	0	0	0	0	11	82632774	C	T	T
rs184697919	0	0	0	0	0	0.059	0	0	0	0	0.008	0	0	0	4	55671183	C	T	T
rs184699176	0	0	0	0	0	0.059	0	0	0	0	0	0	0	0	3	13839957	C	T	T
rs184705903	0	0	0	0	0	0.07	0	0	0	0	0	0	0	0	9	2237314	G	A	A
rs184709975	0	0	0	0	0	0.075	0	0	0	0	0	0	0	0	17	55820908	C	T	T
rs184712863	0	0	0	0	0	0.065	0	0	0	0	0	0	0	0	2	223468983	G	A	A
rs184716536	0	0	0	0	0	0.086	0	0	0	0	0	0	0	0	13	110007390	A	C	C
rs184741830	0	0	0	0	0	0.059	0	0	0	0	0	0	0	0	3	120469109	A	G	G
rs184746434	0	0	0	0	0	0.054	0	0	0	0	0	0	0	0	12	100711616	A	G	G
rs184755265	0	0	0	0	0.025	0.091	0	0	0	0	0.068	0	0	0	13	109761995	A	G	G
rs184763904	0	0	0	0	0	0.065	0	0	0	0	0	0	0	0	2	38894728	A	G	G
rs184765496	0	0	0	0	0	0.059	0	0	0	0	0	0	0	0	13	79468397	A	G	G
rs184769532	0	0	0	0	0	0.059	0	0	0	0	0	0	0	0	1	181219298	G	A	A
rs184773620	0	0	0	0	0.033	0.059	0	0	0	0	0.008	0	0	0	5	105829949	T	C	C
rs184773868	0	0	0	0	0	0.102	0	0	0	0	0.008	0.009	0	0	10	75476164	T	G	G
rs184782050	0	0	0	0	0	0.054	0	0	0	0	0	0	0	0	1	61427285	A	C	C
rs184786856	0	0	0	0	0	0.054	0	0	0	0	0	0	0	0	9	24556302	T	C	C
rs184797450	0	0	0	0	0	0.059	0	0	0	0	0	0	0	0	5	18324903	A	G	G
rs184806034	0	0	0	0	0	0.059	0	0	0	0	0	0	0	0	12	75890578	T	C	C
rs184819697	0	0	0	0	0	0.059	0	0	0	0	0	0	0	0	12	114454449	G	T	T
rs184823711	0	0	0	0	0	0.054	0	0	0	0	0	0	0	0	2	105855827	T	C	C
rs184825466	0	0	0	0	0	0.113	0	0	0	0	0	0	0	0	7	1779696	G	A	A
rs184828279	0	0	0	0	0	0.059	0	0	0	0	0	0	0	0	19	6190977	T	C	C
rs184835738	0	0	0	0	0	0.054	0	0	0	0	0	0	0	0	11	38082820	A	C	C
rs184848836	0	0	0	0	0	0.065	0	0	0	0	0	0	0	0	5	14237914	G	C	C
rs184851770	0	0	0	0	0	0.054	0	0	0	0	0	0	0	0	1	109156430	G	C	C
rs184860583	0	0	0	0	0	0.07	0	0	0	0	0	0	0	0	17	55556636	A	C	C
rs184862998	0	0	0	0	0	0.065	0	0	0	0	0	0	0	0	21	20088936	T	C	C
rs184869867	0	0	0	0	0.025	0.054	0	0	0	0	0	0	0	0	4	139368862	C	T	T
rs184872202	0	0	0	0	0	0.059	0	0	0	0	0	0	0	0	16	67084413	C	T	T
rs184877564	0	0	0	0	0	0.054	0	0	0	0	0	0	0	0	19	9534481	G	A	A
rs184880302	0	0	0	0	0	0.059	0	0	0	0	0	0	0	0	1	61686028	G	A	A
rs184910860	0	0	0	0	0	0.054	0	0	0	0	0	0	0	0	3	112156611	C	T	T
rs184922516	0	0	0	0	0	0.054	0	0	0	0	0	0	0	0	5	80941523	T	A	A
rs184951744	0	0	0	0	0	0.054	0	0	0	0	0	0	0	0	6	29062125	T	C	C
rs184972322	0	0	0	0	0	0.059	0	0	0	0	0	0	0	0	11	20575752	T	C	C
rs184975267	0	0	0	0	0	0.065	0	0	0	0	0	0	0	0	10	63801797	A	T	T
rs184981200	0	0	0	0	0	0.059	0	0	0	0	0	0	0	0	2	65027660	C	T	T
rs184981224	0	0	0	0	0	0.059	0	0	0	0	0	0	0	0	13	103457819	T	G	G
rs184999432	0	0	0	0	0	0.065	0	0	0	0	0	0	0	0	19	15485397	C	G	G
rs185004022	0.016	0	0	0	0	0.054	0	0	0	0	0	0.009	0	0	8	55062271	G	A	A
rs185007512	0	0	0	0	0	0.065	0	0	0	0	0	0	0	0	6	121376253	T	C	C
rs185035739	0	0	0	0	0	0.091	0	0	0	0	0	0	0	0	7	4108911	C	T	T
rs185041818	0	0	0	0	0	0.059	0	0	0	0	0	0	0	0	5	80514234	T	C	C
rs185042290	0	0	0	0	0	0.081	0	0	0	0	0	0	0	0	2	117765439	G	A	A
rs185060507	0	0	0	0	0	0.07	0	0	0	0	0	0	0	0	15	26190917	G	C	C
rs185062624	0	0	0	0	0	0.059	0	0	0	0	0	0	0	0	10	2240367	G	T	T
rs185063008	0	0	0	0	0	0.065	0	0	0	0	0	0	0	0	1	4045358	C	T	T
rs185072531	0	0	0	0	0	0.059	0	0	0	0	0	0	0	0	18	46424324	G	A	A
rs185092332	0	0	0	0	0	0.054	0	0	0	0	0	0	0	0	9	1173478	C	T	T
rs185103203	0	0	0	0	0	0.054	0	0	0	0	0.023	0	0	0	2	6478020	T	G	G
rs185119241	0	0	0	0	0	0.07	0	0	0	0	0	0	0	0	13	103458809	A	G	G
rs185140525	0	0	0	0	0	0.059	0	0	0	0	0	0	0	0	7	121597918	T	A	A
rs185140694	0	0	0	0	0	0.097	0	0	0	0	0	0	0	0	12	125412505	G	T	T
rs185145748	0	0	0	0	0	0.07	0	0	0	0	0	0	0	0	6	33784445	A	G	G
rs185184391	0	0	0	0	0	0.059	0	0	0	0	0	0	0	0	16	89973573	A	G	G
rs185184933	0	0	0	0	0	0.059	0	0	0	0	0	0	0	0	11	81419543	A	G	G
rs185202961	0	0	0	0	0	0.054	0	0	0	0	0	0	0	0	1	168006325	A	G	G
rs185206278	0	0	0	0	0	0.065	0	0	0	0	0	0	0	0	2	47648872	T	A	A
rs185207435	0	0	0	0	0	0.054	0	0	0	0	0	0	0	0	15	59489846	G	A	A
rs185220517	0	0	0	0	0	0.054	0	0	0	0	0	0	0	0	1	167259632	T	C	C
rs185226777	0	0	0	0	0	0.054	0	0	0	0	0	0	0	0	3	141126441	C	A	A
rs185229470	0	0	0	0	0.008	0.054	0	0	0	0	0	0	0	0	11	112983932	G	A	A
rs185252917	0	0	0	0	0	0.054	0	0	0	0	0	0	0	0	10	101565751	G	A	A
rs185254285	0	0	0	0	0	0.054	0	0	0	0	0	0	0	0	7	115405616	C	G	G
rs185254970	0	0	0	0	0	0.054	0	0	0	0	0	0	0	0	14	98560216	A	G	G
rs185255745	0	0	0	0	0	0.065	0	0	0	0	0	0	0	0	3	111381668	C	T	T
rs185256663	0	0	0	0	0	0.054	0	0	0	0	0	0	0	0	22	21016485	T	C	C
rs185267603	0	0	0	0	0	0.065	0	0	0	0	0	0	0	0	4	8498765	A	G	G
rs185273710	0	0	0	0	0	0.054	0	0	0	0	0	0	0	0	2	119614709	G	A	A
rs185288199	0	0	0	0	0	0.059	0	0	0	0	0	0	0	0	2	205051899	C	T	T
rs185288463	0	0	0	0	0	0.054	0	0	0	0	0	0	0	0	12	119862920	A	T	T
rs185293681	0	0	0	0	0	0.065	0	0	0	0	0	0	0	0	6	101909010	T	C	C
rs185307779	0	0	0	0	0	0.054	0	0	0	0	0	0	0	0	14	96290848	G	A	A
rs185315620	0	0	0	0	0	0.054	0	0	0	0	0	0	0	0	9	138566295	G	A	A
rs185318275	0	0	0	0	0	0.07	0	0	0	0	0	0	0	0	3	64569682	C	T	T
rs185320553	0	0	0	0	0.017	0.054	0	0	0	0	0	0	0	0	15	51938264	G	A	A
rs185322351	0	0	0	0	0	0.065	0	0	0	0	0	0	0	0	13	67327116	A	T	T
rs185329792	0	0	0	0	0	0.065	0	0	0	0	0	0	0	0	13	79103945	C	A	A
rs185343268	0	0	0	0	0	0.059	0	0	0	0	0	0	0	0	1	237669399	A	G	G
rs185350190	0	0	0	0	0	0.07	0	0	0	0	0	0	0	0	8	683630	G	T	T
rs185357096	0	0	0	0	0	0.086	0	0	0	0	0	0	0	0	1	85625680	C	G	G
rs185391835	0	0	0	0	0	0.054	0	0	0	0	0	0	0	0	5	118661288	G	A	A
rs185392606	0	0	0	0	0	0.054	0	0	0	0	0	0	0	0	6	112543511	C	T	T
rs185392920	0	0	0	0	0	0.059	0	0	0	0	0	0	0	0	20	58012758	C	T	T
rs185396109	0.016	0	0	0	0	0.059	0	0	0	0	0	0	0	0	13	111078341	C	T	T
rs185399975	0	0	0	0	0	0.065	0	0	0	0	0	0	0	0	10	76982217	G	A	A
rs185404538	0	0	0	0	0	0.075	0	0	0	0	0	0	0	0	10	91457649	T	C	C
rs185410120	0	0	0	0	0	0.054	0	0	0	0	0	0	0	0	13	103704857	G	A	A
rs185411631	0	0	0	0	0	0.059	0	0	0	0	0	0	0	0	9	123707612	C	T	T
rs185417922	0	0	0	0	0	0.054	0	0	0	0	0	0	0	0	15	31237442	G	A	A
rs185447521	0	0	0	0	0	0.054	0	0	0	0	0	0	0	0	15	97938953	C	T	T
rs185450238	0	0	0	0	0	0.054	0	0	0	0	0	0	0	0	9	15354664	G	A	A
rs185464894	0	0	0	0	0	0.059	0	0	0	0	0	0	0	0	1	76928664	C	T	T
rs185472095	0	0	0	0	0	0.059	0	0	0	0	0	0	0	0	13	81359698	T	C	C
rs185496867	0	0	0	0	0	0.054	0	0	0	0	0	0	0	0	2	223210400	T	A	A
rs185520319	0	0	0	0	0	0.054	0	0	0	0	0	0	0	0	5	79682261	T	C	C
rs185547980	0	0	0	0	0	0.054	0	0	0	0	0	0	0	0	9	124294091	G	C	C
rs185592772	0	0	0	0	0	0.054	0	0	0	0	0	0	0	0	22	26224687	T	C	C
rs185595626	0	0	0	0	0	0.059	0	0	0	0	0.008	0	0	0	2	143733270	T	A	A
rs185597842	0	0	0	0	0	0.113	0	0	0	0	0	0	0	0	14	102668562	C	T	T
rs185604387	0	0	0	0	0	0.054	0	0	0	0	0	0	0	0	11	84009830	A	G	G
rs185609313	0	0	0	0	0	0.054	0	0	0	0	0	0	0	0	7	116733299	A	C	C
rs185613249	0	0	0	0	0	0.054	0	0	0	0	0	0	0	0	11	68043616	G	A	A
rs185617389	0	0	0	0	0	0.065	0	0	0	0	0	0	0	0	6	91402858	C	T	T
rs185632254	0	0	0	0	0	0.054	0	0	0	0	0	0	0	0	20	49225437	G	T	T
rs185645144	0	0	0	0	0	0.065	0	0	0	0	0	0	0	0	2	14821733	G	A	A
rs185651467	0	0	0	0	0.008	0.075	0	0	0	0	0	0	0	0	13	33689408	C	T	T
rs185658706	0	0	0	0	0.017	0.054	0	0	0	0	0	0	0	0	20	52518052	T	G	G
rs185659152	0	0	0	0	0	0.054	0	0	0	0	0	0	0	0	10	82461065	A	C	C
rs185660467	0	0	0	0	0	0.075	0	0	0	0	0	0	0	0	13	83144495	C	A	A
rs185661817	0	0	0	0	0	0.065	0	0	0	0	0	0	0	0	6	101871291	C	T	T
rs185668317	0	0	0	0	0	0.059	0	0	0	0	0	0	0	0	22	27344818	A	G	G
rs185672132	0	0	0	0	0	0.054	0	0	0	0	0	0	0	0	9	110763069	A	G	G
rs185680016	0	0	0	0	0	0.054	0	0	0	0	0	0	0	0	21	15789003	A	G	G
rs185695635	0	0	0	0	0	0.059	0	0	0	0	0	0	0	0	4	17536239	G	A	A
rs185698974	0	0	0	0	0	0.054	0	0	0	0	0	0	0	0	2	104681006	T	C	C
rs185707562	0	0	0	0	0	0.054	0	0	0	0	0	0	0	0	10	68979201	T	A	A
rs185723152	0	0	0	0	0	0.097	0	0	0	0	0	0	0	0	2	25969342	A	G	G
rs185726960	0	0	0	0	0	0.054	0	0	0	0	0	0	0	0	3	2017143	C	T	T
rs185733548	0	0	0	0	0	0.054	0	0	0	0	0	0	0	0	2	23461373	C	T	T
rs185735806	0	0	0	0	0	0.059	0	0	0	0	0	0	0	0	3	148091552	T	C	C
rs185736458	0	0	0	0	0	0.054	0	0	0	0	0	0	0	0	9	116834904	C	G	G
rs185740500	0	0	0	0	0	0.118	0	0	0	0	0	0	0	0	12	99206971	G	A	A
rs185740600	0	0	0	0	0	0.059	0	0	0	0	0	0	0	0	15	95737965	T	C	C
rs185751274	0	0	0	0	0	0.059	0	0	0	0	0	0	0	0	4	178327054	G	A	A
rs185760196	0	0	0	0	0	0.059	0	0	0	0	0	0	0	0	8	22658467	C	T	T
rs185779648	0	0	0	0	0	0.054	0	0	0	0	0	0	0	0	11	44373449	T	G	G
rs185786501	0	0	0	0	0	0.059	0	0	0	0	0	0	0	0	19	57399081	A	G	G
rs185790772	0	0	0	0	0	0.054	0	0	0	0	0	0	0	0	5	165079345	A	G	G
rs185799422	0	0	0	0	0	0.054	0	0	0	0	0.008	0	0	0	10	129876167	T	C	C
rs185801262	0	0	0	0	0	0.059	0	0	0	0	0	0	0	0	14	83856636	A	G	G
rs185807846	0	0	0	0	0	0.059	0	0	0	0	0	0.009	0	0	1	8576128	C	G	G
rs185816265	0	0	0	0	0	0.054	0	0	0	0	0	0	0	0	12	119930079	A	G	G
rs185832869	0	0	0	0	0	0.075	0	0	0	0	0	0	0	0	13	102973928	C	G	G
rs185833602	0	0	0	0	0	0.054	0	0	0	0	0	0	0	0	12	16176743	G	T	T
rs185833873	0	0	0	0	0	0.054	0	0	0	0	0	0	0	0	13	112580691	G	A	A
rs185849425	0.016	0	0	0	0	0.054	0	0	0	0	0	0	0	0	14	56770468	G	A	A
rs185853669	0	0	0	0	0	0.059	0	0	0	0	0	0	0	0	16	86089426	C	G	G
rs185865448	0	0	0	0	0	0.054	0	0	0	0	0	0	0	0	6	127847835	G	A	A
rs185869007	0.008	0	0	0	0	0.054	0	0	0	0	0	0	0	0	2	224854455	G	A	A
rs185875197	0	0	0	0	0	0.059	0	0	0	0	0	0	0	0	4	112840240	C	A	A
rs185876882	0	0	0	0	0	0.07	0	0	0	0	0	0	0	0	13	107841677	C	G	G
rs185889256	0	0	0	0	0	0.059	0	0	0	0	0	0	0	0	1	232884892	G	T	T
rs185908583	0	0	0	0	0	0.075	0	0	0	0	0	0	0	0	10	118982075	A	G	G
rs185917343	0	0	0	0	0	0.054	0	0	0	0	0	0	0	0	10	18765940	T	C	C
rs185922107	0	0	0	0	0	0.081	0	0	0	0	0	0	0	0	4	107990882	T	A	A
rs185925089	0	0	0	0	0	0.054	0	0	0	0	0	0	0	0	2	183624984	C	G	G
rs185939995	0	0	0	0	0	0.081	0	0	0	0	0	0	0	0	16	7833580	T	C	C
rs185951451	0	0	0	0	0	0.075	0	0	0	0	0	0	0	0	3	42621173	T	C	C
rs185956770	0	0	0	0	0	0.054	0	0	0	0	0	0	0	0	1	97419698	A	G	G
rs185966187	0	0	0	0	0	0.086	0	0	0	0	0	0	0	0	4	112179504	A	G	G
rs185987787	0	0	0	0	0	0.054	0	0	0	0	0	0	0	0	21	15865385	G	A	A
rs185994847	0	0	0	0	0	0.054	0	0	0	0	0	0	0	0	1	167345872	A	G	G
rs186006097	0	0	0	0	0	0.059	0	0	0	0	0	0	0	0	16	76562346	A	T	T
rs186007244	0	0	0	0	0	0.059	0	0	0	0	0	0	0	0	3	35929439	G	A	A
rs186009825	0	0	0	0	0	0.075	0	0	0	0	0	0	0	0	2	21829505	G	A	A
rs186020024	0	0	0	0	0	0.059	0	0	0	0	0	0	0	0	4	8578894	G	A	A
rs186042142	0	0	0	0	0	0.054	0	0	0	0	0	0	0	0	13	84152404	G	A	A
rs186043316	0	0	0	0	0	0.054	0	0	0	0	0	0	0	0	5	60993895	T	G	G
rs186045578	0	0	0	0	0	0.054	0	0	0	0	0	0	0	0	16	82858105	A	G	G
rs186058196	0	0	0	0	0	0.059	0	0	0	0	0	0	0	0	22	27346300	T	C	C
rs186065541	0	0	0	0	0	0.07	0	0	0	0	0	0	0	0	6	33702695	A	G	G
rs186091259	0	0	0	0	0	0.065	0	0	0	0	0	0	0	0	5	178788815	A	T	T
rs186116824	0	0	0	0	0	0.059	0	0	0	0	0.008	0	0	0	21	35614646	G	T	T
rs186142100	0	0	0	0	0	0.054	0	0	0	0	0	0	0	0	11	72142301	A	G	G
rs186143579	0	0	0	0	0	0.054	0	0	0	0	0	0	0	0	16	87617686	C	G	G
rs186144195	0	0	0	0	0	0.07	0	0	0	0	0	0	0	0	12	76529363	A	G	G
rs186154341	0	0	0	0	0	0.059	0	0	0	0	0	0	0	0	12	10764170	A	G	G
rs186174456	0	0	0	0	0	0.075	0	0	0	0	0	0	0	0	4	184298646	G	C	C
rs186177221	0	0	0	0	0	0.054	0	0	0	0	0	0	0	0	15	37418585	C	A	A
rs186208576	0	0	0	0	0	0.059	0	0	0	0	0	0	0	0	16	66910303	G	A	A
rs186229483	0	0	0	0	0	0.054	0	0	0	0	0	0.018	0	0	15	100646306	A	T	T
rs186232186	0	0	0	0	0	0.059	0	0	0	0	0	0	0	0	10	87623543	C	T	T
rs186236548	0	0	0	0	0	0.054	0	0	0	0	0	0	0	0	17	63475619	C	G	G
rs186239483	0	0	0	0	0	0.054	0	0	0	0	0	0	0	0	10	67919946	T	G	G
rs186240134	0	0	0	0	0	0.081	0	0	0	0	0	0	0	0	16	66142151	C	G	G
rs186253614	0	0	0	0	0	0.065	0	0	0	0	0	0	0	0	2	53954889	G	C	C
rs186256608	0	0	0	0	0	0.081	0	0	0	0	0	0	0	0	4	97369289	A	T	T
rs186257131	0	0	0	0	0	0.054	0	0	0	0	0	0	0	0	12	16221916	C	T	T
rs186265528	0	0	0	0	0	0.065	0	0	0	0	0.008	0	0	0	6	110443032	A	G	G
rs186273590	0	0	0	0	0	0.097	0	0	0	0	0	0	0	0	12	86446972	C	T	T
rs186297090	0	0	0	0	0	0.054	0	0	0	0	0	0	0	0	15	29905293	A	G	G
rs186298081	0	0	0	0	0	0.054	0	0	0	0	0	0	0	0	2	65081011	A	G	G
rs186298752	0	0	0	0	0	0.07	0	0	0	0	0	0	0	0	1	5660817	A	G	G
rs186312398	0	0	0	0	0	0.075	0	0	0	0	0	0	0	0	6	78315372	A	G	G
rs186312531	0	0	0	0	0.008	0.059	0	0	0	0	0.008	0	0	0	16	51198684	G	C	C
rs186320150	0	0	0	0	0	0.054	0	0	0	0	0	0	0	0	3	101236103	C	A	A
rs186333595	0	0	0	0	0	0.054	0	0	0	0	0	0	0	0	11	38828532	C	T	T
rs186335104	0	0	0	0	0	0.054	0	0	0	0	0	0	0	0	13	42713696	T	C	C
rs186335320	0	0	0	0	0	0.075	0	0	0	0	0	0	0	0	10	62054229	G	A	A
rs186342597	0	0	0	0	0	0.054	0	0	0	0	0	0	0	0	16	72462915	A	C	C
rs186346102	0	0	0	0	0	0.065	0	0	0	0	0	0	0	0	11	81341856	T	G	G
[truncated: 1,131 more rows]

## Sheet: GBR
CPS SNPs specific to the GBR population according to the 9 population model. Allele frequencies in all 14 populations are shown
SNP	ASW	CEU	CHB	CHS	CLM	FIN	GBR	IBS	JPT	LWK	MXL	PUR	TSI	YRI	Chr	Pos	Reference allele	Alternate allele	Frequency shown for allele
rs13069093	0	0	0	0	0	0	0.051	0	0	0	0.008	0	0	0	3	63503264	C	G	G
rs148556853	0	0	0	0	0.025	0	0.056	0	0	0	0	0	0	0	8	5094633	T	G	G
rs144590705	0.008	0	0	0	0.05	0	0.062	0	0	0	0.008	0	0	0	10	126055562	G	T	T
rs143260222	0.008	0	0	0	0	0	0.051	0	0	0	0	0	0	0	17	39371374	A	G	G

## Sheet: IBS
CPS SNPs specific to the IBS population according to the 9 population model. Allele frequencies in all 14 populations are shown
SNP	ASW	CEU	CHB	CHS	CLM	FIN	GBR	IBS	JPT	LWK	MXL	PUR	TSI	YRI	Chr	Pos	Reference allele	Alternate allele	Frequency shown for allele
rs187371157	0	0	0	0	0	0	0	0.071	0	0	0	0	0	0	1	830554	C	T	T
rs189219750	0	0	0	0	0	0	0	0.071	0	0	0.015	0	0	0	1	3550820	C	G	G
rs184827235	0	0	0	0	0	0	0	0.071	0	0	0	0	0	0	1	3729457	C	A	A
rs183651370	0	0	0	0	0	0	0	0.071	0	0	0.015	0.009	0	0	1	3752334	C	T	T
rs186701451	0	0	0	0	0	0	0	0.071	0	0	0.015	0.009	0	0	1	3774776	G	A	A
rs189662021	0	0	0	0	0	0	0	0.071	0	0	0	0.009	0	0	1	4079534	G	A	A
rs192509644	0.008	0	0	0	0.017	0	0	0.071	0	0	0	0	0	0	1	5043854	G	A	A
rs187515332	0	0	0	0	0	0	0	0.071	0	0	0	0	0	0	1	5372666	C	T	T
rs184060781	0	0	0	0	0	0	0	0.071	0	0	0	0	0	0	1	5716938	A	G	G
rs183680953	0	0	0	0	0	0	0	0.071	0	0	0	0	0	0	1	6820200	C	T	T
rs186771268	0	0	0	0	0.008	0	0	0.071	0	0	0	0	0	0	1	7424064	G	A	A
rs189399487	0	0	0	0	0.008	0	0	0.071	0	0	0	0	0	0	1	7437703	C	A	A
rs191780229	0	0	0	0	0.008	0	0	0.071	0	0	0	0	0	0	1	7450023	C	T	T
rs187234442	0	0	0	0	0.008	0	0	0.071	0	0	0	0	0	0	1	7459725	G	A	A
rs192632025	0	0	0	0	0.008	0	0	0.071	0	0	0	0	0	0	1	8242943	C	T	T
rs188610763	0	0	0	0	0	0	0	0.071	0	0	0	0	0	0	1	9147880	C	A	A
rs183227227	0	0	0	0	0	0	0	0.071	0	0	0	0	0	0	1	10467821	G	A	A
rs184168881	0	0	0	0	0	0	0	0.071	0	0	0	0	0	0	1	10763203	G	A	A
rs183000686	0	0	0	0	0	0	0	0.071	0	0	0	0	0	0	1	11809929	A	G	G
rs193113074	0	0	0	0	0	0	0	0.071	0	0	0	0	0	0	1	13847793	T	A	A
rs184337983	0	0	0	0	0.008	0	0	0.071	0	0	0	0	0	0	1	13848244	G	A	A
rs192086370	0	0	0	0	0	0	0	0.071	0	0	0	0.009	0	0	1	13875114	G	A	A
rs191999592	0	0	0	0	0.017	0	0	0.071	0	0	0	0	0	0	1	14190229	A	G	G
rs187798811	0	0	0	0	0	0	0	0.071	0	0	0	0.009	0	0	1	14689292	A	T	T
rs184727904	0	0	0	0	0.008	0	0	0.071	0	0	0	0	0	0	1	15615208	G	C	C
rs190738866	0	0	0	0	0	0	0	0.071	0	0	0	0	0	0	1	15794446	G	T	T
rs186082718	0	0	0	0	0.008	0	0	0.071	0	0	0	0	0	0	1	17703900	G	A	A
rs182174446	0	0	0	0	0	0	0	0.071	0	0	0.015	0	0	0	1	17740356	C	T	T
rs192589274	0	0	0	0	0	0	0	0.071	0	0	0	0	0	0	1	18026371	G	C	C
rs72661046	0	0	0	0	0	0	0	0.071	0	0	0	0	0	0	1	20342213	T	A	A
rs72663046	0	0	0	0	0	0	0	0.071	0	0	0	0	0	0	1	20554893	C	G	G
rs183086267	0	0	0	0	0	0	0	0.071	0	0	0	0	0	0	1	21761243	G	A	A
rs188476436	0	0	0	0	0.008	0	0	0.107	0	0	0	0	0	0	1	22136849	C	A	A
rs190391786	0	0	0	0	0.017	0	0	0.107	0	0	0	0	0	0	1	22178631	C	T	T
rs180790038	0	0	0	0	0.008	0	0	0.071	0	0	0	0	0	0	1	22253312	C	A	A
rs183443577	0	0	0	0	0.017	0	0	0.107	0	0	0	0	0	0	1	22440058	C	T	T
rs186304043	0	0	0	0	0.017	0	0	0.071	0	0	0	0	0	0	1	22531213	C	T	T
rs189725582	0	0	0	0	0.017	0	0	0.107	0	0	0	0.009	0	0	1	22537200	A	C	C
rs186734239	0	0	0	0	0.017	0	0	0.107	0	0	0	0.009	0	0	1	22554514	T	C	C
rs188162014	0	0	0	0	0.017	0	0	0.071	0	0	0	0	0	0	1	22713847	C	T	T
rs191009430	0	0	0	0	0	0	0	0.071	0	0	0	0	0	0	1	22823841	C	T	T
rs184975231	0	0	0	0	0	0	0	0.071	0	0	0.008	0	0	0	1	22826433	C	T	T
rs182289597	0	0	0	0	0	0	0	0.071	0	0	0	0	0	0	1	22900356	C	T	T
rs187794785	0	0	0	0	0	0	0	0.107	0	0	0.008	0	0	0	1	23000635	C	G	G
rs184038335	0	0	0	0	0.008	0	0	0.071	0	0	0	0	0	0	1	23266297	A	G	G
rs192002932	0	0	0	0	0.008	0	0	0.071	0	0	0	0	0	0	1	23486033	T	C	C
rs189662334	0	0	0	0	0.008	0	0	0.071	0	0	0	0	0	0	1	23906911	C	G	G
rs182311964	0	0	0	0	0	0	0	0.071	0	0	0	0	0	0	1	24025000	A	C	C
rs190371704	0	0	0	0	0.008	0	0	0.071	0	0	0	0	0	0	1	24747572	C	G	G
rs192863396	0	0	0	0	0.017	0	0	0.071	0	0	0	0	0	0	1	24790511	C	T	T
rs193179194	0	0	0	0	0.017	0	0	0.071	0	0	0	0	0	0	1	24956364	C	T	T
rs193122509	0.008	0	0	0	0.008	0	0	0.107	0	0	0	0	0	0	1	25627404	G	A	A
rs186337100	0.016	0	0	0	0	0	0	0.071	0	0	0	0	0	0	1	25633665	G	T	T
rs192703012	0	0	0	0	0	0	0	0.071	0	0	0.008	0.009	0	0	1	27586112	A	G	G
rs192572126	0	0	0	0	0	0	0	0.071	0	0	0.008	0.009	0	0	1	27620630	C	T	T
rs187688252	0	0	0	0	0	0	0	0.071	0	0	0.008	0.009	0	0	1	34576651	C	G	G
rs188116974	0	0	0	0	0	0	0	0.071	0	0	0.008	0	0	0	1	34893522	G	A	A
rs189702470	0	0	0	0	0	0	0	0.071	0	0	0	0	0	0	1	35285009	G	C	C
rs181162797	0	0	0	0	0	0	0	0.071	0	0	0	0	0	0	1	35826236	G	A	A
rs191532195	0	0	0	0	0	0	0	0.071	0	0	0	0	0	0	1	35970565	T	C	C
rs193102402	0	0	0	0	0	0	0	0.071	0	0	0	0	0	0	1	36004463	A	G	G
rs186952552	0	0	0	0	0	0	0	0.071	0	0	0	0	0	0	1	36010255	C	G	G
rs192695356	0	0	0	0	0	0	0	0.071	0	0	0	0	0	0	1	36106661	C	T	T
rs188926511	0	0	0	0	0	0	0	0.071	0	0	0	0	0	0	1	36210986	T	C	C
rs192242784	0	0	0	0	0	0	0	0.071	0	0	0	0	0	0	1	36566394	G	A	A
rs186118339	0	0	0	0	0	0	0	0.071	0	0	0.008	0	0	0	1	37024813	A	C	C
rs181758502	0	0	0	0	0	0	0	0.071	0	0	0	0	0	0	1	37281192	C	T	T
rs190827008	0	0	0	0	0	0	0	0.071	0	0	0	0	0	0	1	38266801	C	T	T
rs184129581	0	0	0	0	0	0	0	0.071	0	0	0	0.009	0	0	1	42202583	G	A	A
rs188176542	0	0	0	0	0	0	0	0.071	0	0	0	0	0	0	1	42362962	G	A	A
rs181617279	0	0	0	0	0	0	0	0.071	0	0	0	0	0	0	1	42460169	T	A	A
rs190715035	0	0	0	0	0	0	0	0.071	0	0	0	0	0	0	1	42476557	A	G	G
rs189024494	0	0	0	0	0	0	0	0.071	0	0	0	0	0	0	1	42569506	A	G	G
rs189255273	0	0	0	0	0	0	0	0.071	0	0	0	0	0	0	1	42585807	A	G	G
rs185217965	0	0	0	0	0	0	0	0.071	0	0	0	0	0	0	1	42651171	T	G	G
rs181870269	0	0	0	0	0	0	0	0.071	0	0	0	0	0	0	1	43107601	A	G	G
rs188127043	0	0	0	0	0	0	0	0.071	0	0	0	0.009	0	0	1	43322696	C	G	G
rs191717408	0	0	0	0	0	0	0	0.107	0	0	0	0	0	0	1	43761917	A	G	G
rs187923877	0	0	0	0	0	0	0	0.107	0	0	0	0	0	0	1	43780423	C	T	T
rs186588050	0	0	0	0	0	0	0	0.107	0	0	0	0	0	0	1	43790179	G	A	A
rs186532043	0	0	0	0	0	0	0	0.107	0	0	0	0	0	0	1	43812027	T	C	C
rs188360137	0	0	0	0	0	0	0	0.107	0	0	0	0	0	0	1	43938713	C	T	T
rs186833108	0	0	0	0	0	0	0	0.107	0	0	0	0	0	0	1	43982658	C	T	T
rs186193277	0	0	0	0	0.025	0	0	0.071	0	0	0	0	0	0	1	44034303	A	T	T
rs183164346	0	0	0	0	0	0	0	0.071	0	0	0	0	0	0	1	44065019	A	G	G
rs186789281	0	0	0	0	0	0	0	0.071	0	0	0	0.009	0	0	1	45582071	T	C	C
rs192560733	0	0	0	0	0	0	0	0.071	0	0	0	0	0	0	1	45829480	T	G	G
rs201270724	0	0	0	0	0	0	0	0.071	0	0	0	0.009	0	0	1	45887538	A	G	G
rs181601299	0	0	0	0	0	0	0	0.071	0	0	0	0	0	0	1	46058908	G	A	A
rs181277072	0	0	0	0	0	0	0	0.071	0	0	0.015	0	0	0	1	46560225	G	T	T
rs191019275	0	0	0	0	0	0	0	0.071	0	0	0.015	0.009	0	0	1	46787129	G	A	A
rs185218184	0	0	0	0	0.025	0	0	0.071	0	0	0	0.009	0	0	1	47436216	T	A	A
rs188538381	0	0	0	0	0	0	0	0.071	0	0	0	0	0	0	1	49166217	G	T	T
rs186707399	0	0	0	0	0	0	0	0.071	0	0	0	0	0	0	1	49491591	G	T	T
rs189482255	0	0	0	0	0	0	0	0.071	0	0	0	0	0	0	1	50157216	A	G	G
rs186366892	0	0	0	0	0	0	0	0.071	0	0	0	0	0	0	1	50598667	A	G	G
rs187111715	0.008	0	0	0	0.017	0	0	0.071	0	0	0	0	0	0	1	50889690	C	T	T
rs192889736	0	0	0	0	0	0	0	0.071	0	0	0	0	0	0	1	51045899	T	C	C
rs192827018	0	0	0	0	0	0	0	0.071	0	0	0	0	0	0	1	52200230	C	G	G
rs192360182	0	0	0	0	0.025	0	0	0.071	0	0	0	0	0	0	1	52333184	T	C	C
rs181068837	0	0	0	0	0	0	0	0.071	0	0	0	0.009	0	0	1	53411008	C	T	T
rs182102999	0	0	0	0	0	0	0	0.071	0	0	0	0	0	0	1	53590429	G	A	A
rs183332267	0	0	0	0	0	0	0	0.071	0	0	0.008	0.009	0	0	1	53650731	C	T	T
rs190526081	0	0	0	0	0	0	0	0.071	0	0	0	0.009	0	0	1	53855842	G	T	T
rs77070022	0.008	0	0	0	0.008	0	0	0.071	0	0	0	0.009	0	0	1	54198174	T	C	C
rs192863198	0	0	0	0	0	0	0	0.071	0	0	0	0	0	0	1	54379123	G	C	C
rs186853197	0	0	0	0	0.017	0	0	0.071	0	0	0	0	0	0	1	54612529	G	A	A
rs184519012	0	0	0	0	0	0	0	0.071	0	0	0.008	0.009	0	0	1	54632165	T	C	C
rs190267816	0	0	0	0	0	0	0	0.071	0	0	0	0	0	0	1	54766703	C	T	T
rs191770570	0	0	0	0	0	0	0	0.071	0	0	0	0	0	0	1	54873018	C	G	G
rs139323995	0.008	0	0	0	0.008	0	0	0.071	0	0	0	0	0	0	1	55559597	A	G	G
rs184821222	0	0	0	0	0	0	0	0.071	0	0	0	0	0	0	1	60031247	C	T	T
rs181047511	0	0	0	0	0	0	0	0.071	0	0	0	0	0	0	1	62712845	G	C	C
rs62620019	0	0	0	0	0	0	0	0.071	0	0	0.015	0.009	0	0	1	62916781	T	C	C
rs183789850	0	0	0	0	0.025	0	0	0.071	0	0	0	0.009	0	0	1	64134061	A	G	G
rs192401367	0	0	0	0	0	0	0	0.071	0	0	0	0.009	0	0	1	64431933	C	T	T
rs193095463	0	0	0	0	0	0	0	0.071	0	0	0	0.009	0	0	1	64608464	T	C	C
rs190937905	0	0	0	0	0	0	0	0.071	0	0	0.023	0.009	0	0	1	64778496	T	C	C
rs70937100	0	0	0	0	0	0	0	0.071	0	0	0.008	0	0	0	1	66083906	C	G	G
rs187720767	0	0	0	0	0	0	0	0.071	0	0	0	0	0	0	1	66940502	A	C	C
rs112116391	0	0	0	0	0	0	0	0.071	0	0	0	0	0	0	1	66953872	A	G	G
rs187888816	0	0	0	0	0	0	0	0.071	0	0	0	0	0	0	1	67071194	G	T	T
rs186061657	0	0	0	0	0	0	0	0.071	0	0	0	0	0	0	1	67099665	C	T	T
rs182508704	0	0	0	0	0.008	0	0	0.071	0	0	0	0.009	0	0	1	67657997	A	T	T
rs191325301	0	0	0	0	0	0	0	0.071	0	0	0	0	0	0	1	72550231	T	C	C
rs187312793	0	0	0	0	0	0	0	0.071	0	0	0	0	0	0	1	72618167	G	C	C
rs186408652	0	0	0	0	0	0	0	0.071	0	0	0	0	0	0	1	73253692	A	G	G
rs187991513	0	0	0	0	0	0	0	0.071	0	0	0	0	0	0	1	73348785	C	T	T
rs183848150	0	0	0	0	0	0	0	0.071	0	0	0	0	0	0	1	74357317	T	A	A
rs181392899	0	0	0	0	0	0	0	0.071	0	0	0.008	0.018	0	0	1	74588596	A	T	T
rs186461973	0	0	0	0	0	0	0	0.071	0	0	0	0.027	0	0	1	74632639	G	T	T
rs190408338	0	0	0	0	0	0	0	0.071	0	0	0	0	0	0	1	76330772	T	C	C
rs182689417	0	0	0	0	0	0	0	0.071	0	0	0	0	0	0	1	76397719	G	A	A
rs184425086	0	0	0	0	0.008	0	0	0.071	0	0	0	0	0	0	1	76550370	C	T	T
rs188578406	0	0	0	0	0	0	0	0.071	0	0	0	0	0	0	1	76997877	G	A	A
rs186633753	0	0	0	0	0	0	0	0.071	0	0	0	0	0	0	1	77069942	C	T	T
rs188989643	0	0	0	0	0.017	0	0	0.071	0	0	0	0	0	0	1	77210625	C	T	T
rs189293364	0	0	0	0	0.042	0	0	0.071	0	0	0	0	0	0	1	77240103	T	C	C
rs192936979	0	0	0	0	0.017	0	0	0.071	0	0	0.008	0	0	0	1	77471207	T	C	C
rs151295675	0	0	0	0	0.017	0	0	0.071	0	0	0	0.018	0	0	1	78001570	G	T	T
rs189583825	0	0	0	0	0	0	0	0.071	0	0	0	0	0	0	1	78029937	G	A	A
rs187316862	0	0	0	0	0	0	0	0.071	0	0	0	0	0	0	1	78504459	C	G	G
rs180826695	0	0	0	0	0.017	0	0	0.071	0	0	0.008	0	0	0	1	78863360	G	A	A
rs185634892	0	0	0	0	0	0	0	0.071	0	0	0	0	0	0	1	80373626	C	A	A
rs189909404	0	0	0	0	0	0	0	0.071	0	0	0	0	0	0	1	80546303	G	C	C
rs185326865	0	0	0	0	0	0	0	0.071	0	0	0	0	0	0	1	81022865	G	A	A
rs181264381	0	0	0	0	0.008	0	0	0.071	0	0	0.023	0	0	0	1	82530501	C	T	T
rs144245323	0	0	0	0	0.008	0	0	0.071	0	0	0.023	0.027	0	0	1	85940313	C	G	G
rs188889866	0	0	0	0	0	0	0	0.071	0	0	0	0	0	0	1	86073298	G	A	A
rs182583048	0	0	0	0	0.008	0	0	0.071	0	0	0	0	0	0	1	86090822	T	C	C
rs184588128	0	0	0	0	0	0	0	0.071	0	0	0.008	0	0	0	1	86264067	G	A	A
rs184426858	0	0	0	0	0	0	0	0.071	0	0	0	0.009	0	0	1	86357497	A	T	T
rs184921900	0	0	0	0	0	0	0	0.071	0	0	0	0	0	0	1	86384961	C	T	T
rs187270155	0	0	0	0	0	0	0	0.071	0	0	0	0	0	0	1	86842012	T	G	G
rs183783122	0	0	0	0	0	0	0	0.071	0	0	0	0	0	0	1	86875054	C	A	A
rs181458614	0	0	0	0	0.017	0	0	0.107	0	0	0.008	0	0	0	1	87029791	G	A	A
rs183855616	0	0	0	0	0	0	0	0.071	0	0	0	0	0	0	1	90699923	C	T	T
rs187114199	0	0	0	0	0	0	0	0.071	0	0	0	0	0	0	1	90761088	G	C	C
rs182268683	0	0	0	0	0	0	0	0.071	0	0	0	0	0	0	1	90801528	T	C	C
rs191165209	0	0	0	0	0	0	0	0.071	0	0	0	0	0	0	1	90816961	G	A	A
rs185044226	0	0	0	0	0.008	0	0	0.071	0	0	0	0	0	0	1	90826901	T	C	C
rs187142589	0	0	0	0	0	0	0	0.071	0	0	0	0	0	0	1	90973286	T	C	C
rs192187958	0	0	0	0	0	0	0	0.071	0	0	0	0	0	0	1	91051087	A	G	G
rs182186292	0	0	0	0	0	0	0	0.071	0	0	0	0	0	0	1	91246555	G	C	C
rs192965425	0	0	0	0	0	0	0	0.071	0	0	0	0	0	0	1	91345217	T	A	A
rs188515868	0	0	0	0	0	0	0	0.071	0	0	0	0	0	0	1	92588896	G	A	A
rs146741287	0	0	0	0	0	0	0	0.071	0	0	0.008	0	0	0	1	94390834	A	G	G
rs192429481	0	0	0	0	0	0	0	0.071	0	0	0	0	0	0	1	96174916	T	G	G
rs182399116	0	0	0	0	0	0	0	0.071	0	0	0	0	0	0	1	96209062	C	T	T
rs183491013	0	0	0	0	0	0	0	0.071	0	0	0	0	0	0	1	97351995	C	T	T
rs188062208	0	0	0	0	0	0	0	0.071	0	0	0	0	0	0	1	97610869	C	T	T
rs189193515	0	0	0	0	0	0	0	0.071	0	0	0	0.027	0	0	1	97671370	G	T	T
rs188358789	0	0	0	0	0.008	0	0	0.071	0	0	0	0	0	0	1	100287600	T	C	C
rs191679987	0	0	0	0	0.008	0	0	0.071	0	0	0	0	0	0	1	103723177	A	G	G
rs186272611	0	0	0	0	0	0	0	0.071	0	0	0	0	0	0	1	105576020	A	C	C
rs181981279	0	0	0	0	0	0	0	0.071	0	0	0	0	0	0	1	105825565	C	T	T
rs187304254	0	0	0	0	0	0	0	0.071	0	0	0	0	0	0	1	108121413	T	G	G
rs184802652	0	0	0	0	0	0	0	0.071	0	0	0	0	0	0	1	108290333	T	G	G
rs186508077	0	0	0	0	0	0	0	0.071	0	0	0	0	0	0	1	108438218	A	G	G
rs189679368	0	0	0	0	0.008	0	0	0.071	0	0	0	0	0	0	1	109853234	C	G	G
rs188354986	0	0	0	0	0	0	0	0.071	0	0	0	0	0	0	1	109924251	G	A	A
rs189618761	0	0	0	0	0.017	0	0	0.071	0	0	0	0	0	0	1	109942109	T	G	G
rs186923984	0	0	0	0	0	0	0	0.071	0	0	0	0	0	0	1	110147264	T	C	C
rs185458349	0	0	0	0	0.025	0	0	0.071	0	0	0	0	0	0	1	110194024	G	A	A
rs186028044	0	0	0	0	0	0	0	0.071	0	0	0	0	0	0	1	110818136	T	C	C
rs193170242	0	0	0	0	0	0	0	0.071	0	0	0	0	0	0	1	110857011	C	T	T
rs190426708	0	0	0	0	0	0	0	0.071	0	0	0	0	0	0	1	111231410	T	C	C
rs191286365	0	0	0	0	0	0	0	0.107	0	0	0	0	0	0	1	111260509	C	G	G
rs189916424	0	0	0	0	0	0	0	0.107	0	0	0	0	0	0	1	111260736	A	G	G
rs183315909	0	0	0	0	0.025	0	0	0.071	0	0	0	0	0	0	1	111493814	T	C	C
rs192474140	0	0	0	0	0	0	0	0.071	0	0	0	0	0	0	1	111500998	G	A	A
rs182425003	0	0	0	0	0	0	0	0.071	0	0	0	0	0	0	1	111623831	G	A	A
rs185755542	0	0	0	0	0	0	0	0.071	0	0	0	0	0	0	1	111729637	G	A	A
rs180760015	0	0	0	0	0.008	0	0	0.071	0	0	0.008	0.009	0	0	1	114549372	G	C	C
rs184672563	0	0	0	0	0	0	0	0.071	0	0	0.008	0.018	0	0	1	117914369	A	G	G
rs147318502	0	0	0	0	0.008	0	0	0.071	0	0	0.008	0	0	0	1	118356678	C	T	T
rs141351616	0	0	0	0	0	0	0	0.071	0	0	0.008	0.009	0	0	1	119506147	T	C	C
rs187873287	0	0	0	0	0.008	0	0	0.071	0	0	0	0	0	0	1	119936763	G	A	A
rs192975865	0	0	0	0	0.017	0	0	0.071	0	0	0	0	0	0	1	146515152	G	C	C
rs191472024	0	0	0	0	0	0	0	0.071	0	0	0	0	0	0	1	146669115	C	T	T
rs191120762	0	0	0	0	0	0	0	0.071	0	0	0	0	0	0	1	148521126	C	A	A
rs183787102	0	0	0	0	0	0	0	0.071	0	0	0	0	0	0	1	148521128	T	C	C
rs185212102	0	0	0	0	0	0	0	0.071	0	0	0.015	0	0	0	1	149913925	A	G	G
rs188605194	0	0	0	0	0	0	0	0.071	0	0	0	0	0	0	1	150015082	A	G	G
rs186560182	0	0	0	0	0	0	0	0.071	0	0	0.008	0	0	0	1	150080656	C	T	T
rs186590793	0	0	0	0	0	0	0	0.071	0	0	0.008	0	0	0	1	150125004	C	T	T
rs189382982	0	0	0	0	0	0	0	0.071	0	0	0.008	0	0	0	1	150150619	G	T	T
rs190000511	0	0	0	0	0	0	0	0.071	0	0	0.008	0	0	0	1	150184288	C	T	T
rs185838359	0	0	0	0	0	0	0	0.071	0	0	0.008	0	0	0	1	150253921	C	T	T
rs183328764	0	0	0	0	0	0	0	0.071	0	0	0	0	0	0	1	150507496	A	G	G
rs189694512	0	0	0	0	0	0	0	0.071	0	0	0.008	0	0	0	1	150510989	G	A	A
rs184099170	0	0	0	0	0	0	0	0.071	0	0	0.008	0	0	0	1	150549776	G	C	C
rs183918128	0	0	0	0	0	0	0	0.071	0	0	0	0	0	0	1	150567062	C	T	T
rs190040921	0	0	0	0	0	0	0	0.071	0	0	0.008	0	0	0	1	150587592	G	A	A
rs149139621	0	0	0	0	0	0	0	0.071	0	0	0.008	0	0	0	1	150709704	G	C	C
rs12135151	0	0	0	0	0	0	0	0.107	0	0	0	0	0	0	1	150771575	G	A	A
rs189320042	0	0	0	0	0	0	0	0.071	0	0	0.008	0	0	0	1	150820104	C	T	T
rs183899635	0	0	0	0	0	0	0	0.071	0	0	0.008	0.018	0	0	1	150873049	G	A	A
rs113750599	0	0	0	0	0	0	0	0.071	0	0	0	0	0	0	1	150875115	C	T	T
rs192415603	0	0	0	0	0	0	0	0.071	0	0	0.008	0	0	0	1	150938003	G	T	T
rs185209926	0	0	0	0	0	0	0	0.071	0	0	0	0	0	0	1	150940622	C	T	T
rs111295245	0	0	0	0	0	0	0	0.071	0	0	0	0	0	0	1	150947976	C	G	G
rs112354870	0	0	0	0	0	0	0	0.107	0	0	0	0	0	0	1	150950626	G	C	C
rs186976578	0	0	0	0	0	0	0	0.071	0	0	0	0	0	0	1	151012286	G	A	A
rs180988124	0.016	0	0	0	0.017	0	0	0.071	0	0	0	0	0	0	1	151406122	T	C	C
rs187959766	0	0	0	0	0	0	0	0.071	0	0	0	0	0	0	1	151663642	C	T	T
rs180868859	0	0	0	0	0	0	0	0.071	0	0	0	0	0	0	1	151663659	T	C	C
rs192652568	0	0	0	0	0	0	0	0.071	0	0	0	0	0	0	1	151875998	A	C	C
rs188413787	0	0	0	0	0	0	0	0.071	0	0	0	0	0	0	1	153771252	C	A	A
rs182674362	0	0	0	0	0	0	0	0.107	0	0	0	0.009	0	0	1	153851236	C	G	G
rs193257271	0	0	0	0	0	0	0	0.071	0	0	0	0	0	0	1	153879500	G	A	A
rs185745307	0	0	0	0	0	0	0	0.071	0	0	0	0	0	0	1	153879501	G	C	C
rs180940615	0	0	0	0	0	0	0	0.071	0	0	0	0	0	0	1	154035471	C	A	A
rs188978230	0	0	0	0	0	0	0	0.071	0	0	0	0	0	0	1	154746578	G	A	A
rs180793845	0	0	0	0	0.017	0	0	0.071	0	0	0	0.018	0	0	1	155016724	G	A	A
rs187156318	0	0	0	0	0.008	0	0	0.071	0	0	0	0	0	0	1	157653328	G	A	A
rs183027944	0	0	0	0	0.017	0	0	0.071	0	0	0	0	0	0	1	158208886	G	A	A
rs189785547	0	0	0	0	0	0	0	0.071	0	0	0	0	0	0	1	158614668	G	A	A
rs182741685	0	0	0	0	0	0	0	0.071	0	0	0.008	0.027	0	0	1	160137515	A	G	G
rs181850171	0	0	0	0	0	0	0	0.071	0	0	0.008	0.027	0	0	1	160381141	T	C	C
rs149092224	0	0	0	0	0	0	0	0.071	0	0	0.008	0.018	0	0	1	162181247	T	C	C
rs192519962	0	0	0	0	0	0	0	0.071	0	0	0	0.009	0	0	1	164172155	G	A	A
rs189964090	0	0	0	0	0	0	0	0.071	0	0	0	0	0	0	1	165033336	G	A	A
rs184209367	0	0	0	0	0	0	0	0.071	0	0	0	0.027	0	0	1	165464276	C	T	T
rs189051369	0	0	0	0	0.008	0	0	0.071	0	0	0	0	0	0	1	166198106	G	A	A
rs186328206	0	0	0	0	0	0	0	0.071	0	0	0	0	0	0	1	166693563	A	G	G
rs148927249	0	0	0	0	0	0	0	0.071	0	0	0.008	0	0	0	1	166761027	G	A	A
rs182356426	0	0	0	0	0	0	0	0.071	0	0	0	0	0	0	1	167719011	C	T	T
rs191885490	0	0	0	0	0	0	0	0.071	0	0	0	0	0	0	1	167789355	T	C	C
rs144236993	0	0	0	0	0.008	0	0	0.071	0	0	0	0.009	0	0	1	169059836	C	G	G
rs188377206	0	0	0	0	0	0	0	0.107	0	0	0	0.009	0	0	1	170622421	C	T	T
rs183374674	0	0	0	0	0	0	0	0.071	0	0	0	0	0	0	1	170750501	G	A	A
rs191182221	0	0	0	0	0.017	0	0	0.071	0	0	0.008	0.009	0	0	1	170789976	G	A	A
rs186099212	0	0	0	0	0	0	0	0.071	0	0	0	0	0	0	1	171179827	C	A	A
rs186894664	0	0	0	0	0	0	0	0.071	0	0	0	0.018	0	0	1	171434409	T	C	C
rs193236222	0	0	0	0	0	0	0	0.071	0	0	0	0.018	0	0	1	171603506	C	T	T
rs186880937	0	0	0	0	0	0	0	0.071	0	0	0	0.009	0	0	1	171637018	G	A	A
rs141517853	0	0	0	0	0	0	0	0.071	0	0	0.023	0.009	0	0	1	171899800	C	T	T
rs192221501	0	0	0	0	0	0	0	0.071	0	0	0.015	0.009	0	0	1	172130318	A	G	G
rs189679013	0	0	0	0	0	0	0	0.071	0	0	0.015	0.009	0	0	1	172375321	T	C	C
rs181269160	0	0	0	0	0	0	0	0.071	0	0	0.015	0.009	0	0	1	172431137	C	T	T
rs190617581	0	0	0	0	0	0	0	0.071	0	0	0.015	0.009	0	0	1	172576650	C	T	T
rs191827983	0	0	0	0	0	0	0	0.071	0	0	0	0	0	0	1	172835053	G	A	A
rs191638658	0	0	0	0	0	0	0	0.071	0	0	0	0	0	0	1	173179453	G	A	A
rs188289547	0	0	0	0	0	0	0	0.071	0	0	0.015	0	0	0	1	173800916	A	G	G
rs188604318	0	0	0	0	0	0	0	0.071	0	0	0.015	0	0	0	1	173840421	A	G	G
rs188408857	0	0	0	0	0	0	0	0.071	0	0	0.015	0	0	0	1	174598953	C	T	T
rs185812159	0	0	0	0	0	0	0	0.071	0	0	0	0	0	0	1	176737527	A	G	G
rs187170722	0	0	0	0	0	0	0	0.071	0	0	0	0	0	0	1	181982771	C	T	T
rs191893704	0	0	0	0	0	0	0	0.071	0	0	0	0	0	0	1	183002185	G	A	A
rs184061451	0	0	0	0	0	0	0	0.071	0	0	0	0	0	0	1	184590759	G	A	A
rs190765044	0	0	0	0	0	0	0	0.071	0	0	0	0	0	0	1	184831654	A	T	T
rs192492612	0	0	0	0	0	0	0	0.071	0	0	0	0	0	0	1	185749727	A	G	G
rs181317894	0	0	0	0	0	0	0	0.071	0	0	0	0	0	0	1	186135204	T	C	C
rs181179531	0	0	0	0	0	0	0	0.071	0	0	0	0	0	0	1	187240231	G	A	A
rs187584314	0	0	0	0	0	0	0	0.071	0	0	0	0	0	0	1	187618268	T	C	C
rs190411712	0	0	0	0	0	0	0	0.071	0	0	0	0	0	0	1	187798481	T	C	C
rs187972304	0	0	0	0	0	0	0	0.071	0	0	0.008	0	0	0	1	188015113	G	A	A
rs188035345	0	0	0	0	0	0	0	0.071	0	0	0	0	0	0	1	188389473	T	C	C
rs192701552	0	0	0	0	0	0	0	0.071	0	0	0.008	0	0	0	1	188426830	T	A	A
rs189400198	0	0	0	0	0	0	0	0.071	0	0	0	0.009	0	0	1	188578344	A	G	G
rs187222426	0	0	0	0	0	0	0	0.071	0	0	0	0	0	0	1	188707168	C	A	A
rs190104888	0	0	0	0	0	0	0	0.071	0	0	0	0	0	0	1	188884377	G	C	C
rs189285439	0	0	0	0	0	0	0	0.071	0	0	0	0	0	0	1	189410694	C	T	T
rs181404046	0	0	0	0	0	0	0	0.071	0	0	0.015	0.009	0	0	1	189448025	A	G	G
rs183918907	0	0	0	0	0	0	0	0.071	0	0	0	0	0	0	1	189491866	C	T	T
rs184542663	0	0	0	0	0	0	0	0.071	0	0	0.008	0	0	0	1	190208229	C	T	T
rs185815082	0	0	0	0	0	0	0	0.071	0	0	0	0	0	0	1	190248798	G	A	A
rs182131079	0	0	0	0	0	0	0	0.071	0	0	0	0	0	0	1	190256443	G	A	A
rs184676904	0	0	0	0	0	0	0	0.107	0	0	0	0.009	0	0	1	191640340	T	C	C
rs188009122	0	0	0	0	0	0	0	0.071	0	0	0	0.009	0	0	1	191921937	C	T	T
rs182930618	0	0	0	0	0	0	0	0.071	0	0	0	0	0	0	1	192162990	A	T	T
rs192994599	0.008	0	0	0	0.008	0	0	0.071	0	0	0.053	0.018	0	0	1	192247381	C	T	T
rs185563241	0	0	0	0	0	0	0	0.071	0	0	0	0	0	0	1	192267459	T	C	C
rs181626111	0	0	0	0	0	0	0	0.071	0	0	0	0	0	0	1	192267588	A	T	T
rs189684513	0	0	0	0	0	0	0	0.071	0	0	0	0	0	0	1	192306426	G	A	A
rs192035072	0	0	0	0	0	0	0	0.071	0	0	0	0	0	0	1	192427283	G	A	A
rs186482252	0.016	0	0	0	0	0	0	0.071	0	0	0	0	0	0	1	192860572	C	T	T
rs72738595	0.008	0	0	0	0	0	0	0.071	0	0	0	0.018	0	0	1	193008477	G	A	A
rs181629366	0.008	0	0	0	0	0	0	0.071	0	0	0	0	0	0	1	193079892	G	A	A
rs181307427	0	0	0	0	0	0	0	0.071	0	0	0	0	0	0	1	193413659	G	A	A
rs183057637	0	0	0	0	0	0	0	0.107	0	0	0	0	0	0	1	193496859	C	T	T
rs187639514	0	0	0	0	0	0	0	0.071	0	0	0	0	0	0	1	193528183	C	A	A
rs186452149	0	0	0	0	0	0	0	0.071	0	0	0	0.009	0	0	1	194098591	A	T	T
rs187209459	0	0	0	0	0	0	0	0.071	0	0	0	0	0	0	1	194809360	T	A	A
rs183270595	0	0	0	0	0	0	0	0.071	0	0	0	0	0	0	1	194901918	A	G	G
rs188079830	0	0	0	0	0	0	0	0.071	0	0	0	0	0	0	1	194959580	T	C	C
rs184578659	0	0	0	0	0	0	0	0.071	0	0	0	0	0	0	1	195493116	A	C	C
rs192175965	0	0	0	0	0	0	0	0.071	0	0	0	0	0	0	1	196267407	T	C	C
rs181292597	0	0	0	0	0	0	0	0.071	0	0	0	0	0	0	1	196347572	G	T	T
rs188212970	0	0	0	0	0	0	0	0.071	0	0	0	0	0	0	1	196384274	C	T	T
rs181518295	0	0	0	0	0.008	0	0	0.071	0	0	0	0	0	0	1	196625864	T	C	C
rs182113446	0	0	0	0	0	0	0	0.071	0	0	0	0	0	0	1	196671258	T	C	C
rs184669666	0	0	0	0	0	0	0	0.071	0	0	0	0	0	0	1	196926238	A	T	T
rs184195851	0	0	0	0	0	0	0	0.071	0	0	0	0	0	0	1	196942224	A	T	T
rs187091643	0	0	0	0	0	0	0	0.071	0	0	0	0	0	0	1	196954574	C	T	T
rs191966267	0	0	0	0	0	0	0	0.071	0	0	0	0	0	0	1	197042601	C	T	T
rs41299627	0	0	0	0	0	0	0	0.071	0	0	0	0	0	0	1	197070372	A	G	G
rs185557888	0	0	0	0	0.008	0	0	0.071	0	0	0	0	0	0	1	197149287	C	T	T
rs189781463	0	0	0	0	0	0	0	0.071	0	0	0	0	0	0	1	197158064	T	C	C
rs183386526	0	0	0	0	0	0	0	0.071	0	0	0	0	0	0	1	197204676	G	A	A
rs183384033	0	0	0	0	0	0	0	0.071	0	0	0	0	0	0	1	197243930	T	C	C
rs186728585	0	0	0	0	0	0	0	0.071	0	0	0	0.009	0	0	1	197251847	C	T	T
rs190429686	0	0	0	0	0.008	0	0	0.071	0	0	0	0	0	0	1	197330977	T	C	C
rs186396385	0	0	0	0	0.008	0	0	0.071	0	0	0	0	0	0	1	197448265	A	C	C
rs191305608	0	0	0	0	0	0	0	0.071	0	0	0	0	0	0	1	197575974	T	C	C
rs189777182	0	0	0	0	0.017	0	0	0.071	0	0	0	0	0	0	1	197629410	C	A	A
rs181132930	0	0	0	0	0	0	0	0.071	0	0	0	0	0	0	1	198505476	A	G	G
rs180866889	0	0	0	0	0	0	0	0.071	0	0	0	0	0	0	1	198857112	A	C	C
rs192806919	0	0	0	0	0	0	0	0.107	0	0	0	0	0	0	1	198864859	T	C	C
rs188291670	0.008	0	0	0	0	0	0	0.071	0	0	0	0	0	0	1	199658603	G	A	A
rs146971805	0	0	0	0	0	0	0	0.107	0	0	0.03	0.009	0	0	1	200597716	A	G	G
rs180725601	0.008	0	0	0	0	0	0	0.071	0	0	0	0	0	0	1	201044545	A	G	G
rs186309241	0	0	0	0	0	0	0	0.071	0	0	0.015	0	0	0	1	201076752	G	C	C
rs189405486	0	0	0	0	0	0	0	0.071	0	0	0	0	0	0	1	201778242	A	G	G
rs186641627	0	0	0	0	0	0	0	0.071	0	0	0	0	0	0	1	201842293	G	A	A
rs182412450	0	0	0	0	0.008	0	0	0.071	0	0	0	0	0	0	1	202631828	G	A	A
rs193213987	0	0	0	0	0.008	0	0	0.071	0	0	0.008	0	0	0	1	203310718	C	T	T
rs193052860	0	0	0	0	0	0	0	0.071	0	0	0	0	0	0	1	203486866	C	A	A
rs192003739	0	0	0	0	0	0	0	0.071	0	0	0.008	0	0	0	1	203788860	C	T	T
rs184635194	0	0	0	0	0	0	0	0.071	0	0	0.015	0	0	0	1	203791164	T	C	C
rs190209440	0	0	0	0	0	0	0	0.071	0	0	0	0	0	0	1	203875741	C	T	T
rs192997297	0	0	0	0	0	0	0	0.071	0	0	0.008	0	0	0	1	204661391	T	C	C
rs184758323	0	0	0	0	0	0	0	0.071	0	0	0	0	0	0	1	209947343	A	C	C
rs192017738	0	0	0	0	0	0	0	0.071	0	0	0	0	0	0	1	210576670	T	C	C
rs184626279	0	0	0	0	0	0	0	0.071	0	0	0	0	0	0	1	211345362	C	T	T
rs185276649	0.016	0	0	0	0.017	0	0	0.071	0	0	0.023	0	0	0	1	211706457	C	T	T
rs181013629	0	0	0	0	0	0	0	0.071	0	0	0	0	0	0	1	211709757	C	A	A
rs181931158	0	0	0	0	0	0	0	0.071	0	0	0	0	0	0	1	211959584	A	C	C
rs139764629	0.016	0	0	0	0.025	0	0	0.071	0	0	0.03	0.018	0	0	1	214861008	C	T	T
rs189123646	0	0	0	0	0	0	0	0.071	0	0	0	0	0	0	1	215047139	G	A	A
rs184213017	0	0	0	0	0	0	0	0.071	0	0	0	0	0	0	1	216393320	C	T	T
rs184702625	0	0	0	0	0	0	0	0.071	0	0	0	0	0	0	1	216572057	G	A	A
rs187426469	0	0	0	0	0	0	0	0.071	0	0	0	0	0	0	1	216591663	G	A	A
rs190487001	0	0	0	0	0	0	0	0.071	0	0	0	0	0	0	1	216598268	G	A	A
rs187239564	0	0	0	0	0	0	0	0.071	0	0	0	0	0	0	1	217295647	T	C	C
rs185021582	0.008	0	0	0	0	0	0	0.071	0	0	0	0.009	0	0	1	217388280	T	G	G
rs189051330	0	0	0	0	0	0	0	0.071	0	0	0	0	0	0	1	221264642	A	G	G
rs190330151	0	0	0	0	0	0	0	0.071	0	0	0	0	0	0	1	221435752	T	C	C
rs183699016	0	0	0	0	0	0	0	0.071	0	0	0	0	0	0	1	221439801	T	G	G
rs184197128	0	0	0	0	0	0	0	0.071	0	0	0	0	0	0	1	222695824	C	T	T
rs187558521	0	0	0	0	0	0	0	0.071	0	0	0	0	0	0	1	224045988	T	G	G
rs180684847	0	0	0	0	0.017	0	0	0.071	0	0	0	0	0	0	1	224293877	G	A	A
rs182215232	0	0	0	0	0	0	0	0.071	0	0	0	0	0	0	1	224926019	G	T	T
rs184547089	0.008	0	0	0	0	0	0	0.071	0	0	0	0	0	0	1	226085855	G	A	A
rs189073804	0.008	0	0	0	0	0	0	0.071	0	0	0	0	0	0	1	226396798	G	T	T
rs146791418	0.008	0	0	0	0	0	0	0.071	0	0	0	0	0	0	1	226483993	C	T	T
rs189218644	0	0	0	0	0	0	0	0.071	0	0	0	0	0	0	1	226764490	C	A	A
rs191788324	0	0	0	0	0	0	0	0.071	0	0	0	0	0	0	1	227383703	A	G	G
rs193130357	0	0	0	0	0	0	0	0.071	0	0	0	0	0	0	1	228447594	T	C	C
rs191217674	0	0	0	0	0	0	0	0.107	0	0	0	0	0	0	1	228600965	G	A	A
rs183095327	0	0	0	0	0	0	0	0.071	0	0	0	0	0	0	1	228624224	C	T	T
rs181435505	0	0	0	0	0.017	0	0	0.071	0	0	0	0	0	0	1	229099299	A	G	G
rs187730979	0	0	0	0	0	0	0	0.071	0	0	0	0	0	0	1	229417627	C	T	T
rs115958594	0	0	0	0	0	0	0	0.071	0	0	0.008	0	0	0	1	230712211	G	A	A
rs190925542	0	0	0	0	0	0	0	0.071	0	0	0	0	0	0	1	231094183	G	A	A
rs191459026	0	0	0	0	0.017	0	0	0.071	0	0	0	0.009	0	0	1	231750693	T	C	C
rs188671557	0	0	0	0	0	0	0	0.071	0	0	0	0	0	0	1	231961161	C	T	T
rs187066453	0	0	0	0	0.008	0	0	0.071	0	0	0	0.009	0	0	1	232061279	A	G	G
rs187740499	0	0	0	0	0.008	0	0	0.071	0	0	0	0.009	0	0	1	232132687	G	A	A
rs191354097	0	0	0	0	0.008	0	0	0.107	0	0	0	0.009	0	0	1	232144064	G	A	A
rs181818991	0	0	0	0	0	0	0	0.071	0	0	0	0	0	0	1	232709337	C	T	T
rs185968457	0	0	0	0	0.017	0	0	0.071	0	0	0	0	0	0	1	232854194	A	G	G
rs192348539	0	0	0	0	0	0	0	0.071	0	0	0	0	0	0	1	233336251	G	A	A
rs192821778	0	0	0	0	0	0	0	0.071	0	0	0.015	0	0	0	1	233491364	T	C	C
rs182839848	0	0	0	0	0	0	0	0.071	0	0	0.015	0	0	0	1	233621157	A	G	G
rs185987927	0	0	0	0	0	0	0	0.071	0	0	0	0	0	0	1	233717224	T	A	A
rs190488390	0	0	0	0	0.008	0	0	0.071	0	0	0	0	0	0	1	233843653	T	C	C
rs72758212	0.008	0	0	0	0	0	0	0.071	0	0	0	0	0	0	1	234246304	A	G	G
rs187013740	0	0	0	0	0	0	0	0.071	0	0	0	0	0	0	1	234306058	G	T	T
rs192709368	0	0	0	0	0	0	0	0.071	0	0	0	0	0	0	1	234361568	T	A	A
rs191406707	0	0	0	0	0	0	0	0.071	0	0	0	0	0	0	1	235537646	A	T	T
rs188800804	0	0	0	0	0.017	0	0	0.071	0	0	0	0	0	0	1	235602966	C	G	G
rs181385963	0	0	0	0	0	0	0	0.071	0	0	0	0	0	0	1	235654488	C	T	T
rs182669719	0	0	0	0	0	0	0	0.071	0	0	0	0.018	0	0	1	237600473	T	C	C
rs187960838	0	0	0	0	0	0	0	0.071	0	0	0.015	0.009	0	0	1	238200137	G	A	A
rs183650292	0	0	0	0	0	0	0	0.071	0	0	0	0	0	0	1	239392165	G	A	A
rs185988415	0	0	0	0	0	0	0	0.071	0	0	0	0	0	0	1	239394158	G	T	T
rs186806223	0	0	0	0	0	0	0	0.071	0	0	0.023	0	0	0	1	239965850	G	A	A
rs188949403	0	0	0	0	0	0	0	0.071	0	0	0	0	0	0	1	240094389	C	T	T
rs184860558	0	0	0	0	0	0	0	0.071	0	0	0	0	0	0	1	240355547	T	C	C
rs184395106	0	0	0	0	0	0	0	0.071	0	0	0.008	0	0	0	1	240764530	G	A	A
rs181611475	0	0	0	0	0	0	0	0.071	0	0	0	0	0	0	1	240902733	G	C	C
rs190228142	0.008	0	0	0	0	0	0	0.071	0	0	0	0	0	0	1	242466285	C	A	A
rs187673131	0	0	0	0	0	0	0	0.071	0	0	0	0	0	0	1	243200269	C	T	T
rs187886032	0	0	0	0	0.017	0	0	0.071	0	0	0	0	0	0	1	243430611	C	A	A
rs184419678	0	0	0	0	0.017	0	0	0.071	0	0	0	0	0	0	1	243435061	G	A	A
rs185345193	0	0	0	0	0.017	0	0	0.071	0	0	0	0	0	0	1	243441221	G	C	C
rs189354863	0	0	0	0	0.017	0	0	0.071	0	0	0	0	0	0	1	243520507	C	G	G
rs190024877	0	0	0	0	0.017	0	0	0.071	0	0	0	0	0	0	1	243533963	A	G	G
rs189054615	0	0	0	0	0.017	0	0	0.071	0	0	0	0	0	0	1	243541194	G	A	A
rs191762286	0	0	0	0	0.017	0	0	0.071	0	0	0	0	0	0	1	243728521	T	C	C
rs182921228	0	0	0	0	0	0	0	0.071	0	0	0	0	0	0	1	243816974	C	G	G
rs185303435	0	0	0	0	0	0	0	0.071	0	0	0	0	0	0	1	244193578	G	A	A
rs183523795	0	0	0	0	0.008	0	0	0.071	0	0	0.008	0.009	0	0	1	244506197	G	A	A
rs142841474	0	0	0	0	0.008	0	0	0.071	0	0	0.008	0	0	0	1	244635724	C	T	T
rs186948561	0	0	0	0	0	0	0	0.071	0	0	0	0.009	0	0	1	245752293	C	A	A
rs185818243	0	0	0	0	0	0	0	0.071	0	0	0	0.009	0	0	1	246268132	G	A	A
rs182216797	0	0	0	0	0	0	0	0.071	0	0	0	0.009	0	0	1	246314090	C	A	A
rs190625797	0	0	0	0	0	0	0	0.071	0	0	0	0	0	0	1	248486510	A	G	G
rs186902999	0	0	0	0	0.008	0	0	0.071	0	0	0.008	0	0	0	2	114851	T	C	C
rs189572390	0.008	0	0	0	0	0	0	0.071	0	0	0	0	0	0	2	556694	A	C	C
rs184587606	0.008	0	0	0	0	0	0	0.071	0	0	0	0	0	0	2	609477	G	C	C
rs192502747	0	0	0	0	0.008	0	0	0.071	0	0	0	0	0	0	2	704064	T	C	C
rs193069899	0	0	0	0	0	0	0	0.071	0	0	0	0	0	0	2	1835424	G	A	A
rs187571199	0	0	0	0	0.008	0	0	0.071	0	0	0	0.009	0	0	2	2271800	C	T	T
rs187249889	0	0	0	0	0.042	0	0	0.107	0	0	0.008	0.018	0	0	2	2515632	G	T	T
rs192697548	0	0	0	0	0.008	0	0	0.071	0	0	0	0	0	0	2	3001883	A	G	G
rs148290657	0.008	0	0	0	0.008	0	0	0.107	0	0	0	0	0	0	2	5669693	G	A	A
rs190820790	0	0	0	0	0	0	0	0.071	0	0	0	0	0	0	2	5697469	G	A	A
rs182973236	0	0	0	0	0	0	0	0.071	0	0	0	0	0	0	2	5825808	G	A	A
rs186312854	0	0	0	0	0	0	0	0.071	0	0	0	0	0	0	2	5948961	G	A	A
rs185974528	0	0	0	0	0	0	0	0.071	0	0	0	0.009	0	0	2	6150573	C	T	T
rs183151527	0	0	0	0	0	0	0	0.071	0	0	0	0.009	0	0	2	6266983	C	T	T
rs181118384	0	0	0	0	0	0	0	0.071	0	0	0	0.009	0	0	2	6401774	T	C	C
rs191831964	0	0	0	0	0	0	0	0.071	0	0	0	0.009	0	0	2	6434536	C	T	T
rs188381746	0	0	0	0	0	0	0	0.071	0	0	0	0	0	0	2	6477158	G	A	A
rs181325175	0	0	0	0	0	0	0	0.071	0	0	0	0	0	0	2	6573437	A	T	T
rs190504804	0	0	0	0	0	0	0	0.071	0	0	0	0	0	0	2	6610553	C	A	A
rs189565924	0	0	0	0	0	0	0	0.071	0	0	0	0	0	0	2	6616819	G	A	A
rs185884148	0	0	0	0	0	0	0	0.071	0	0	0	0	0	0	2	6674808	A	C	C
rs187715236	0	0	0	0	0	0	0	0.071	0	0	0	0	0	0	2	6722430	G	T	T
rs186962145	0	0	0	0	0	0	0	0.071	0	0	0	0	0	0	2	6758362	G	T	T
rs184932953	0	0	0	0	0	0	0	0.071	0	0	0	0	0	0	2	6798729	G	C	C
rs189192446	0	0	0	0	0.008	0	0	0.071	0	0	0.015	0	0	0	2	6812741	T	A	A
rs187805549	0	0	0	0	0	0	0	0.071	0	0	0	0	0	0	2	6980357	G	T	T
rs185096419	0	0	0	0	0	0	0	0.071	0	0	0	0	0	0	2	9300619	A	G	G
rs182390580	0	0	0	0	0	0	0	0.071	0	0	0.008	0	0	0	2	12527350	C	T	T
rs138018191	0	0	0	0	0	0	0	0.071	0	0	0.03	0.009	0	0	2	12854400	A	T	T
rs146922136	0	0	0	0	0	0	0	0.071	0	0	0.03	0.009	0	0	2	12891510	A	T	T
rs189053616	0	0	0	0	0	0	0	0.071	0	0	0.015	0.009	0	0	2	14756830	C	G	G
rs183407199	0	0	0	0	0	0	0	0.071	0	0	0.008	0	0	0	2	15287586	G	A	A
rs185002976	0	0	0	0	0	0	0	0.071	0	0	0.015	0	0	0	2	15517195	C	G	G
rs186674195	0	0	0	0	0.008	0	0	0.071	0	0	0.015	0	0	0	2	15908710	T	A	A
rs190649689	0	0	0	0	0.008	0	0	0.071	0	0	0.015	0	0	0	2	15908772	T	C	C
rs191024022	0	0	0	0	0.017	0	0	0.071	0	0	0	0.009	0	0	2	17885961	G	C	C
rs183131570	0	0	0	0	0	0	0	0.071	0	0	0	0	0	0	2	19146343	A	G	G
rs150046187	0	0	0	0	0	0	0	0.071	0	0	0	0	0	0	2	19496919	A	G	G
rs181018706	0	0	0	0	0	0	0	0.071	0	0	0	0	0	0	2	20234418	T	A	A
rs190452186	0	0	0	0	0	0	0	0.071	0	0	0	0	0	0	2	22695672	C	T	T
rs184293070	0	0	0	0	0.008	0	0	0.071	0	0	0	0	0	0	2	22736600	C	A	A
rs189485760	0	0	0	0	0.008	0	0	0.071	0	0	0	0	0	0	2	22763165	T	C	C
rs183736296	0	0	0	0	0	0	0	0.071	0	0	0	0	0	0	2	22852443	A	C	C
rs182407875	0	0	0	0	0.017	0	0	0.071	0	0	0	0	0	0	2	22917719	G	A	A
rs140001305	0.008	0	0	0	0	0	0	0.071	0	0	0	0	0	0	2	23331514	A	G	G
rs184365800	0	0	0	0	0	0	0	0.071	0	0	0	0	0	0	2	23361901	G	A	A
rs192980530	0	0	0	0	0	0	0	0.071	0	0	0	0	0	0	2	23540599	A	G	G
rs183914376	0	0	0	0	0	0	0	0.071	0	0	0	0	0	0	2	23563533	G	A	A
rs184294379	0	0	0	0	0	0	0	0.071	0	0	0.023	0	0	0	2	23571535	C	T	T
rs190611916	0	0	0	0	0.008	0	0	0.071	0	0	0	0	0	0	2	23746127	G	A	A
rs186117578	0	0	0	0	0	0	0	0.071	0	0	0	0	0	0	2	24981524	T	G	G
rs193212748	0	0	0	0	0	0	0	0.071	0	0	0	0	0	0	2	25084687	G	A	A
rs185498222	0	0	0	0	0.025	0	0	0.071	0	0	0	0	0	0	2	25297081	C	T	T
rs185743921	0	0	0	0	0.017	0	0	0.071	0	0	0	0	0	0	2	25389638	G	A	A
rs189221442	0	0	0	0	0	0	0	0.071	0	0	0	0	0	0	2	27323689	C	T	T
rs12466018	0.016	0	0	0	0	0	0	0.071	0	0	0.008	0	0	0	2	27728087	C	T	T
rs185485026	0	0	0	0	0	0	0	0.071	0	0	0	0	0	0	2	29045376	A	C	C
rs187882678	0	0	0	0	0	0	0	0.071	0	0	0	0	0	0	2	30760811	A	C	C
rs191329138	0	0	0	0	0.008	0	0	0.071	0	0	0	0.009	0	0	2	32725553	C	T	T
rs188390697	0	0	0	0	0	0	0	0.071	0	0	0	0	0	0	2	34362444	C	T	T
rs183801327	0	0	0	0	0	0	0	0.071	0	0	0	0	0	0	2	35982614	T	A	A
rs138926838	0	0	0	0	0.008	0	0	0.071	0	0	0.015	0	0	0	2	37127329	G	A	A
rs145718926	0	0	0	0	0.008	0	0	0.071	0	0	0.015	0	0	0	2	37314846	G	A	A
rs180722909	0	0	0	0	0.025	0	0	0.071	0	0	0.015	0	0	0	2	37340312	A	C	C
rs181640110	0	0	0	0	0.008	0	0	0.071	0	0	0	0	0	0	2	37967223	C	T	T
rs185113643	0	0	0	0	0.008	0	0	0.071	0	0	0	0	0	0	2	38093326	C	T	T
rs192462076	0	0	0	0	0.008	0	0	0.071	0	0	0	0	0	0	2	38427641	C	G	G
rs191473791	0	0	0	0	0	0	0	0.071	0	0	0.008	0	0	0	2	38640544	A	G	G
rs189506951	0	0	0	0	0.008	0	0	0.071	0	0	0	0	0	0	2	38787080	G	A	A
rs189853865	0	0	0	0	0.008	0	0	0.071	0	0	0	0	0	0	2	39686535	G	A	A
rs191135162	0	0	0	0	0.008	0	0	0.071	0	0	0	0	0	0	2	39887583	T	A	A
rs193121118	0	0	0	0	0.008	0	0	0.071	0	0	0	0	0	0	2	39936231	A	T	T
rs191566356	0	0	0	0	0.008	0	0	0.071	0	0	0	0	0	0	2	40027607	C	T	T
rs184099550	0	0	0	0	0.008	0	0	0.071	0	0	0	0	0	0	2	40031577	G	A	A
rs189904538	0	0	0	0	0.008	0	0	0.071	0	0	0	0	0	0	2	40063626	C	G	G
rs192948229	0	0	0	0	0.017	0	0	0.071	0	0	0	0	0	0	2	40176274	C	A	A
rs181125605	0	0	0	0	0.008	0	0	0.071	0	0	0	0	0	0	2	40182745	C	G	G
rs192566111	0	0	0	0	0	0	0	0.071	0	0	0	0.009	0	0	2	40321489	C	T	T
rs187587894	0	0	0	0	0	0	0	0.071	0	0	0	0.009	0	0	2	40325120	A	T	T
rs193223705	0	0	0	0	0	0	0	0.071	0	0	0	0	0	0	2	40477104	C	T	T
rs183106428	0	0	0	0	0.008	0	0	0.071	0	0	0.008	0	0	0	2	40669002	G	T	T
rs184810500	0	0	0	0	0	0	0	0.071	0	0	0	0	0	0	2	42739214	G	A	A
rs191456372	0	0	0	0	0	0	0	0.071	0	0	0	0	0	0	2	42769619	G	A	A
rs187143513	0	0	0	0	0	0	0	0.071	0	0	0	0	0	0	2	44567897	T	C	C
rs193007359	0	0	0	0	0	0	0	0.071	0	0	0.008	0	0	0	2	45215109	A	G	G
rs189345827	0	0	0	0	0	0	0	0.071	0	0	0.015	0	0	0	2	45436254	A	G	G
rs189719910	0	0	0	0	0.008	0	0	0.071	0	0	0	0	0	0	2	45579018	C	T	T
rs186568899	0	0	0	0	0.008	0	0	0.071	0	0	0	0	0	0	2	45808806	A	G	G
rs191344127	0	0	0	0	0	0	0	0.071	0	0	0	0	0	0	2	46116968	C	T	T
rs184191593	0	0	0	0	0	0	0	0.071	0	0	0	0.009	0	0	2	46132954	T	C	C
rs191180899	0.016	0	0	0	0	0	0	0.071	0	0	0	0	0	0	2	46145912	G	C	C
rs188415255	0	0	0	0	0	0	0	0.071	0	0	0	0	0	0	2	46212669	C	G	G
rs193289197	0	0	0	0	0	0	0	0.071	0	0	0	0	0	0	2	46469633	G	A	A
rs182284359	0	0	0	0	0	0	0	0.071	0	0	0	0	0	0	2	46594597	C	T	T
rs180733495	0	0	0	0	0.008	0	0	0.107	0	0	0	0	0	0	2	47160581	T	G	G
rs191877753	0	0	0	0	0	0	0	0.071	0	0	0	0	0	0	2	47570780	G	A	A
rs181071418	0	0	0	0	0	0	0	0.071	0	0	0	0	0	0	2	47706428	G	A	A
rs191139516	0	0	0	0	0	0	0	0.071	0	0	0	0	0	0	2	47714199	G	C	C
rs181436547	0	0	0	0	0	0	0	0.071	0	0	0	0	0	0	2	49020505	A	G	G
rs191669587	0	0	0	0	0	0	0	0.071	0	0	0	0	0	0	2	49084291	C	T	T
rs192502634	0	0	0	0	0	0	0	0.071	0	0	0	0.009	0	0	2	49192260	G	A	A
rs190654699	0	0	0	0	0	0	0	0.071	0	0	0	0	0	0	2	49414787	T	C	C
rs187918279	0	0	0	0	0	0	0	0.071	0	0	0	0.009	0	0	2	49490574	A	T	T
rs186025835	0	0	0	0	0	0	0	0.071	0	0	0	0.018	0	0	2	50978684	T	C	C
rs184903008	0	0	0	0	0	0	0	0.071	0	0	0.015	0.045	0	0	2	51024662	A	G	G
rs191478227	0	0	0	0	0	0	0	0.071	0	0	0	0	0	0	2	51047189	C	G	G
rs180914866	0	0	0	0	0	0	0	0.071	0	0	0.008	0.045	0	0	2	51072051	G	C	C
rs180826252	0	0	0	0	0	0	0	0.071	0	0	0	0.045	0	0	2	51099254	A	C	C
rs184931336	0	0	0	0	0	0	0	0.071	0	0	0	0	0	0	2	51133010	T	C	C
rs186178802	0	0	0	0	0	0	0	0.071	0	0	0	0	0	0	2	51151003	T	C	C
rs181741635	0	0	0	0	0	0	0	0.071	0	0	0	0	0	0	2	51278099	T	C	C
rs182522365	0	0	0	0	0	0	0	0.071	0	0	0	0	0	0	2	51331455	C	T	T
rs189110915	0	0	0	0	0.008	0	0	0.071	0	0	0	0	0	0	2	51400870	T	G	G
rs188708750	0	0	0	0	0	0	0	0.071	0	0	0	0	0	0	2	51681129	C	T	T
rs182491018	0	0	0	0	0	0	0	0.071	0	0	0	0	0	0	2	51694320	G	A	A
rs190169125	0	0	0	0	0.008	0	0	0.071	0	0	0	0	0	0	2	53357202	G	C	C
rs184397602	0	0	0	0	0	0	0	0.071	0	0	0.023	0	0	0	2	53474656	T	C	C
rs180939703	0	0	0	0	0	0	0	0.071	0	0	0	0	0	0	2	54705519	C	A	A
rs182262134	0	0	0	0	0.008	0	0	0.071	0	0	0	0.009	0	0	2	54787841	G	A	A
rs191669667	0	0	0	0	0.008	0	0	0.071	0	0	0	0	0	0	2	55080409	A	T	T
rs181396914	0	0	0	0	0.008	0	0	0.071	0	0	0	0	0	0	2	55090750	G	A	A
rs193103952	0	0	0	0	0.008	0	0	0.071	0	0	0	0	0	0	2	55099731	G	A	A
rs188257919	0	0	0	0	0.008	0	0	0.071	0	0	0	0	0	0	2	55811015	A	G	G
rs181417234	0	0	0	0	0.008	0	0	0.071	0	0	0	0	0	0	2	55867591	T	G	G
rs190305792	0	0	0	0	0.008	0	0	0.071	0	0	0	0	0	0	2	56116066	C	T	T
rs182794004	0	0	0	0	0	0	0	0.071	0	0	0	0	0	0	2	56676945	G	A	A
rs188193920	0	0	0	0	0	0	0	0.071	0	0	0	0	0	0	2	57232083	T	A	A
rs182553909	0	0	0	0	0	0	0	0.071	0	0	0	0	0	0	2	57458049	G	A	A
rs185676384	0	0	0	0	0	0	0	0.071	0	0	0	0	0	0	2	58047408	G	A	A
rs182337531	0	0	0	0	0	0	0	0.071	0	0	0	0	0	0	2	60029085	A	G	G
rs180690541	0	0	0	0	0	0	0	0.071	0	0	0	0	0	0	2	60083459	G	A	A
rs192139235	0	0	0	0	0.008	0	0	0.071	0	0	0	0	0	0	2	60267995	C	A	A
rs192903828	0	0	0	0	0	0	0	0.071	0	0	0	0.009	0	0	2	60554454	G	A	A
rs184872274	0	0	0	0	0	0	0	0.071	0	0	0	0	0	0	2	60969794	G	A	A
rs183165114	0	0	0	0	0	0	0	0.071	0	0	0	0.009	0	0	2	62668249	A	C	C
rs184532180	0	0	0	0	0	0	0	0.107	0	0	0	0.009	0	0	2	63490822	A	G	G
rs187873278	0	0	0	0	0	0	0	0.071	0	0	0	0	0	0	2	64322943	T	A	A
rs184923254	0	0	0	0	0	0	0	0.071	0	0	0	0.018	0	0	2	64645853	A	G	G
rs190795389	0	0	0	0	0	0	0	0.107	0	0	0	0.009	0	0	2	64717731	G	C	C
rs189680712	0	0	0	0	0	0	0	0.107	0	0	0	0.009	0	0	2	64775794	C	T	T
rs184876953	0	0	0	0	0	0	0	0.071	0	0	0	0	0	0	2	65280398	T	C	C
rs184636645	0	0	0	0	0	0	0	0.071	0	0	0	0.009	0	0	2	65300387	A	G	G
rs185854640	0	0	0	0	0.008	0	0	0.071	0	0	0	0	0	0	2	66829944	T	C	C
rs189468883	0	0	0	0	0.008	0	0	0.107	0	0	0	0	0	0	2	66837883	G	T	T
rs185866950	0	0	0	0	0.008	0	0	0.107	0	0	0	0	0	0	2	66846071	A	G	G
rs180751022	0	0	0	0	0.008	0	0	0.071	0	0	0	0	0	0	2	66853554	G	A	A
rs191728362	0	0	0	0	0.008	0	0	0.071	0	0	0	0	0	0	2	66869886	G	A	A
rs190585270	0	0	0	0	0	0	0	0.071	0	0	0	0	0	0	2	66956801	C	T	T
rs182361261	0	0	0	0	0.025	0	0	0.071	0	0	0	0	0	0	2	67036305	G	T	T
rs184789847	0	0	0	0	0.008	0	0	0.071	0	0	0.008	0	0	0	2	67151027	T	G	G
rs180977518	0	0	0	0	0	0	0	0.071	0	0	0	0	0	0	2	67789921	T	C	C
rs183399385	0	0	0	0	0.017	0	0	0.071	0	0	0.008	0	0	0	2	68485789	C	G	G
rs149803721	0	0	0	0	0.017	0	0	0.071	0	0	0.008	0	0	0	2	68590319	C	T	T
rs150879224	0	0	0	0	0.017	0	0	0.071	0	0	0.008	0	0	0	2	68809641	A	G	G
rs150597053	0.008	0	0	0	0.008	0	0	0.071	0	0	0	0	0	0	2	70650618	C	G	G
rs147357357	0	0	0	0	0	0	0	0.071	0	0	0.015	0	0	0	2	70767198	A	C	C
rs146757200	0	0	0	0	0	0	0	0.071	0	0	0.015	0	0	0	2	70814403	T	C	C
rs186719172	0	0	0	0	0	0	0	0.071	0	0	0.008	0	0	0	2	73793482	C	A	A
rs186892779	0	0	0	0	0	0	0	0.071	0	0	0	0	0	0	2	74597368	C	A	A
rs184740869	0	0	0	0	0	0	0	0.071	0	0	0	0	0	0	2	74652415	T	C	C
rs183860841	0	0	0	0	0	0	0	0.071	0	0	0	0	0	0	2	74704798	G	A	A
rs183738036	0	0	0	0	0	0	0	0.071	0	0	0	0	0	0	2	75016361	A	T	T
rs183146132	0	0	0	0	0	0	0	0.071	0	0	0	0	0	0	2	75078289	C	T	T
rs189460972	0	0	0	0	0	0	0	0.071	0	0	0.015	0	0	0	2	75380220	G	A	A
rs193239590	0	0	0	0	0.017	0	0	0.071	0	0	0	0	0	0	2	78392201	G	A	A
rs139414198	0	0	0	0	0	0	0	0.071	0	0	0.008	0	0	0	2	78904790	G	A	A
rs190222237	0	0	0	0	0	0	0	0.071	0	0	0.008	0	0	0	2	79195950	A	T	T
rs182340395	0	0	0	0	0	0	0	0.071	0	0	0	0	0	0	2	80077111	T	C	C
rs187241407	0	0	0	0	0	0	0	0.071	0	0	0	0	0	0	2	80154177	C	T	T
rs192929659	0	0	0	0	0	0	0	0.071	0	0	0	0	0	0	2	80219796	G	A	A
rs184211365	0	0	0	0	0.017	0	0	0.071	0	0	0	0	0	0	2	80312016	C	T	T
rs185654514	0	0	0	0	0	0	0	0.071	0	0	0	0	0	0	2	80500542	T	G	G
rs183432883	0	0	0	0	0	0	0	0.071	0	0	0	0	0	0	2	82123409	G	A	A
rs183838710	0	0	0	0	0	0	0	0.071	0	0	0	0	0	0	2	82162411	C	T	T
rs184597348	0	0	0	0	0	0	0	0.071	0	0	0	0	0	0	2	82311410	T	C	C
rs185713763	0	0	0	0	0	0	0	0.071	0	0	0	0	0	0	2	82334529	G	C	C
rs192267619	0	0	0	0	0.008	0	0	0.071	0	0	0	0	0	0	2	82648375	C	T	T
rs185065083	0	0	0	0	0.008	0	0	0.071	0	0	0	0.009	0	0	2	83731590	C	T	T
rs181224534	0	0	0	0	0.008	0	0	0.071	0	0	0.008	0	0	0	2	83759113	G	T	T
rs147765036	0	0	0	0	0	0	0	0.071	0	0	0	0	0	0	2	83944626	G	A	A
rs191794921	0	0	0	0	0.008	0	0	0.071	0	0	0.015	0	0	0	2	85784311	A	G	G
rs186606488	0	0	0	0	0	0	0	0.107	0	0	0.015	0.009	0	0	2	86074781	C	T	T
rs189801095	0	0	0	0	0	0	0	0.071	0	0	0	0	0	0	2	86213773	T	G	G
rs182850494	0	0	0	0	0	0	0	0.071	0	0	0.015	0.009	0	0	2	86353181	G	A	A
rs75830076	0	0	0	0	0	0	0	0.071	0	0	0	0	0	0	2	86362268	C	A	A
rs34804805	0	0	0	0	0.008	0	0	0.071	0	0	0.008	0.009	0	0	2	86426629	T	G	G
rs183438017	0	0	0	0	0	0	0	0.071	0	0	0	0	0	0	2	86654278	C	T	T
rs180682690	0	0	0	0	0	0	0	0.071	0	0	0	0	0	0	2	87519031	T	A	A
rs182467548	0	0	0	0	0	0	0	0.071	0	0	0	0	0	0	2	87558266	A	G	G
rs190868356	0	0	0	0	0	0	0	0.071	0	0	0	0	0	0	2	88562725	C	T	T
rs190915186	0	0	0	0	0	0	0	0.071	0	0	0	0	0	0	2	89112260	C	T	T
rs182910307	0	0	0	0	0	0	0	0.071	0	0	0	0	0	0	2	92173221	A	C	C
rs192878540	0	0	0	0	0	0	0	0.071	0	0	0	0	0	0	2	95534375	T	C	C
rs188066368	0.008	0	0	0	0	0	0	0.071	0	0	0	0	0	0	2	96474790	C	T	T
rs184614492	0	0	0	0	0	0	0	0.071	0	0	0.008	0	0	0	2	96614026	G	C	C
rs185599436	0	0	0	0	0	0	0	0.071	0	0	0	0.027	0	0	2	97883195	T	C	C
rs193105988	0	0	0	0	0	0	0	0.071	0	0	0	0	0	0	2	99151286	C	T	T
rs185235340	0	0	0	0	0	0	0	0.071	0	0	0.015	0	0	0	2	103357779	A	G	G
rs185910182	0	0	0	0	0.025	0	0	0.071	0	0	0	0.009	0	0	2	103413603	C	G	G
rs191115548	0	0	0	0	0	0	0	0.071	0	0	0	0	0	0	2	104448038	C	T	T
rs183044676	0	0	0	0	0.008	0	0	0.071	0	0	0.015	0.009	0	0	2	106895653	C	A	A
rs187017697	0	0	0	0	0.008	0	0	0.071	0	0	0.015	0.009	0	0	2	107256741	T	C	C
rs185524308	0	0	0	0	0	0	0	0.071	0	0	0	0	0	0	2	108275630	T	G	G
rs181280736	0	0	0	0	0	0	0	0.071	0	0	0	0	0	0	2	108993703	G	C	C
rs192915278	0	0	0	0	0	0	0	0.071	0	0	0	0	0	0	2	110073804	A	G	G
rs191456555	0	0	0	0	0	0	0	0.071	0	0	0	0	0	0	2	110357897	C	T	T
rs190966974	0	0	0	0	0	0	0	0.071	0	0	0	0	0	0	2	110390416	A	G	G
rs185674549	0	0	0	0	0	0	0	0.071	0	0	0.015	0	0	0	2	110398843	G	C	C
rs184399279	0	0	0	0	0	0	0	0.071	0	0	0	0	0	0	2	110411415	T	C	C
rs192540384	0	0	0	0	0	0	0	0.071	0	0	0	0	0	0	2	110464504	C	T	T
rs182984952	0	0	0	0	0	0	0	0.071	0	0	0.015	0	0	0	2	111393816	C	T	T
rs180742754	0	0	0	0	0	0	0	0.071	0	0	0.008	0.009	0	0	2	111444269	G	A	A
rs193058022	0	0	0	0	0	0	0	0.071	0	0	0	0	0	0	2	111564516	G	A	A
rs189054791	0	0	0	0	0	0	0	0.071	0	0	0	0	0	0	2	111649971	C	G	G
rs192690532	0	0	0	0	0	0	0	0.071	0	0	0	0	0	0	2	111730908	T	C	C
rs184622344	0	0	0	0	0	0	0	0.071	0	0	0	0	0	0	2	111858546	T	C	C
rs190732687	0	0	0	0	0	0	0	0.071	0	0	0	0	0	0	2	112442010	T	C	C
rs187584410	0	0	0	0	0	0	0	0.071	0	0	0	0	0	0	2	113462807	T	C	C
rs192603581	0.016	0	0	0	0.008	0	0	0.071	0	0	0	0	0	0	2	113671638	T	G	G
rs185262096	0	0	0	0	0	0	0	0.071	0	0	0	0	0	0	2	113806679	G	T	T
rs193133547	0	0	0	0	0.017	0	0	0.071	0	0	0.008	0.009	0	0	2	114015753	T	C	C
rs182431500	0	0	0	0	0.008	0	0	0.071	0	0	0.008	0.009	0	0	2	114044651	C	T	T
rs185947844	0	0	0	0	0	0	0	0.071	0	0	0	0	0	0	2	114087849	C	T	T
rs183457373	0	0	0	0	0	0	0	0.071	0	0	0.015	0.009	0	0	2	114442159	A	G	G
rs184258126	0	0	0	0	0	0	0	0.071	0	0	0	0	0	0	2	114499532	T	C	C
rs181035242	0	0	0	0	0.017	0	0	0.071	0	0	0.023	0	0	0	2	114647176	T	C	C
rs182679647	0.008	0	0	0	0	0	0	0.071	0	0	0.015	0.018	0	0	2	114958851	A	G	G
rs185871084	0	0	0	0	0	0	0	0.071	0	0	0	0	0	0	2	115002490	G	A	A
rs191020129	0	0	0	0	0.008	0	0	0.071	0	0	0.015	0	0	0	2	115674897	C	T	T
rs188369963	0	0	0	0	0	0	0	0.071	0	0	0	0	0	0	2	116237011	C	T	T
rs182549134	0	0	0	0	0	0	0	0.071	0	0	0	0	0	0	2	116509598	T	C	C
rs182252916	0	0	0	0	0	0	0	0.071	0	0	0	0	0	0	2	116525636	C	G	G
rs183530148	0	0	0	0	0	0	0	0.071	0	0	0	0	0	0	2	116697683	T	C	C
rs191801391	0	0	0	0	0	0	0	0.071	0	0	0	0	0	0	2	116724992	G	C	C
rs182681662	0	0	0	0	0	0	0	0.071	0	0	0	0	0	0	2	117029912	A	C	C
rs193160256	0	0	0	0	0	0	0	0.071	0	0	0	0	0	0	2	117119870	T	C	C
rs187812963	0	0	0	0	0.008	0	0	0.071	0	0	0	0	0	0	2	117144854	T	A	A
rs181203423	0	0	0	0	0	0	0	0.071	0	0	0	0	0	0	2	117157409	T	C	C
rs183795006	0	0	0	0	0	0	0	0.071	0	0	0	0	0	0	2	117185509	A	G	G
rs186844126	0	0	0	0	0	0	0	0.071	0	0	0	0	0	0	2	117814182	A	C	C
rs184123464	0	0	0	0	0	0	0	0.071	0	0	0	0	0	0	2	118015780	C	T	T
rs190674207	0	0	0	0	0	0	0	0.071	0	0	0	0	0	0	2	118028608	A	G	G
rs192842713	0	0	0	0	0	0	0	0.071	0	0	0	0	0	0	2	118059289	C	A	A
rs188977906	0	0	0	0	0	0	0	0.071	0	0	0	0	0	0	2	118084444	A	T	T
rs184960588	0	0	0	0	0	0	0	0.071	0	0	0	0	0	0	2	118230548	T	C	C
rs185430098	0	0	0	0	0	0	0	0.071	0	0	0	0	0	0	2	118359846	C	A	A
rs192266153	0	0	0	0	0	0	0	0.071	0	0	0	0	0	0	2	118415859	G	A	A
rs189249951	0	0	0	0	0	0	0	0.071	0	0	0	0.009	0	0	2	118974864	T	G	G
rs183048902	0	0	0	0	0	0	0	0.071	0	0	0	0	0	0	2	119192806	G	A	A
rs181547710	0.008	0	0	0	0	0	0	0.071	0	0	0	0	0	0	2	119318764	C	T	T
rs190490435	0	0	0	0	0	0	0	0.071	0	0	0	0	0	0	2	119355706	G	A	A
rs185112888	0	0	0	0	0	0	0	0.071	0	0	0	0	0	0	2	119702912	G	A	A
rs182871331	0	0	0	0	0	0	0	0.071	0	0	0	0	0	0	2	122198938	C	G	G
rs191561751	0	0	0	0	0	0	0	0.071	0	0	0	0	0	0	2	122434066	G	T	T
rs181309150	0	0	0	0	0.008	0	0	0.071	0	0	0	0	0	0	2	122482312	T	C	C
rs182584328	0	0	0	0	0.008	0	0	0.071	0	0	0	0	0	0	2	122757712	G	A	A
rs180872369	0	0	0	0	0	0	0	0.071	0	0	0	0	0	0	2	123143832	G	T	T
rs189231686	0	0	0	0	0	0	0	0.071	0	0	0	0	0	0	2	123146911	G	A	A
rs187197265	0	0	0	0	0	0	0	0.071	0	0	0	0	0	0	2	123223793	G	A	A
rs184563743	0	0	0	0	0.008	0	0	0.071	0	0	0	0	0	0	2	123474161	C	T	T
rs192293156	0	0	0	0	0.008	0	0	0.071	0	0	0	0	0	0	2	123482173	C	A	A
rs147567746	0	0	0	0	0.008	0	0	0.107	0	0	0.008	0	0	0	2	123498670	C	G	G
rs184643796	0	0	0	0	0	0	0	0.071	0	0	0	0	0	0	2	123577105	C	T	T
rs192386491	0	0	0	0	0	0	0	0.071	0	0	0	0	0	0	2	123590962	G	T	T
rs186679920	0	0	0	0	0	0	0	0.071	0	0	0	0	0	0	2	123726567	T	C	C
rs188686455	0	0	0	0	0	0	0	0.071	0	0	0	0	0	0	2	123737902	C	T	T
rs192788809	0	0	0	0	0	0	0	0.071	0	0	0	0	0	0	2	123771761	T	G	G
rs183713861	0	0	0	0	0.008	0	0	0.107	0	0	0.008	0	0	0	2	123910036	T	C	C
rs187889748	0	0	0	0	0	0	0	0.071	0	0	0	0	0	0	2	125608544	T	G	G
rs185871201	0	0	0	0	0	0	0	0.071	0	0	0	0	0	0	2	125729887	G	C	C
rs190469260	0	0	0	0	0	0	0	0.071	0	0	0	0	0	0	2	126292525	C	T	T
rs183516427	0	0	0	0	0	0	0	0.071	0	0	0	0	0	0	2	126402630	A	G	G
rs184853550	0	0	0	0	0	0	0	0.071	0	0	0	0	0	0	2	126438531	T	C	C
rs185042613	0	0	0	0	0	0	0	0.071	0	0	0	0	0	0	2	126475370	A	G	G
rs192010725	0	0	0	0	0	0	0	0.071	0	0	0	0.027	0	0	2	126718703	G	A	A
rs187621988	0	0	0	0	0	0	0	0.071	0	0	0	0	0	0	2	127503412	C	T	T
rs184684090	0	0	0	0	0	0	0	0.071	0	0	0.008	0	0	0	2	128165466	G	A	A
rs187415390	0	0	0	0	0	0	0	0.071	0	0	0	0	0	0	2	129701812	A	C	C
rs182689280	0	0	0	0	0	0	0	0.071	0	0	0	0	0	0	2	130254791	A	G	G
rs182213818	0	0	0	0	0	0	0	0.071	0	0	0	0	0	0	2	130406785	T	C	C
rs186455907	0	0	0	0	0.008	0	0	0.071	0	0	0	0	0	0	2	130500189	G	A	A
rs191149499	0	0	0	0	0	0	0	0.071	0	0	0	0.009	0	0	2	130535234	A	G	G
rs183737006	0	0	0	0	0	0	0	0.071	0	0	0	0	0	0	2	130543282	G	A	A
rs140599194	0	0	0	0	0	0	0	0.071	0	0	0.008	0	0	0	2	131839156	G	A	A
rs186961921	0	0	0	0	0	0	0	0.071	0	0	0.008	0.009	0	0	2	132207505	T	G	G
rs187539563	0	0	0	0	0.008	0	0	0.071	0	0	0	0	0	0	2	132412886	T	C	C
rs188990387	0	0	0	0	0	0	0	0.071	0	0	0.008	0.009	0	0	2	133416840	T	C	C
rs181593368	0.008	0	0	0	0	0	0	0.071	0	0	0	0	0	0	2	133797540	A	T	T
rs139966704	0	0	0	0	0.008	0	0	0.071	0	0	0.008	0	0	0	2	134810796	C	G	G
rs185449169	0	0	0	0	0	0	0	0.071	0	0	0.008	0.018	0	0	2	138481616	A	T	T
rs190585985	0	0	0	0	0	0	0	0.071	0	0	0	0.009	0	0	2	138887571	A	G	G
rs193261528	0	0	0	0	0	0	0	0.071	0	0	0	0.009	0	0	2	139235299	C	T	T
rs193075190	0	0	0	0	0	0	0	0.071	0	0	0	0	0	0	2	139265180	G	A	A
rs186826757	0	0	0	0	0	0	0	0.071	0	0	0	0	0	0	2	139448070	G	A	A
rs192705801	0	0	0	0	0.008	0	0	0.071	0	0	0	0.009	0	0	2	139640054	A	G	G
rs187001594	0	0	0	0	0.008	0	0	0.071	0	0	0.008	0.018	0	0	2	139713311	C	T	T
rs189635293	0	0	0	0	0.008	0	0	0.071	0	0	0	0.018	0	0	2	139793785	T	C	C
rs187368520	0	0	0	0	0	0	0	0.071	0	0	0	0	0	0	2	139805420	A	G	G
rs192439320	0	0	0	0	0	0	0	0.071	0	0	0.008	0.018	0	0	2	139812931	C	T	T
rs190699296	0	0	0	0	0	0	0	0.071	0	0	0	0	0	0	2	139897763	C	T	T
rs183149749	0	0	0	0	0	0	0	0.071	0	0	0	0	0	0	2	139980747	C	T	T
rs183587680	0	0	0	0	0	0	0	0.071	0	0	0	0	0	0	2	140239147	T	C	C
rs184928358	0	0	0	0	0.008	0	0	0.107	0	0	0.023	0.009	0	0	2	140368740	T	C	C
rs186881392	0	0	0	0	0	0	0	0.107	0	0	0	0.009	0	0	2	140452486	T	C	C
rs187604147	0	0	0	0	0	0	0	0.071	0	0	0	0.018	0	0	2	140540119	C	G	G
rs142760802	0	0	0	0	0.008	0	0	0.107	0	0	0.023	0.009	0	0	2	140543536	T	C	C
rs191044939	0	0	0	0	0	0	0	0.071	0	0	0	0	0	0	2	140629304	A	C	C
rs185415559	0	0	0	0	0	0	0	0.107	0	0	0	0.009	0	0	2	140694975	T	C	C
rs181009150	0	0	0	0	0	0	0	0.107	0	0	0	0.009	0	0	2	140723193	A	G	G
rs182745354	0	0	0	0	0	0	0	0.107	0	0	0	0.009	0	0	2	140741440	T	C	C
rs187781644	0	0	0	0	0.008	0	0	0.071	0	0	0	0.009	0	0	2	141547559	G	A	A
rs150938103	0	0	0	0	0	0	0	0.071	0	0	0.038	0	0	0	2	143631968	G	A	A
rs191955982	0	0	0	0	0	0	0	0.071	0	0	0	0	0	0	2	143659286	C	T	T
rs193268632	0	0	0	0	0	0	0	0.071	0	0	0	0	0	0	2	145106309	A	T	T
rs151220673	0	0	0	0	0	0	0	0.071	0	0	0.008	0	0	0	2	145228259	C	G	G
rs192476992	0	0	0	0	0	0	0	0.071	0	0	0	0	0	0	2	145464124	C	T	T
rs185078781	0	0	0	0	0	0	0	0.071	0	0	0.008	0	0	0	2	145818369	C	A	A
rs191250194	0	0	0	0	0	0	0	0.107	0	0	0.008	0	0	0	2	145899132	G	C	C
rs186935581	0	0	0	0	0	0	0	0.071	0	0	0.008	0	0	0	2	146041615	C	T	T
rs185943668	0	0	0	0	0.017	0	0	0.071	0	0	0.008	0.018	0	0	2	146127091	G	A	A
rs181260687	0	0	0	0	0.017	0	0	0.071	0	0	0.008	0.018	0	0	2	146148013	C	G	G
rs184761798	0	0	0	0	0	0	0	0.071	0	0	0.008	0	0	0	2	147158856	C	T	T
rs189300145	0	0	0	0	0	0	0	0.071	0	0	0	0	0	0	2	147218486	G	A	A
rs144827229	0	0	0	0	0	0	0	0.071	0	0	0.008	0	0	0	2	148138277	C	G	G
rs185802331	0	0	0	0	0.017	0	0	0.071	0	0	0	0	0	0	2	148170033	C	T	T
rs192435675	0	0	0	0	0	0	0	0.071	0	0	0	0	0	0	2	148289089	G	A	A
rs184413837	0	0	0	0	0	0	0	0.071	0	0	0	0	0	0	2	148324870	C	T	T
rs192306350	0	0	0	0	0.017	0	0	0.071	0	0	0	0	0	0	2	149154798	T	G	G
rs183688626	0	0	0	0	0	0	0	0.071	0	0	0	0	0	0	2	151256756	G	T	T
rs188086731	0	0	0	0	0.033	0	0	0.071	0	0	0	0.009	0	0	2	151854284	T	C	C
rs188300315	0	0	0	0	0.033	0	0	0.071	0	0	0.008	0.018	0	0	2	152086396	C	T	T
rs190772411	0	0	0	0	0.017	0	0	0.071	0	0	0.008	0.009	0	0	2	152098613	G	C	C
rs182831881	0	0	0	0	0.025	0	0	0.071	0	0	0.008	0	0	0	2	152406947	C	T	T
rs190894736	0	0	0	0	0.017	0	0	0.071	0	0	0.008	0.018	0	0	2	152769604	C	T	T
rs187222495	0	0	0	0	0	0	0	0.071	0	0	0	0	0	0	2	153709938	T	C	C
rs182879156	0	0	0	0	0	0	0	0.071	0	0	0.008	0	0	0	2	153723580	C	T	T
rs185520439	0	0	0	0	0	0	0	0.071	0	0	0.008	0	0	0	2	153816080	A	C	C
rs184886197	0	0	0	0	0	0	0	0.071	0	0	0.008	0	0	0	2	153928977	G	A	A
rs190279715	0	0	0	0	0	0	0	0.071	0	0	0	0	0	0	2	153982403	A	T	T
rs148396843	0	0	0	0	0.008	0	0	0.071	0	0	0.015	0	0	0	2	154344885	T	C	C
rs145724780	0	0	0	0	0.008	0	0	0.071	0	0	0	0.009	0	0	2	154657862	T	G	G
rs185435306	0.008	0	0	0	0	0	0	0.071	0	0	0.008	0	0	0	2	154897341	T	C	C
rs190245267	0	0	0	0	0	0	0	0.071	0	0	0	0	0	0	2	156560836	C	A	A
rs182641714	0	0	0	0	0	0	0	0.071	0	0	0	0	0	0	2	156584202	T	C	C
rs190695951	0	0	0	0	0.008	0	0	0.071	0	0	0	0	0	0	2	156637227	T	C	C
rs183187506	0	0	0	0	0	0	0	0.071	0	0	0	0	0	0	2	156691694	A	G	G
rs184754370	0	0	0	0	0	0	0	0.071	0	0	0	0	0	0	2	156782278	A	G	G
rs186071212	0	0	0	0	0	0	0	0.071	0	0	0	0	0	0	2	156892969	C	T	T
rs187524191	0	0	0	0	0.008	0	0	0.071	0	0	0	0	0	0	2	156906358	G	A	A
rs190090215	0	0	0	0	0	0	0	0.071	0	0	0	0	0	0	2	156936668	G	A	A
rs181875496	0	0	0	0	0.008	0	0	0.071	0	0	0	0	0	0	2	157135641	C	T	T
rs185288006	0	0	0	0	0	0	0	0.071	0	0	0	0	0	0	2	157311132	G	A	A
rs185027922	0	0	0	0	0	0	0	0.071	0	0	0	0	0	0	2	157394145	T	C	C
rs188580858	0	0	0	0	0.008	0	0	0.071	0	0	0	0	0	0	2	157552067	A	G	G
rs192931530	0	0	0	0	0	0	0	0.071	0	0	0	0.009	0	0	2	158918085	C	A	A
rs115042333	0	0	0	0	0	0	0	0.071	0	0	0	0.009	0	0	2	159330262	G	A	A
rs181014469	0	0	0	0	0.008	0	0	0.071	0	0	0	0	0	0	2	159952861	A	G	G
rs190600995	0	0	0	0	0	0	0	0.071	0	0	0	0	0	0	2	162560467	C	T	T
rs187628306	0	0	0	0	0	0	0	0.071	0	0	0	0	0	0	2	162717094	G	A	A
rs183577282	0	0	0	0	0	0	0	0.071	0	0	0	0	0	0	2	164120438	G	T	T
rs183598616	0	0	0	0	0	0	0	0.071	0	0	0	0	0	0	2	164132120	T	G	G
rs191565697	0	0	0	0	0	0	0	0.071	0	0	0	0.018	0	0	2	165153754	C	T	T
rs184525265	0	0	0	0	0	0	0	0.071	0	0	0	0	0	0	2	167210112	A	G	G
rs182500442	0	0	0	0	0	0	0	0.071	0	0	0	0	0	0	2	167230126	G	T	T
rs189018147	0	0	0	0	0	0	0	0.071	0	0	0	0	0	0	2	167307101	G	T	T
rs182135080	0	0	0	0	0	0	0	0.071	0	0	0	0	0	0	2	167341111	T	C	C
rs184881755	0	0	0	0	0	0	0	0.071	0	0	0	0	0	0	2	167358660	C	G	G
rs181241952	0.008	0	0	0	0	0	0	0.071	0	0	0	0	0	0	2	167579930	G	T	T
rs182092675	0	0	0	0	0	0	0	0.071	0	0	0	0	0	0	2	167788455	T	A	A
rs182486538	0	0	0	0	0	0	0	0.071	0	0	0	0	0	0	2	167798606	A	G	G
rs191627200	0	0	0	0	0	0	0	0.071	0	0	0	0	0	0	2	167920466	G	C	C
rs149032360	0	0	0	0	0.025	0	0	0.071	0	0	0.015	0.009	0	0	2	169949591	G	A	A
rs183928462	0	0	0	0	0	0	0	0.071	0	0	0	0	0	0	2	173529577	G	A	A
rs185221768	0	0	0	0	0	0	0	0.071	0	0	0	0	0	0	2	173869826	A	T	T
rs185981656	0	0	0	0	0	0	0	0.071	0	0	0	0	0	0	2	173873649	T	C	C
rs191634208	0	0	0	0	0.017	0	0	0.071	0	0	0	0	0	0	2	173888755	A	G	G
rs181715047	0	0	0	0	0	0	0	0.071	0	0	0	0	0	0	2	173968664	A	G	G
rs181561616	0	0	0	0	0	0	0	0.071	0	0	0	0	0	0	2	174020382	G	T	T
rs186576084	0	0	0	0	0	0	0	0.071	0	0	0	0	0	0	2	174020528	C	T	T
rs186400310	0.008	0	0	0	0	0	0	0.071	0	0	0	0	0	0	2	174082311	G	A	A
rs190838212	0	0	0	0	0	0	0	0.071	0	0	0	0	0	0	2	174083568	C	T	T
rs184688106	0	0	0	0	0.008	0	0	0.071	0	0	0.008	0	0	0	2	175755186	T	A	A
rs189504716	0.016	0	0	0	0	0	0	0.071	0	0	0.008	0	0	0	2	175935991	T	C	C
rs188042159	0	0	0	0	0	0	0	0.071	0	0	0.008	0.009	0	0	2	176259487	C	T	T
rs183317909	0	0	0	0	0	0	0	0.071	0	0	0.008	0	0	0	2	176344680	C	T	T
rs182726995	0	0	0	0	0	0	0	0.071	0	0	0	0	0	0	2	176610003	G	A	A
rs190080484	0	0	0	0	0.017	0	0	0.071	0	0	0.008	0	0	0	2	177112952	G	A	A
rs192260237	0	0	0	0	0.017	0	0	0.071	0	0	0.008	0	0	0	2	177113844	C	G	G
rs186938959	0	0	0	0	0.017	0	0	0.071	0	0	0.008	0	0	0	2	177139538	A	G	G
rs189097697	0	0	0	0	0.017	0	0	0.071	0	0	0.008	0	0	0	2	177165495	A	G	G
rs190799730	0	0	0	0	0	0	0	0.071	0	0	0	0	0	0	2	177895860	A	C	C
rs192144515	0.008	0	0	0	0	0	0	0.071	0	0	0	0	0	0	2	178282965	A	G	G
rs151314790	0.008	0	0	0	0	0	0	0.071	0	0	0.008	0	0	0	2	178426730	T	A	A
rs192043922	0	0	0	0	0	0	0	0.071	0	0	0	0	0	0	2	179785743	C	T	T
rs189125578	0	0	0	0	0	0	0	0.071	0	0	0	0	0	0	2	179823015	C	A	A
rs190205894	0	0	0	0	0	0	0	0.071	0	0	0	0	0	0	2	182992201	G	A	A
rs193067982	0	0	0	0	0	0	0	0.071	0	0	0	0	0	0	2	183734283	C	T	T
rs188670093	0.016	0	0	0	0	0	0	0.071	0	0	0	0	0	0	2	183751317	C	G	G
rs188206675	0	0	0	0	0.008	0	0	0.071	0	0	0	0	0	0	2	183929209	A	G	G
rs112748906	0	0	0	0	0	0	0	0.071	0	0	0	0	0	0	2	184329271	G	A	A
rs189365658	0	0	0	0	0	0	0	0.071	0	0	0	0	0	0	2	185758940	A	G	G
rs185753097	0	0	0	0	0	0	0	0.071	0	0	0	0	0	0	2	185887396	T	C	C
rs185173051	0	0	0	0	0	0	0	0.071	0	0	0	0	0	0	2	185948599	C	T	T
rs185554663	0	0	0	0	0	0	0	0.071	0	0	0	0	0	0	2	186967990	T	C	C
rs193233558	0	0	0	0	0.017	0	0	0.071	0	0	0.03	0	0	0	2	187005199	A	G	G
rs184441658	0	0	0	0	0	0	0	0.071	0	0	0	0	0	0	2	187046642	A	C	C
rs185057414	0	0	0	0	0	0	0	0.071	0	0	0	0	0	0	2	187055131	C	T	T
rs190251109	0	0	0	0	0	0	0	0.071	0	0	0	0.009	0	0	2	188588467	C	T	T
rs182904226	0	0	0	0	0	0	0	0.071	0	0	0	0	0	0	2	190395410	T	C	C
rs193106183	0	0	0	0	0	0	0	0.071	0	0	0	0	0	0	2	190621945	A	C	C
rs184319998	0	0	0	0	0	0	0	0.071	0	0	0	0	0	0	2	191475851	A	G	G
rs181104109	0	0	0	0	0	0	0	0.071	0	0	0	0.009	0	0	2	191644468	A	G	G
rs184705314	0	0	0	0	0	0	0	0.071	0	0	0	0	0	0	2	194771333	C	A	A
rs183763769	0	0	0	0	0	0	0	0.071	0	0	0	0	0	0	2	194859468	A	G	G
rs186641362	0	0	0	0	0	0	0	0.071	0	0	0	0.009	0	0	2	196854386	G	T	T
rs182496059	0	0	0	0	0	0	0	0.071	0	0	0	0.009	0	0	2	197121125	A	C	C
rs181081585	0	0	0	0	0	0	0	0.071	0	0	0	0	0	0	2	197460488	A	G	G
rs184235179	0	0	0	0	0	0	0	0.071	0	0	0	0	0	0	2	197971205	T	C	C
rs181824022	0	0	0	0	0	0	0	0.071	0	0	0	0	0	0	2	198241792	G	A	A
rs184710062	0	0	0	0	0	0	0	0.071	0	0	0	0	0	0	2	198492062	A	G	G
rs180862501	0	0	0	0	0	0	0	0.071	0	0	0	0	0	0	2	198794659	T	A	A
rs142196162	0.008	0	0	0	0	0	0	0.071	0	0	0	0	0	0	2	198917927	G	A	A
rs185900451	0	0	0	0	0	0	0	0.071	0	0	0	0.009	0	0	2	198937085	A	G	G
rs182532037	0	0	0	0	0	0	0	0.071	0	0	0	0	0	0	2	199599554	G	T	T
rs193038043	0	0	0	0	0.008	0	0	0.071	0	0	0.008	0.009	0	0	2	199957254	C	T	T
rs186250187	0	0	0	0	0	0	0	0.107	0	0	0.008	0	0	0	2	200332681	A	T	T
rs181665229	0	0	0	0	0	0	0	0.071	0	0	0.008	0	0	0	2	200671671	G	T	T
rs188041126	0	0	0	0	0	0	0	0.071	0	0	0.008	0	0	0	2	200852798	A	G	G
rs190607276	0	0	0	0	0	0	0	0.071	0	0	0.008	0	0	0	2	200990903	T	C	C
rs185862078	0	0	0	0	0	0	0	0.071	0	0	0.008	0	0	0	2	201013940	G	A	A
rs190111386	0	0	0	0	0	0	0	0.071	0	0	0.008	0	0	0	2	201136517	T	C	C
rs147707959	0	0	0	0	0	0	0	0.071	0	0	0	0	0	0	2	202920615	G	T	T
rs191529764	0	0	0	0	0	0	0	0.071	0	0	0	0	0	0	2	203151441	G	A	A
rs189353700	0	0	0	0	0	0	0	0.071	0	0	0.008	0	0	0	2	203192544	C	T	T
rs181948786	0	0	0	0	0	0	0	0.071	0	0	0	0	0	0	2	203246717	C	T	T
rs189063888	0	0	0	0	0	0	0	0.071	0	0	0	0	0	0	2	203398734	T	A	A
rs193247247	0	0	0	0	0	0	0	0.071	0	0	0	0	0	0	2	203440223	C	G	G
rs188848006	0	0	0	0	0	0	0	0.071	0	0	0	0	0	0	2	203460440	C	G	G
rs191566653	0	0	0	0	0	0	0	0.071	0	0	0.008	0	0	0	2	203484955	A	C	C
rs187526577	0	0	0	0	0	0	0	0.071	0	0	0	0	0	0	2	203833176	C	T	T
rs183209301	0	0	0	0	0	0	0	0.071	0	0	0	0	0	0	2	203901925	T	A	A
rs183430090	0	0	0	0	0	0	0	0.071	0	0	0	0	0	0	2	204084975	G	A	A
rs186135024	0	0	0	0	0	0	0	0.071	0	0	0	0	0	0	2	204087780	T	C	C
rs190470144	0	0	0	0	0	0	0	0.071	0	0	0	0	0	0	2	204092747	C	T	T
rs191137420	0	0	0	0	0	0	0	0.071	0	0	0	0	0	0	2	204157206	G	A	A
rs187241281	0	0	0	0	0	0	0	0.071	0	0	0	0	0	0	2	204667180	C	T	T
rs111812715	0	0	0	0	0	0	0	0.071	0	0	0	0	0	0	2	204921569	A	G	G
rs111305499	0	0	0	0	0	0	0	0.071	0	0	0	0	0	0	2	204958588	G	A	A
rs190907628	0	0	0	0	0	0	0	0.071	0	0	0	0	0	0	2	205045168	T	G	G
rs190030063	0	0	0	0	0	0	0	0.071	0	0	0.008	0	0	0	2	206744560	C	T	T
rs181368666	0	0	0	0	0	0	0	0.071	0	0	0	0	0	0	2	207348752	G	A	A
rs186919713	0	0	0	0	0.017	0	0	0.071	0	0	0	0	0	0	2	207378909	G	A	A
rs184847431	0	0	0	0	0	0	0	0.071	0	0	0	0	0	0	2	208267117	T	C	C
rs181758479	0	0	0	0	0	0	0	0.071	0	0	0	0	0	0	2	208273525	T	C	C
rs191000364	0	0	0	0	0	0	0	0.071	0	0	0	0	0	0	2	208302706	C	T	T
rs190880267	0	0	0	0	0	0	0	0.071	0	0	0	0	0	0	2	208357690	A	G	G
rs180981715	0	0	0	0	0	0	0	0.107	0	0	0	0	0	0	2	208371032	T	C	C
rs185868961	0	0	0	0	0	0	0	0.071	0	0	0	0	0	0	2	208372284	C	T	T
rs183971158	0	0	0	0	0.008	0	0	0.071	0	0	0.015	0	0	0	2	208412882	G	A	A
rs145143490	0	0	0	0	0.025	0	0	0.071	0	0	0.008	0	0	0	2	208477109	C	A	A
rs141561134	0	0	0	0	0.008	0	0	0.071	0	0	0.015	0	0	0	2	208478243	T	C	C
rs188652272	0	0	0	0	0	0	0	0.107	0	0	0	0	0	0	2	208512626	T	C	C
rs181161054	0	0	0	0	0	0	0	0.107	0	0	0	0	0	0	2	208538908	G	A	A
rs189767126	0	0	0	0	0	0	0	0.071	0	0	0	0	0	0	2	208634087	G	A	A
rs183841078	0	0	0	0	0	0	0	0.071	0	0	0	0.009	0	0	2	208907094	C	T	T
rs181028835	0	0	0	0	0	0	0	0.071	0	0	0	0	0	0	2	208909570	A	T	T
rs180803295	0	0	0	0	0	0	0	0.071	0	0	0	0	0	0	2	209866998	C	A	A
rs190831185	0	0	0	0	0	0	0	0.071	0	0	0	0	0	0	2	210666048	G	T	T
rs183212836	0	0	0	0	0	0	0	0.107	0	0	0	0	0	0	2	211523240	T	G	G
rs182737428	0	0	0	0	0	0	0	0.071	0	0	0.008	0	0	0	2	211688454	C	G	G
rs191913679	0	0	0	0	0	0	0	0.071	0	0	0.008	0	0	0	2	211694796	T	A	A
rs188111173	0	0	0	0	0	0	0	0.071	0	0	0	0	0	0	2	211707750	C	T	T
rs192163430	0	0	0	0	0	0	0	0.071	0	0	0	0	0	0	2	211757610	G	A	A
rs186089032	0	0	0	0	0	0	0	0.107	0	0	0	0	0	0	2	211872725	T	G	G
rs181809449	0	0	0	0	0	0	0	0.071	0	0	0	0.009	0	0	2	212369869	T	C	C
rs184067281	0	0	0	0	0	0	0	0.071	0	0	0	0	0	0	2	212531336	A	G	G
rs187620435	0	0	0	0	0.008	0	0	0.107	0	0	0	0	0	0	2	212634804	C	T	T
rs183057293	0	0	0	0	0.008	0	0	0.071	0	0	0	0.009	0	0	2	212889773	G	C	C
rs180687422	0	0	0	0	0.008	0	0	0.071	0	0	0	0.009	0	0	2	212915050	G	A	A
rs185137514	0	0	0	0	0.008	0	0	0.107	0	0	0.008	0	0	0	2	213107411	A	G	G
rs188191426	0	0	0	0	0	0	0	0.071	0	0	0	0.027	0	0	2	213306094	G	T	T
rs183610936	0	0	0	0	0.017	0	0	0.071	0	0	0.008	0	0	0	2	213499561	A	G	G
rs190085138	0	0	0	0	0.025	0	0	0.107	0	0	0.008	0.009	0	0	2	213607081	G	A	A
rs192919286	0	0	0	0	0.025	0	0	0.107	0	0	0.008	0.009	0	0	2	213614273	T	A	A
rs182981003	0	0	0	0	0.042	0	0	0.107	0	0	0.008	0.009	0	0	2	213635536	T	C	C
rs192937380	0	0	0	0	0.008	0	0	0.071	0	0	0	0	0	0	2	213704006	G	C	C
rs183857560	0	0	0	0	0.042	0	0	0.107	0	0	0.008	0.009	0	0	2	213735610	C	A	A
rs181564192	0	0	0	0	0.017	0	0	0.071	0	0	0	0.036	0	0	2	214216973	G	A	A
rs190311688	0	0	0	0	0.017	0	0	0.071	0	0	0	0.036	0	0	2	214242839	G	C	C
rs191588266	0	0	0	0	0.017	0	0	0.071	0	0	0	0	0	0	2	214318867	G	C	C
rs187003290	0	0	0	0	0.017	0	0	0.107	0	0	0	0	0	0	2	214567647	G	A	A
rs185693736	0	0	0	0	0.008	0	0	0.071	0	0	0	0	0	0	2	214755897	C	T	T
rs188789190	0	0	0	0	0	0	0	0.071	0	0	0	0	0	0	2	215028718	C	T	T
rs182314872	0	0	0	0	0	0	0	0.071	0	0	0	0	0	0	2	215181641	C	T	T
rs182706651	0	0	0	0	0	0	0	0.071	0	0	0	0	0	0	2	215186165	A	G	G
rs190038695	0	0	0	0	0	0	0	0.071	0	0	0	0.009	0	0	2	215353184	G	A	A
rs182908284	0	0	0	0	0	0	0	0.071	0	0	0	0	0	0	2	215697075	A	G	G
rs182002700	0	0	0	0	0	0	0	0.071	0	0	0	0	0	0	2	215847952	A	G	G
rs181288065	0	0	0	0	0	0	0	0.071	0	0	0	0	0	0	2	215978985	C	T	T
rs184787086	0.008	0	0	0	0.008	0	0	0.107	0	0	0.008	0.009	0	0	2	216535705	G	A	A
rs191704837	0	0	0	0	0	0	0	0.071	0	0	0	0	0	0	2	217043830	C	T	T
rs193025510	0	0	0	0	0	0	0	0.071	0	0	0	0.018	0	0	2	217064868	C	T	T
rs192052254	0	0	0	0	0	0	0	0.071	0	0	0.015	0	0	0	2	217136604	C	T	T
rs191780886	0	0	0	0	0	0	0	0.071	0	0	0.015	0	0	0	2	217307301	G	C	C
rs148903451	0	0	0	0	0	0	0	0.071	0	0	0.015	0	0	0	2	217367980	C	G	G
rs185166098	0.008	0	0	0	0	0	0	0.071	0	0	0	0	0	0	2	217716206	A	G	G
rs183729872	0	0	0	0	0	0	0	0.071	0	0	0	0	0	0	2	217807313	G	T	T
rs142403787	0	0	0	0	0	0	0	0.071	0	0	0.008	0.027	0	0	2	217920804	G	A	A
rs191050092	0	0	0	0	0	0	0	0.071	0	0	0	0	0	0	2	218116023	A	G	G
rs148715639	0	0	0	0	0	0	0	0.143	0	0	0.023	0	0	0	2	218136927	G	A	A
rs188172066	0	0	0	0	0	0	0	0.071	0	0	0	0	0	0	2	218173842	G	A	A
rs181709801	0	0	0	0	0	0	0	0.071	0	0	0	0	0	0	2	218296910	A	G	G
rs183511519	0	0	0	0	0	0	0	0.107	0	0	0.015	0	0	0	2	218447775	T	A	A
rs183395141	0	0	0	0	0	0	0	0.071	0	0	0	0	0	0	2	218457792	A	G	G
rs181615319	0	0	0	0	0	0	0	0.071	0	0	0	0	0	0	2	218533421	G	A	A
rs183675540	0	0	0	0	0	0	0	0.071	0	0	0	0	0	0	2	218870257	G	A	A
rs183788242	0	0	0	0	0	0	0	0.071	0	0	0.015	0	0	0	2	218895631	C	T	T
rs188581718	0	0	0	0	0	0	0	0.071	0	0	0	0	0	0	2	219420748	C	T	T
rs139613361	0	0	0	0	0	0	0	0.071	0	0	0.015	0	0	0	2	219519712	T	C	C
rs144833360	0	0	0	0	0.025	0	0	0.071	0	0	0.098	0.018	0	0	2	219549816	C	A	A
rs181910517	0	0	0	0	0	0	0	0.071	0	0	0	0	0	0	2	219567692	C	G	G
rs184498397	0	0	0	0	0	0	0	0.071	0	0	0	0	0	0	2	221279623	G	A	A
rs182083029	0	0	0	0	0.033	0	0	0.071	0	0	0.008	0	0	0	2	221333794	T	C	C
rs149185605	0.016	0	0	0	0	0	0	0.071	0	0	0	0	0	0	2	221391085	C	T	T
rs184085394	0	0	0	0	0.008	0	0	0.071	0	0	0	0	0	0	2	221447202	A	G	G
rs143359742	0	0	0	0	0.008	0	0	0.071	0	0	0.008	0	0	0	2	221548094	C	T	T
rs192289711	0	0	0	0	0	0	0	0.071	0	0	0	0	0	0	2	221602090	A	T	T
rs191494656	0	0	0	0	0	0	0	0.071	0	0	0	0	0	0	2	223078440	T	G	G
rs181837471	0	0	0	0	0	0	0	0.071	0	0	0	0	0	0	2	224618780	C	T	T
rs191666929	0	0	0	0	0	0	0	0.071	0	0	0	0	0	0	2	224624819	T	C	C
rs186830056	0	0	0	0	0	0	0	0.071	0	0	0	0	0	0	2	224650094	T	A	A
rs190939091	0	0	0	0	0	0	0	0.071	0	0	0	0	0	0	2	224946107	A	G	G
rs191738994	0	0	0	0	0	0	0	0.071	0	0	0	0	0	0	2	224954499	G	C	C
rs184533621	0	0	0	0	0	0	0	0.071	0	0	0	0	0	0	2	224995943	A	G	G
rs182930742	0	0	0	0	0	0	0	0.071	0	0	0	0	0	0	2	225009919	T	G	G
rs191173787	0	0	0	0	0	0	0	0.071	0	0	0	0	0	0	2	225020168	C	T	T
rs151284464	0.008	0	0	0	0	0	0	0.071	0	0	0.008	0	0	0	2	225459906	C	T	T
rs188373724	0	0	0	0	0	0	0	0.071	0	0	0.023	0	0	0	2	225474116	A	G	G
rs148601674	0	0	0	0	0	0	0	0.071	0	0	0.023	0	0	0	2	225734274	A	G	G
rs138059386	0	0	0	0	0	0	0	0.071	0	0	0.023	0	0	0	2	225886013	A	G	G
rs189281632	0	0	0	0	0.008	0	0	0.071	0	0	0	0	0	0	2	227172599	T	C	C
rs192422525	0	0	0	0	0	0	0	0.071	0	0	0	0	0	0	2	228689395	G	A	A
rs183960304	0	0	0	0	0	0	0	0.071	0	0	0.015	0	0	0	2	229101405	G	A	A
rs190540736	0	0	0	0	0	0	0	0.071	0	0	0	0	0	0	2	229291862	A	T	T
rs190840150	0	0	0	0	0	0	0	0.071	0	0	0	0	0	0	2	229681493	C	G	G
rs188871383	0	0	0	0	0	0	0	0.071	0	0	0	0	0	0	2	229771805	A	G	G
rs191620827	0	0	0	0	0.008	0	0	0.071	0	0	0	0	0	0	2	229792765	T	G	G
rs188045022	0	0	0	0	0	0	0	0.071	0	0	0	0	0	0	2	230153017	T	A	A
rs182373271	0.008	0	0	0	0.008	0	0	0.071	0	0	0	0	0	0	2	230357501	C	T	T
rs191186313	0	0	0	0	0.008	0	0	0.071	0	0	0.008	0	0	0	2	232992537	C	A	A
rs190435184	0	0	0	0	0	0	0	0.071	0	0	0	0	0	0	2	233159922	C	T	T
rs187381095	0	0	0	0	0.033	0	0	0.071	0	0	0.008	0.009	0	0	2	236171963	A	G	G
rs191596939	0	0	0	0	0	0	0	0.107	0	0	0	0	0	0	2	237514812	C	T	T
rs186079097	0	0	0	0	0	0	0	0.107	0	0	0	0	0	0	2	237545305	T	C	C
rs143098322	0.008	0	0	0	0.025	0	0	0.071	0	0	0.015	0	0	0	2	237579640	C	T	T
rs187212857	0	0	0	0	0	0	0	0.071	0	0	0	0	0	0	2	237706258	A	G	G
rs193271234	0	0	0	0	0	0	0	0.071	0	0	0	0	0	0	2	237749189	C	T	T
rs181264679	0	0	0	0	0	0	0	0.071	0	0	0	0	0	0	2	238296269	G	A	A
rs186336512	0	0	0	0	0	0	0	0.071	0	0	0	0	0	0	2	238296587	C	T	T
rs185081677	0	0	0	0	0	0	0	0.107	0	0	0	0	0	0	2	238305224	G	A	A
rs190522133	0	0	0	0	0	0	0	0.071	0	0	0	0	0	0	2	238348214	C	T	T
rs187910410	0	0	0	0	0	0	0	0.071	0	0	0	0	0	0	2	240128025	A	T	T
rs186513072	0	0	0	0	0.008	0	0	0.071	0	0	0	0.009	0	0	2	242363555	C	T	T
rs186088964	0	0	0	0	0	0	0	0.071	0	0	0.008	0.009	0	0	3	60383	C	A	A
rs183071864	0	0	0	0	0	0	0	0.071	0	0	0.008	0.009	0	0	3	60795	T	A	A
rs181814215	0	0	0	0	0	0	0	0.071	0	0	0.008	0.009	0	0	3	64266	G	A	A
rs181210763	0	0	0	0	0	0	0	0.071	0	0	0.008	0.009	0	0	3	70299	T	C	C
rs185035756	0	0	0	0	0	0	0	0.071	0	0	0.008	0.009	0	0	3	71625	A	T	T
rs187456328	0	0	0	0	0	0	0	0.071	0	0	0.008	0.009	0	0	3	73845	T	C	C
rs140374139	0	0	0	0	0	0	0	0.071	0	0	0.008	0.009	0	0	3	75121	A	T	T
rs190643164	0	0	0	0	0	0	0	0.071	0	0	0.008	0.009	0	0	3	75325	G	A	A
rs151246414	0	0	0	0	0	0	0	0.071	0	0	0.008	0.009	0	0	3	88440	G	C	C
rs186366588	0	0	0	0	0	0	0	0.071	0	0	0.008	0.009	0	0	3	92655	G	A	A
rs187656002	0	0	0	0	0	0	0	0.071	0	0	0.008	0.009	0	0	3	100978	G	C	C
rs189547135	0	0	0	0	0	0	0	0.071	0	0	0.008	0.009	0	0	3	102182	G	C	C
rs140487472	0	0	0	0	0	0	0	0.071	0	0	0.008	0.009	0	0	3	102205	G	C	C
rs1356233	0	0	0	0	0	0	0	0.071	0	0	0	0	0	0	3	110972	C	T	C
rs182416099	0	0	0	0	0	0	0	0.071	0	0	0.008	0.009	0	0	3	126996	T	G	G
rs186334633	0	0	0	0	0	0	0	0.071	0	0	0	0	0	0	3	128973	G	C	C
rs148833131	0	0	0	0	0	0	0	0.071	0	0	0.008	0.009	0	0	3	142073	T	C	C
rs181840759	0	0	0	0	0	0	0	0.071	0	0	0	0	0	0	3	300255	T	C	C
rs189520413	0	0	0	0	0	0	0	0.071	0	0	0.008	0	0	0	3	319869	A	G	G
rs149624563	0	0	0	0	0	0	0	0.071	0	0	0.008	0.009	0	0	3	382735	T	A	A
rs191974724	0.008	0	0	0	0	0	0	0.071	0	0	0	0	0	0	3	383210	T	C	C
rs187237217	0	0	0	0	0	0	0	0.071	0	0	0	0	0	0	3	530519	C	T	T
rs182227333	0	0	0	0	0	0	0	0.071	0	0	0	0	0	0	3	794843	T	G	G
rs186354517	0	0	0	0	0	0	0	0.071	0	0	0	0	0	0	3	885228	T	C	C
rs186757064	0	0	0	0	0	0	0	0.071	0	0	0	0	0	0	3	2032070	A	C	C
rs189830360	0	0	0	0	0	0	0	0.071	0	0	0	0	0	0	3	2753409	G	A	A
rs189846152	0	0	0	0	0	0	0	0.071	0	0	0	0	0	0	3	2768423	A	G	G
rs17883106	0	0	0	0	0	0	0	0.071	0	0	0	0.018	0	0	3	3139012	G	A	A
rs188962639	0	0	0	0	0	0	0	0.071	0	0	0	0.018	0	0	3	3144055	G	A	A
rs192012932	0	0	0	0	0	0	0	0.071	0	0	0	0.018	0	0	3	3162982	G	C	C
rs185321244	0	0	0	0	0	0	0	0.071	0	0	0	0	0	0	3	3202880	G	C	C
rs3856863	0	0	0	0	0	0	0	0.071	0	0	0.015	0	0	0	3	3296010	G	A	A
rs180857283	0	0	0	0	0	0	0	0.107	0	0	0	0.009	0	0	3	5294750	G	A	A
rs192765175	0	0	0	0	0	0	0	0.107	0	0	0	0	0	0	3	5314066	G	A	A
rs181817018	0	0	0	0	0	0	0	0.071	0	0	0	0.009	0	0	3	5369824	A	C	C
rs185728609	0	0	0	0	0	0	0	0.071	0	0	0	0	0	0	3	6367296	T	C	C
rs186622112	0	0	0	0	0	0	0	0.071	0	0	0	0.009	0	0	3	7638054	G	A	A
rs192517109	0	0	0	0	0	0	0	0.071	0	0	0	0	0	0	3	7751326	C	A	A
rs182378398	0	0	0	0	0	0	0	0.071	0	0	0	0	0	0	3	7873774	T	G	G
rs188139059	0	0	0	0	0	0	0	0.071	0	0	0	0	0	0	3	7935546	T	C	C
rs181332053	0.008	0	0	0	0.008	0	0	0.107	0	0	0	0.009	0	0	3	9332478	A	G	G
rs181932931	0	0	0	0	0	0	0	0.071	0	0	0	0	0	0	3	10021206	C	T	T
rs187070521	0	0	0	0	0	0	0	0.071	0	0	0	0	0	0	3	10266666	C	T	T
rs189932539	0	0	0	0	0	0	0	0.071	0	0	0	0	0	0	3	10269925	A	C	C
rs181219987	0	0	0	0	0	0	0	0.071	0	0	0	0	0	0	3	11565465	G	C	C
rs183558517	0	0	0	0	0	0	0	0.071	0	0	0	0	0	0	3	13365494	C	T	T
rs183153643	0	0	0	0	0.017	0	0	0.071	0	0	0	0.009	0	0	3	14521130	G	T	T
rs182793290	0	0	0	0	0.008	0	0	0.071	0	0	0	0.018	0	0	3	14827302	G	A	A
rs188515680	0	0	0	0	0.017	0	0	0.071	0	0	0	0.009	0	0	3	14839505	G	C	C
rs185664094	0	0	0	0	0.017	0	0	0.071	0	0	0	0.009	0	0	3	14841664	A	G	G
rs186696200	0.008	0	0	0	0	0	0	0.071	0	0	0	0	0	0	3	15019075	C	T	T
rs186931083	0	0	0	0	0.008	0	0	0.071	0	0	0	0.018	0	0	3	15360771	T	G	G
rs186240567	0	0	0	0	0.008	0	0	0.071	0	0	0	0.018	0	0	3	15362485	T	C	C
rs192915730	0	0	0	0	0.008	0	0	0.071	0	0	0	0.018	0	0	3	15365926	C	A	A
rs186576330	0	0	0	0	0	0	0	0.071	0	0	0	0	0	0	3	16081096	T	G	G
rs186169474	0	0	0	0	0.017	0	0	0.071	0	0	0	0	0	0	3	16119803	G	A	A
rs185137816	0	0	0	0	0	0	0	0.071	0	0	0	0	0	0	3	17705778	G	A	A
rs181941714	0	0	0	0	0	0	0	0.071	0	0	0	0	0	0	3	17986534	T	G	G
rs190543023	0	0	0	0	0.008	0	0	0.071	0	0	0	0	0	0	3	17997843	C	T	T
rs186395161	0	0	0	0	0.008	0	0	0.071	0	0	0	0.009	0	0	3	21125452	C	T	T
rs187853003	0	0	0	0	0.008	0	0	0.071	0	0	0	0.009	0	0	3	21139084	C	T	T
rs184824855	0	0	0	0	0.017	0	0	0.071	0	0	0	0.009	0	0	3	21240247	C	A	A
rs181056527	0	0	0	0	0.008	0	0	0.071	0	0	0	0.009	0	0	3	21258668	C	A	A
rs182075310	0	0	0	0	0	0	0	0.071	0	0	0	0	0	0	3	21984677	T	C	C
rs186519010	0	0	0	0	0	0	0	0.071	0	0	0	0	0	0	3	22416651	T	C	C
rs180865419	0	0	0	0	0	0	0	0.071	0	0	0.008	0	0	0	3	23599282	T	C	C
rs186245340	0.016	0	0	0	0	0	0	0.071	0	0	0	0	0	0	3	23917165	T	G	G
rs114378558	0	0	0	0	0	0	0	0.071	0	0	0	0	0	0	3	24225902	C	G	G
rs181375539	0	0	0	0	0	0	0	0.071	0	0	0	0	0	0	3	24486704	G	T	T
rs191736989	0	0	0	0	0	0	0	0.071	0	0	0	0	0	0	3	24490351	G	A	A
rs190944783	0	0	0	0	0	0	0	0.071	0	0	0	0	0	0	3	24502535	T	C	C
rs186078531	0	0	0	0	0	0	0	0.071	0	0	0	0	0	0	3	24571434	A	G	G
rs183626942	0	0	0	0	0	0	0	0.071	0	0	0	0	0	0	3	24629449	C	A	A
rs188994168	0	0	0	0	0	0	0	0.071	0	0	0	0	0	0	3	24630242	T	G	G
rs192009531	0	0	0	0	0	0	0	0.071	0	0	0	0	0	0	3	24671476	C	G	G
rs191871668	0	0	0	0	0	0	0	0.071	0	0	0	0	0	0	3	24686932	T	C	C
rs190253825	0	0	0	0	0.008	0	0	0.071	0	0	0	0	0	0	3	25115081	C	T	T
rs182893817	0	0	0	0	0.008	0	0	0.071	0	0	0	0.009	0	0	3	25148501	C	T	T
rs322661	0	0	0	0	0	0	0	0.071	0	0	0	0	0	0	3	25321874	G	C	G
rs189933804	0	0	0	0	0	0	0	0.071	0	0	0	0	0	0	3	28943676	T	G	G
rs181985834	0	0	0	0	0	0	0	0.071	0	0	0	0	0	0	3	29234959	G	T	T
rs181718179	0	0	0	0	0	0	0	0.071	0	0	0	0	0	0	3	29291457	C	T	T
rs188541092	0	0	0	0	0	0	0	0.071	0	0	0	0	0	0	3	29658251	C	G	G
rs184921966	0	0	0	0	0	0	0	0.071	0	0	0	0	0	0	3	30111262	A	C	C
rs193038225	0	0	0	0	0	0	0	0.071	0	0	0	0	0	0	3	30130056	G	A	A
rs192542336	0	0	0	0	0	0	0	0.071	0	0	0	0	0	0	3	30130667	G	A	A
rs192868862	0	0	0	0	0	0	0	0.071	0	0	0	0	0	0	3	30138291	A	G	G
rs188273498	0	0	0	0	0.008	0	0	0.071	0	0	0.015	0	0	0	3	30179509	C	T	T
rs187773448	0	0	0	0	0	0	0	0.071	0	0	0	0	0	0	3	30246574	C	T	T
rs187636313	0	0	0	0	0	0	0	0.071	0	0	0	0	0	0	3	30410262	T	G	G
rs192605596	0	0	0	0	0	0	0	0.071	0	0	0	0	0	0	3	31083896	C	T	T
rs186678580	0	0	0	0	0	0	0	0.071	0	0	0.008	0	0	0	3	31141681	A	T	T
rs188099293	0	0	0	0	0	0	0	0.071	0	0	0	0	0	0	3	31184867	T	C	C
rs181846018	0	0	0	0	0	0	0	0.071	0	0	0	0	0	0	3	31478618	C	T	T
rs188234592	0	0	0	0	0	0	0	0.071	0	0	0	0	0	0	3	31525725	G	A	A
rs189627939	0	0	0	0	0	0	0	0.071	0	0	0	0	0	0	3	31531373	C	A	A
rs183724831	0	0	0	0	0	0	0	0.071	0	0	0	0	0	0	3	31539906	G	A	A
rs189570234	0	0	0	0	0	0	0	0.071	0	0	0	0	0	0	3	31570690	A	C	C
rs191537335	0	0	0	0	0.025	0	0	0.071	0	0	0	0	0	0	3	31965367	T	C	C
rs188635071	0	0	0	0	0	0	0	0.071	0	0	0	0	0	0	3	32015501	T	A	A
rs189201480	0	0	0	0	0	0	0	0.071	0	0	0	0	0	0	3	32015905	C	G	G
rs182243709	0	0	0	0	0	0	0	0.071	0	0	0	0	0	0	3	33062437	C	T	T
rs183752051	0	0	0	0	0.008	0	0	0.071	0	0	0.015	0	0	0	3	33864248	C	T	T
rs192118464	0	0	0	0	0	0	0	0.071	0	0	0	0	0	0	3	34817064	A	G	G
rs186770021	0	0	0	0	0	0	0	0.071	0	0	0	0	0	0	3	36458584	C	T	T
rs185300197	0	0	0	0	0	0	0	0.071	0	0	0	0	0	0	3	36511216	T	C	C
rs192667203	0	0	0	0	0	0	0	0.071	0	0	0	0	0	0	3	36682453	A	G	G
rs185540641	0	0	0	0	0	0	0	0.071	0	0	0	0	0	0	3	36708276	A	G	G
rs182490724	0	0	0	0	0	0	0	0.071	0	0	0	0	0	0	3	36868954	A	G	G
rs188070698	0.008	0	0	0	0	0	0	0.071	0	0	0	0.027	0	0	3	37236184	G	A	A
rs183970203	0	0	0	0	0	0	0	0.071	0	0	0	0	0	0	3	37477610	G	A	A
rs182018706	0	0	0	0	0.008	0	0	0.071	0	0	0	0	0	0	3	37542889	C	G	G
rs184485992	0	0	0	0	0	0	0	0.107	0	0	0	0.009	0	0	3	37579438	A	G	G
rs187652902	0	0	0	0	0	0	0	0.107	0	0	0	0.009	0	0	3	37763859	G	C	C
rs190145969	0	0	0	0	0	0	0	0.107	0	0	0	0.009	0	0	3	38086927	A	G	G
rs186409308	0	0	0	0	0	0	0	0.107	0	0	0	0.009	0	0	3	38108835	G	A	A
rs191250432	0.008	0	0	0	0	0	0	0.143	0	0	0	0	0	0	3	38793163	C	T	T
rs184183614	0	0	0	0	0	0	0	0.071	0	0	0	0.027	0	0	3	39535366	G	A	A
rs182572564	0	0	0	0	0	0	0	0.071	0	0	0	0	0	0	3	39917655	C	G	G
rs190365198	0	0	0	0	0	0	0	0.071	0	0	0	0	0	0	3	40009040	G	A	A
rs181238118	0	0	0	0	0	0	0	0.071	0	0	0	0	0	0	3	40096693	A	C	C
rs182481383	0	0	0	0	0	0	0	0.071	0	0	0	0	0	0	3	40219168	G	A	A
rs186019132	0	0	0	0	0	0	0	0.107	0	0	0.008	0	0	0	3	40352106	C	T	T
rs192098733	0	0	0	0	0	0	0	0.071	0	0	0	0	0	0	3	40403052	C	G	G
rs189594073	0.008	0	0	0	0.017	0	0	0.071	0	0	0	0	0	0	3	40403816	A	C	C
rs189388737	0.008	0	0	0	0	0	0	0.071	0	0	0	0	0	0	3	40420581	G	A	A
rs184940751	0	0	0	0	0.008	0	0	0.071	0	0	0	0	0	0	3	40547277	C	T	T
rs187635226	0.008	0	0	0	0.008	0	0	0.071	0	0	0	0	0	0	3	40607177	T	C	C
rs188635762	0	0	0	0	0	0	0	0.071	0	0	0	0	0	0	3	40617931	A	C	C
rs181614465	0	0	0	0	0	0	0	0.071	0	0	0	0	0	0	3	40707783	C	A	A
rs190065891	0	0	0	0	0.008	0	0	0.071	0	0	0	0	0	0	3	41585887	C	T	T
rs192298815	0	0	0	0	0	0	0	0.071	0	0	0	0	0	0	3	41851227	A	G	G
rs190918114	0	0	0	0	0	0	0	0.071	0	0	0	0	0	0	3	42271695	G	C	C
rs191644475	0	0	0	0	0	0	0	0.071	0	0	0	0	0	0	3	42381639	G	A	A
rs180992041	0	0	0	0	0.008	0	0	0.071	0	0	0	0	0	0	3	44484002	G	C	C
rs190830678	0	0	0	0	0.008	0	0	0.071	0	0	0	0	0	0	3	44606889	C	T	T
rs181566708	0	0	0	0	0.008	0	0	0.071	0	0	0	0	0	0	3	45029057	A	G	G
rs188519805	0	0	0	0	0.008	0	0	0.071	0	0	0	0	0	0	3	45102464	G	C	C
rs183097823	0	0	0	0	0	0	0	0.071	0	0	0.008	0	0	0	3	46711493	C	T	T
rs191042666	0	0	0	0	0	0	0	0.071	0	0	0.008	0	0	0	3	46720105	C	T	T
rs188096076	0	0	0	0	0	0	0	0.071	0	0	0	0	0	0	3	48547657	G	T	T
rs144092780	0	0	0	0	0	0	0	0.071	0	0	0	0.009	0	0	3	49137043	C	T	T
rs182520950	0	0	0	0	0	0	0	0.071	0	0	0	0	0	0	3	50091329	G	C	C
rs185356456	0	0	0	0	0.008	0	0	0.071	0	0	0	0	0	0	3	51490891	A	C	C
rs181198873	0	0	0	0	0	0	0	0.071	0	0	0	0	0	0	3	51666167	C	T	T
rs190724293	0	0	0	0	0.017	0	0	0.071	0	0	0.008	0	0	0	3	52523112	G	A	A
rs189145362	0	0	0	0	0	0	0	0.071	0	0	0	0	0	0	3	53009538	C	G	G
rs187533616	0	0	0	0	0.017	0	0	0.107	0	0	0.008	0.009	0	0	3	53829445	G	C	C
rs189752652	0	0	0	0	0.008	0	0	0.071	0	0	0.008	0	0	0	3	54401585	A	G	G
rs183430433	0	0	0	0	0	0	0	0.071	0	0	0	0.009	0	0	3	54973808	G	A	A
rs191797986	0	0	0	0	0	0	0	0.071	0	0	0	0.009	0	0	3	55029660	C	G	G
rs184633743	0	0	0	0	0	0	0	0.071	0	0	0	0	0	0	3	58405623	C	G	G
rs189839087	0	0	0	0	0	0	0	0.071	0	0	0	0	0	0	3	58428315	C	T	T
rs78267071	0	0	0	0	0	0	0	0.071	0	0	0	0	0	0	3	58489284	G	C	C
rs191456397	0	0	0	0	0.008	0	0	0.071	0	0	0	0	0	0	3	58560410	T	C	C
rs187631037	0	0	0	0	0	0	0	0.071	0	0	0	0	0	0	3	58684735	A	C	C
rs189286089	0	0	0	0	0	0	0	0.071	0	0	0	0	0	0	3	58777198	T	C	C
rs183765006	0	0	0	0	0	0	0	0.071	0	0	0	0	0	0	3	58785577	G	A	A
rs186976612	0	0	0	0	0	0	0	0.071	0	0	0	0	0	0	3	58808418	A	C	C
rs181524016	0	0	0	0	0	0	0	0.071	0	0	0	0	0	0	3	58871754	T	C	C
rs191820717	0	0	0	0	0.008	0	0	0.071	0	0	0	0	0	0	3	59162114	G	A	A
rs184354992	0	0	0	0	0.008	0	0	0.071	0	0	0	0	0	0	3	59188442	T	C	C
rs186953525	0	0	0	0	0	0	0	0.071	0	0	0	0.027	0	0	3	59398897	T	C	C
rs187279593	0	0	0	0	0	0	0	0.071	0	0	0	0	0	0	3	59519084	A	G	G
rs186213889	0	0	0	0	0.017	0	0	0.071	0	0	0.008	0	0	0	3	60093384	T	C	C
rs182335872	0	0	0	0	0	0	0	0.071	0	0	0.008	0	0	0	3	61051242	T	C	C
rs183206492	0	0	0	0	0	0	0	0.071	0	0	0.015	0	0	0	3	61054772	T	C	C
rs142762391	0.008	0	0	0	0	0	0	0.071	0	0	0	0	0	0	3	62771803	G	A	A
rs181312276	0	0	0	0	0	0	0	0.071	0	0	0	0	0	0	3	63837127	A	G	G
rs189198751	0.008	0	0	0	0	0	0	0.071	0	0	0	0	0	0	3	64531822	T	C	C
rs181630917	0	0	0	0	0	0	0	0.107	0	0	0	0	0	0	3	64583969	T	C	C
rs187708225	0	0	0	0	0	0	0	0.107	0	0	0	0	0	0	3	64614569	C	A	A
rs189370567	0	0	0	0	0	0	0	0.071	0	0	0	0	0	0	3	64646665	T	G	G
rs181253950	0	0	0	0	0	0	0	0.071	0	0	0	0	0	0	3	64818937	G	A	A
rs185860609	0	0	0	0	0	0	0	0.071	0	0	0	0	0	0	3	65086410	C	T	T
rs184092308	0	0	0	0	0.008	0	0	0.071	0	0	0	0.018	0	0	3	65099410	T	C	C
rs188258017	0	0	0	0	0	0	0	0.071	0	0	0	0	0	0	3	65120252	A	G	G
rs189177558	0	0	0	0	0.008	0	0	0.071	0	0	0	0.018	0	0	3	65126050	G	A	A
rs193118456	0	0	0	0	0	0	0	0.071	0	0	0	0	0	0	3	65148133	C	T	T
rs185054943	0	0	0	0	0	0	0	0.071	0	0	0	0	0	0	3	65196452	T	G	G
rs191070270	0	0	0	0	0	0	0	0.071	0	0	0.015	0	0	0	3	65224155	G	T	T
rs191911886	0	0	0	0	0	0	0	0.071	0	0	0	0	0	0	3	65269383	G	C	C
rs181208878	0	0	0	0	0	0	0	0.071	0	0	0	0	0	0	3	65343366	G	C	C
rs181958522	0	0	0	0	0	0	0	0.071	0	0	0	0	0	0	3	65349540	T	G	G
rs183870360	0	0	0	0	0	0	0	0.071	0	0	0	0	0	0	3	65533461	T	C	C
rs187820397	0.008	0	0	0	0	0	0	0.071	0	0	0	0	0	0	3	65601959	G	T	T
rs186312786	0	0	0	0	0	0	0	0.071	0	0	0	0.009	0	0	3	67007108	C	A	A
rs188839277	0	0	0	0	0.008	0	0	0.071	0	0	0.008	0	0	0	3	67039130	G	C	C
rs189596108	0	0	0	0	0	0	0	0.071	0	0	0	0.009	0	0	3	67050388	A	C	C
rs184447783	0	0	0	0	0	0	0	0.071	0	0	0	0.009	0	0	3	67061461	G	A	A
rs184551388	0	0	0	0	0	0	0	0.071	0	0	0	0	0	0	3	67087139	C	A	A
rs183123067	0	0	0	0	0	0	0	0.071	0	0	0	0	0	0	3	67107508	G	T	T
rs113125127	0	0	0	0	0	0	0	0.071	0	0	0.008	0.018	0	0	3	68088160	C	G	G
rs113347174	0	0	0	0	0	0	0	0.071	0	0	0.008	0.018	0	0	3	68092061	G	A	A
rs182436596	0	0	0	0	0	0	0	0.071	0	0	0.008	0	0	0	3	68268943	A	G	G
rs181023981	0	0	0	0	0.008	0	0	0.071	0	0	0	0	0	0	3	68936426	C	T	T
rs190956905	0	0	0	0	0	0	0	0.071	0	0	0	0	0	0	3	71022237	C	G	G
rs191342294	0	0	0	0	0	0	0	0.071	0	0	0	0	0	0	3	71087514	C	T	T
rs181439147	0	0	0	0	0	0	0	0.071	0	0	0	0	0	0	3	71205244	T	A	A
rs188650370	0	0	0	0	0	0	0	0.071	0	0	0	0	0	0	3	71235262	T	C	C
rs191782460	0	0	0	0	0	0	0	0.107	0	0	0	0	0	0	3	71458170	A	G	G
rs188745974	0	0	0	0	0.008	0	0	0.071	0	0	0.008	0	0	0	3	72396408	G	A	A
rs184375373	0	0	0	0	0	0	0	0.071	0	0	0.008	0	0	0	3	73750374	G	A	A
rs183753495	0	0	0	0	0	0	0	0.107	0	0	0	0.009	0	0	3	73906005	T	C	C
rs185673666	0	0	0	0	0	0	0	0.071	0	0	0	0	0	0	3	74436582	T	C	C
rs187158691	0	0	0	0	0	0	0	0.071	0	0	0	0	0	0	3	74510195	G	A	A
rs182547563	0	0	0	0	0	0	0	0.071	0	0	0	0	0	0	3	74515789	T	C	C
rs186262346	0	0	0	0	0	0	0	0.071	0	0	0	0	0	0	3	74520607	A	G	G
rs193208198	0	0	0	0	0.017	0	0	0.071	0	0	0	0.027	0	0	3	74861021	C	T	T
rs188551961	0	0	0	0	0	0	0	0.071	0	0	0	0	0	0	3	74907424	G	T	T
rs180878973	0	0	0	0	0.025	0	0	0.071	0	0	0	0.009	0	0	3	76255516	A	C	C
rs184073791	0	0	0	0	0	0	0	0.071	0	0	0	0	0	0	3	77954372	C	T	T
rs184907512	0	0	0	0	0	0	0	0.071	0	0	0	0.009	0	0	3	79521455	C	G	G
rs191909675	0	0	0	0	0	0	0	0.071	0	0	0	0.009	0	0	3	80605503	A	G	G
rs188368190	0	0	0	0	0	0	0	0.071	0	0	0	0	0	0	3	80748698	T	C	C
rs181037157	0	0	0	0	0	0	0	0.071	0	0	0	0	0	0	3	81327212	C	T	T
rs71326492	0	0	0	0	0	0	0	0.071	0	0	0.008	0.009	0	0	3	82081464	A	G	G
rs189725861	0	0	0	0	0	0	0	0.071	0	0	0	0	0	0	3	82819336	T	A	A
rs184576772	0	0	0	0	0	0	0	0.071	0	0	0	0	0	0	3	84983771	T	C	C
rs187649538	0	0	0	0	0	0	0	0.071	0	0	0.008	0	0	0	3	87061738	C	T	T
rs186657418	0	0	0	0	0.008	0	0	0.071	0	0	0.015	0	0	0	3	87210146	G	A	A
rs184472518	0	0	0	0	0	0	0	0.071	0	0	0.015	0	0	0	3	87426329	C	T	T
rs185870659	0	0	0	0	0	0	0	0.071	0	0	0	0	0	0	3	89276992	A	G	G
rs148511583	0	0	0	0	0	0	0	0.071	0	0	0	0	0	0	3	89749460	G	C	C
rs191686054	0	0	0	0	0	0	0	0.071	0	0	0	0	0	0	3	90210489	C	T	T
rs187680913	0	0	0	0	0	0	0	0.071	0	0	0.008	0	0	0	3	90341006	G	T	T
rs185936890	0	0	0	0	0	0	0	0.071	0	0	0	0.009	0	0	3	90458110	T	C	C
rs190804215	0	0	0	0	0	0	0	0.071	0	0	0	0.009	0	0	3	93543682	T	C	C
rs186714829	0	0	0	0	0	0	0	0.071	0	0	0	0.009	0	0	3	93561412	A	G	G
rs192072715	0	0	0	0	0	0	0	0.071	0	0	0	0.009	0	0	3	93616801	G	C	C
rs185861086	0.016	0	0	0	0	0	0	0.071	0	0	0.015	0.009	0	0	3	93617782	C	T	T
rs181441484	0	0	0	0	0	0	0	0.071	0	0	0	0.009	0	0	3	93875456	T	C	C
rs182700391	0	0	0	0	0	0	0	0.071	0	0	0	0.009	0	0	3	93966175	G	A	A
rs182826559	0	0	0	0	0	0	0	0.071	0	0	0	0	0	0	3	94398737	C	T	T
rs182964563	0	0	0	0	0	0	0	0.071	0	0	0	0	0	0	3	96427075	T	C	C
rs137902849	0	0	0	0	0	0	0	0.071	0	0	0.015	0.009	0	0	3	96774178	G	A	A
rs191703101	0	0	0	0	0	0	0	0.071	0	0	0	0	0	0	3	96810552	T	C	C
rs193214886	0	0	0	0	0	0	0	0.071	0	0	0.015	0.009	0	0	3	96998242	G	C	C
rs180954527	0	0	0	0	0	0	0	0.071	0	0	0.015	0.009	0	0	3	97016639	G	A	A
rs188927639	0	0	0	0	0	0	0	0.071	0	0	0	0	0	0	3	97046964	A	G	G
rs190048992	0	0	0	0	0	0	0	0.071	0	0	0	0	0	0	3	97126372	G	T	T
rs181262190	0	0	0	0	0	0	0	0.071	0	0	0	0	0	0	3	97133373	G	A	A
rs184738756	0	0	0	0	0	0	0	0.071	0	0	0	0	0	0	3	97173298	A	T	T
rs191566752	0	0	0	0	0	0	0	0.071	0	0	0	0	0	0	3	97207472	G	A	A
rs190299670	0	0	0	0	0	0	0	0.071	0	0	0	0	0	0	3	97799854	G	A	A
rs188736921	0	0	0	0	0	0	0	0.107	0	0	0	0	0	0	3	97800301	A	T	T
rs181523420	0	0	0	0	0	0	0	0.071	0	0	0	0	0	0	3	98549506	A	T	T
rs186091019	0.008	0	0	0	0	0	0	0.071	0	0	0	0	0	0	3	98911026	C	A	A
rs186131318	0	0	0	0	0	0	0	0.071	0	0	0	0	0	0	3	99278316	A	C	C
rs190072645	0	0	0	0	0	0	0	0.071	0	0	0	0	0	0	3	100006552	A	G	G
rs188841493	0	0	0	0	0	0	0	0.071	0	0	0	0	0	0	3	100465462	T	C	C
rs183924939	0	0	0	0	0	0	0	0.071	0	0	0	0	0	0	3	100530671	A	G	G
rs189772004	0	0	0	0	0	0	0	0.071	0	0	0	0	0	0	3	101871447	T	C	C
rs192147356	0	0	0	0	0	0	0	0.071	0	0	0	0	0	0	3	102256247	A	G	G
rs189705257	0	0	0	0	0	0	0	0.071	0	0	0	0	0	0	3	103068861	G	C	C
rs186528811	0	0	0	0	0	0	0	0.071	0	0	0	0	0	0	3	103084720	C	T	T
rs182507061	0	0	0	0	0.008	0	0	0.071	0	0	0	0	0	0	3	103575649	G	A	A
rs186054366	0	0	0	0	0	0	0	0.071	0	0	0	0	0	0	3	107541412	G	A	A
rs140542585	0	0	0	0	0	0	0	0.071	0	0	0.023	0	0	0	3	107763151	T	C	C
rs146410780	0	0	0	0	0	0	0	0.071	0	0	0.023	0	0	0	3	107786005	A	T	T
rs147598374	0	0	0	0	0.008	0	0	0.107	0	0	0.023	0	0	0	3	107901909	G	T	T
rs148714855	0	0	0	0	0	0	0	0.071	0	0	0.023	0	0	0	3	107935283	T	C	C
rs186430690	0	0	0	0	0.008	0	0	0.071	0	0	0.023	0	0	0	3	107970133	T	C	C
rs141176979	0	0	0	0	0.008	0	0	0.071	0	0	0.023	0	0	0	3	108051204	T	C	C
rs181498808	0	0	0	0	0.008	0	0	0.071	0	0	0.023	0	0	0	3	108056301	G	A	A
rs186831207	0	0	0	0	0.008	0	0	0.071	0	0	0	0	0	0	3	110179427	C	T	T
rs188605588	0	0	0	0	0	0	0	0.071	0	0	0.008	0	0	0	3	110565188	A	G	G
rs188607405	0	0	0	0	0	0	0	0.071	0	0	0.023	0	0	0	3	111006677	T	C	C
rs150408379	0	0	0	0	0	0	0	0.071	0	0	0.023	0	0	0	3	111022822	C	A	A
rs141996768	0	0	0	0	0	0	0	0.071	0	0	0.023	0	0	0	3	111139948	G	A	A
rs188637769	0	0	0	0	0	0	0	0.071	0	0	0.023	0	0	0	3	111142091	T	C	C
rs190735946	0	0	0	0	0	0	0	0.071	0	0	0.023	0	0	0	3	111222468	A	G	G
rs189296658	0	0	0	0	0.017	0	0	0.071	0	0	0	0	0	0	3	111349075	T	A	A
rs189290074	0	0	0	0	0	0	0	0.071	0	0	0	0	0	0	3	113536373	T	A	A
rs182466118	0	0	0	0	0	0	0	0.071	0	0	0	0	0	0	3	114838534	C	A	A
rs190808798	0	0	0	0	0.008	0	0	0.071	0	0	0	0	0	0	3	115823161	A	G	G
rs149451847	0	0	0	0	0.008	0	0	0.071	0	0	0.008	0.009	0	0	3	115867106	T	C	C
rs192267412	0	0	0	0	0.008	0	0	0.071	0	0	0	0	0	0	3	116775943	A	G	G
rs74854491	0	0	0	0	0	0	0	0.071	0	0	0.008	0	0	0	3	116953402	C	A	A
rs187981707	0	0	0	0	0.008	0	0	0.071	0	0	0	0	0	0	3	117302140	A	C	C
rs182781681	0	0	0	0	0	0	0	0.071	0	0	0	0	0	0	3	118295202	G	A	A
rs184852710	0	0	0	0	0	0	0	0.071	0	0	0	0	0	0	3	118323624	C	T	T
rs187863277	0	0	0	0	0	0	0	0.071	0	0	0	0	0	0	3	118390396	G	C	C
rs181626576	0	0	0	0	0	0	0	0.071	0	0	0	0	0	0	3	118833320	G	T	T
rs181526560	0	0	0	0	0	0	0	0.071	0	0	0	0	0	0	3	119157742	G	A	A
rs191019850	0	0	0	0	0	0	0	0.071	0	0	0	0	0	0	3	119238384	C	G	G
rs187248134	0	0	0	0	0	0	0	0.071	0	0	0	0.009	0	0	3	122793888	A	G	G
rs73188161	0	0	0	0	0	0	0	0.071	0	0	0.008	0	0	0	3	123967130	C	T	T
rs187642473	0	0	0	0	0	0	0	0.071	0	0	0.008	0	0	0	3	124079876	C	T	T
rs185487485	0	0	0	0	0	0	0	0.071	0	0	0	0	0	0	3	124231601	T	C	C
rs145572141	0	0	0	0	0	0	0	0.071	0	0	0	0	0	0	3	131896979	C	T	T
rs183600235	0	0	0	0	0.008	0	0	0.071	0	0	0	0	0	0	3	133010637	C	A	A
rs182879975	0	0	0	0	0.008	0	0	0.107	0	0	0	0.009	0	0	3	133423752	T	C	C
rs191553621	0	0	0	0	0.008	0	0	0.107	0	0	0	0.009	0	0	3	133481485	G	C	C
rs184703158	0	0	0	0	0.008	0	0	0.107	0	0	0	0	0	0	3	133561895	C	T	T
rs150585339	0.008	0	0	0	0.008	0	0	0.071	0	0	0	0.009	0	0	3	134030567	G	A	A
rs191400036	0	0	0	0	0	0	0	0.107	0	0	0.008	0	0	0	3	134086939	G	C	C
rs190304340	0	0	0	0	0	0	0	0.071	0	0	0	0	0	0	3	134115512	G	C	C
rs185696776	0	0	0	0	0.017	0	0	0.107	0	0	0	0	0	0	3	134247637	C	G	G
rs189420414	0	0	0	0	0.017	0	0	0.107	0	0	0.008	0	0	0	3	134379571	G	A	A
rs186033485	0	0	0	0	0.017	0	0	0.107	0	0	0	0	0	0	3	134405374	T	G	G
rs140714655	0	0	0	0	0.008	0	0	0.071	0	0	0.008	0	0	0	3	134462907	C	A	A
rs182360658	0	0	0	0	0	0	0	0.071	0	0	0	0	0	0	3	134549500	A	C	C
rs182191147	0	0	0	0	0	0	0	0.071	0	0	0.008	0	0	0	3	134731371	G	A	A
rs183044178	0	0	0	0	0	0	0	0.071	0	0	0.008	0	0	0	3	134817329	C	T	T
rs187427644	0	0	0	0	0.008	0	0	0.071	0	0	0	0	0	0	3	134885366	G	A	A
rs113682428	0	0	0	0	0.008	0	0	0.071	0	0	0	0	0	0	3	135247611	G	A	A
rs186435239	0	0	0	0	0	0	0	0.071	0	0	0	0.018	0	0	3	135258683	T	C	C
rs193051461	0	0	0	0	0.008	0	0	0.071	0	0	0	0	0	0	3	136476593	G	A	A
rs185852647	0	0	0	0	0	0	0	0.071	0	0	0	0	0	0	3	137491290	T	C	C
rs180860249	0	0	0	0	0.008	0	0	0.071	0	0	0	0.009	0	0	3	137991258	T	A	A
rs182274603	0	0	0	0	0	0	0	0.071	0	0	0	0	0	0	3	140890488	T	C	C
rs181584124	0	0	0	0	0	0	0	0.071	0	0	0	0	0	0	3	141631478	G	A	A
rs192890369	0	0	0	0	0	0	0	0.071	0	0	0	0.009	0	0	3	141867812	G	A	A
rs183020485	0	0	0	0	0	0	0	0.071	0	0	0	0	0	0	3	141921574	G	A	A
rs188999490	0	0	0	0	0	0	0	0.071	0	0	0	0	0	0	3	141923368	C	G	G
rs186776443	0	0	0	0	0	0	0	0.071	0	0	0	0	0	0	3	141979206	G	A	A
rs183473255	0	0	0	0	0.025	0	0	0.071	0	0	0	0.009	0	0	3	143920646	A	G	G
rs192922981	0	0	0	0	0.025	0	0	0.071	0	0	0	0.009	0	0	3	143928330	G	C	C
rs184292494	0	0	0	0	0	0	0	0.071	0	0	0	0	0	0	3	144587135	C	A	A
rs192351583	0	0	0	0	0	0	0	0.071	0	0	0	0.009	0	0	3	144689364	A	G	G
rs187526505	0	0	0	0	0	0	0	0.071	0	0	0	0	0	0	3	144814442	G	T	T
rs190675260	0	0	0	0	0	0	0	0.071	0	0	0	0	0	0	3	145123769	A	G	G
rs191220618	0	0	0	0	0	0	0	0.071	0	0	0.008	0	0	0	3	145387314	C	T	T
rs183099175	0	0	0	0	0	0	0	0.071	0	0	0	0	0	0	3	145471862	T	C	C
rs186273941	0	0	0	0	0	0	0	0.071	0	0	0	0	0	0	3	145503707	G	A	A
rs189803140	0	0	0	0	0	0	0	0.071	0	0	0	0	0	0	3	145601425	T	C	C
rs191534162	0	0	0	0	0.008	0	0	0.071	0	0	0	0	0	0	3	145642393	A	T	T
rs187317539	0	0	0	0	0.008	0	0	0.071	0	0	0	0	0	0	3	145652881	G	A	A
rs193075748	0	0	0	0	0	0	0	0.071	0	0	0	0	0	0	3	145802648	A	G	G
rs182458127	0	0	0	0	0	0	0	0.071	0	0	0	0	0	0	3	146605418	T	C	C
rs190423327	0	0	0	0	0	0	0	0.071	0	0	0	0	0	0	3	148269715	G	A	A
rs183645275	0	0	0	0	0	0	0	0.071	0	0	0.008	0	0	0	3	148695387	G	A	A
rs187003063	0	0	0	0	0	0	0	0.071	0	0	0.008	0.027	0	0	3	148984674	T	A	A
rs187441555	0	0	0	0	0	0	0	0.071	0	0	0	0	0	0	3	150807856	C	T	T
rs181938237	0	0	0	0	0	0	0	0.071	0	0	0	0	0	0	3	150842941	T	C	C
rs185319462	0	0	0	0	0	0	0	0.071	0	0	0	0	0	0	3	150858447	G	T	T
rs188236078	0	0	0	0	0	0	0	0.071	0	0	0	0	0	0	3	150888986	C	T	T
rs186284049	0	0	0	0	0	0	0	0.071	0	0	0.008	0	0	0	3	151098275	C	T	T
rs188107576	0	0	0	0	0	0	0	0.071	0	0	0	0	0	0	3	151108796	C	T	T
rs183699462	0	0	0	0	0	0	0	0.071	0	0	0.008	0	0	0	3	151171565	A	G	G
rs190715897	0	0	0	0	0	0	0	0.071	0	0	0.008	0	0	0	3	151757007	C	A	A
rs183207158	0	0	0	0	0	0	0	0.071	0	0	0.008	0	0	0	3	151777209	T	A	A
rs181905085	0	0	0	0	0.008	0	0	0.071	0	0	0	0	0	0	3	151803602	G	A	A
rs187408220	0	0	0	0	0	0	0	0.071	0	0	0	0	0	0	3	151843733	T	G	G
rs185398686	0	0	0	0	0	0	0	0.071	0	0	0.008	0	0	0	3	152001898	T	C	C
rs183031642	0	0	0	0	0	0	0	0.071	0	0	0.008	0	0	0	3	152034006	C	T	T
rs182781512	0	0	0	0	0	0	0	0.071	0	0	0.008	0	0	0	3	152119461	T	C	C
rs191126910	0	0	0	0	0	0	0	0.071	0	0	0.008	0	0	0	3	152475627	G	A	A
rs182674685	0	0	0	0	0.008	0	0	0.071	0	0	0	0.009	0	0	3	154524817	C	A	A
rs192066296	0	0	0	0	0	0	0	0.071	0	0	0	0	0	0	3	154557684	C	A	A
rs183446488	0	0	0	0	0	0	0	0.071	0	0	0	0	0	0	3	155204700	C	T	T
rs186060135	0	0	0	0	0	0	0	0.071	0	0	0	0.009	0	0	3	155292023	A	C	C
rs184791533	0	0	0	0	0.008	0	0	0.071	0	0	0	0.009	0	0	3	155299513	G	A	A
rs180761153	0	0	0	0	0.017	0	0	0.071	0	0	0.015	0	0	0	3	157393569	G	T	T
rs188821071	0	0	0	0	0.017	0	0	0.071	0	0	0.015	0	0	0	3	157927913	G	T	T
rs184328973	0	0	0	0	0	0	0	0.071	0	0	0	0	0	0	3	158248513	G	A	A
rs189175745	0	0	0	0	0	0	0	0.071	0	0	0	0	0	0	3	158467611	C	T	T
rs189186281	0	0	0	0	0.008	0	0	0.071	0	0	0	0	0	0	3	159001372	C	T	T
rs190551344	0	0	0	0	0	0	0	0.071	0	0	0	0	0	0	3	159526413	G	A	A
rs9882419	0	0	0	0	0.008	0	0	0.071	0	0	0	0.018	0	0	3	160687453	G	A	A
rs188111857	0	0	0	0	0	0	0	0.071	0	0	0	0	0	0	3	160916434	C	A	A
rs9871304	0	0	0	0	0.008	0	0	0.071	0	0	0	0.018	0	0	3	160916867	T	C	C
rs186021907	0	0	0	0	0	0	0	0.071	0	0	0	0	0	0	3	161164682	G	A	A
rs9864725	0	0	0	0	0	0	0	0.107	0	0	0	0	0	0	3	161451176	G	A	A
rs189128541	0	0	0	0	0.008	0	0	0.071	0	0	0	0	0	0	3	163634332	A	C	C
rs186933027	0	0	0	0	0.008	0	0	0.071	0	0	0	0	0	0	3	163701116	G	A	A
rs188613982	0	0	0	0	0	0	0	0.071	0	0	0	0	0	0	3	163862785	T	C	C
rs188876062	0	0	0	0	0.008	0	0	0.071	0	0	0	0.009	0	0	3	163968292	C	T	T
rs189387365	0	0	0	0	0.008	0	0	0.071	0	0	0	0	0	0	3	163978019	T	C	C
rs187418636	0	0	0	0	0	0	0	0.071	0	0	0	0	0	0	3	166124720	T	C	C
rs185807109	0	0	0	0	0	0	0	0.071	0	0	0	0	0	0	3	166138515	G	T	T
rs185012198	0	0	0	0	0	0	0	0.071	0	0	0	0	0	0	3	167817979	T	C	C
rs188383832	0	0	0	0	0	0	0	0.071	0	0	0.008	0	0	0	3	167884447	A	G	G
rs190682203	0	0	0	0	0	0	0	0.071	0	0	0	0	0	0	3	167905548	G	C	C
rs181465083	0	0	0	0	0	0	0	0.071	0	0	0.008	0	0	0	3	168040277	G	A	A
rs181359332	0	0	0	0	0	0	0	0.071	0	0	0	0	0	0	3	168672669	T	A	A
rs182698834	0	0	0	0	0	0	0	0.071	0	0	0.008	0	0	0	3	168849985	G	A	A
rs190786003	0	0	0	0	0	0	0	0.071	0	0	0.008	0	0	0	3	168869825	A	G	G
rs183178071	0.016	0	0	0	0	0	0	0.071	0	0	0	0	0	0	3	169509296	G	A	A
rs182244300	0	0	0	0	0	0	0	0.071	0	0	0	0	0	0	3	171240522	G	A	A
rs184991604	0	0	0	0	0	0	0	0.071	0	0	0	0	0	0	3	171335218	G	A	A
rs190905872	0	0	0	0	0	0	0	0.071	0	0	0	0	0	0	3	171487202	C	T	T
rs190683014	0	0	0	0	0	0	0	0.071	0	0	0	0.009	0	0	3	171512746	G	C	C
rs184260620	0	0	0	0	0	0	0	0.071	0	0	0	0	0	0	3	171701077	G	C	C
rs183736912	0	0	0	0	0	0	0	0.071	0	0	0	0.009	0	0	3	171740956	C	T	T
rs189163791	0	0	0	0	0	0	0	0.071	0	0	0	0	0	0	3	171838859	C	A	A
rs191126308	0	0	0	0	0	0	0	0.071	0	0	0	0	0	0	3	171854675	A	G	G
rs188489782	0	0	0	0	0	0	0	0.071	0	0	0	0	0	0	3	171976123	G	T	T
rs185419958	0	0	0	0	0	0	0	0.071	0	0	0	0	0	0	3	172027009	G	T	T
rs189928950	0	0	0	0	0	0	0	0.071	0	0	0	0	0	0	3	172027067	C	A	A
rs140560290	0.008	0	0	0	0	0	0	0.107	0	0	0	0	0	0	3	172071473	T	C	C
rs189476741	0	0	0	0	0	0	0	0.071	0	0	0	0	0	0	3	172224342	A	G	G
rs193242947	0	0	0	0	0	0	0	0.071	0	0	0	0	0	0	3	172309116	C	T	T
rs191445665	0	0	0	0	0	0	0	0.071	0	0	0	0	0	0	3	172384841	T	C	C
rs189051833	0	0	0	0	0	0	0	0.071	0	0	0	0	0	0	3	172551625	A	T	T
rs193142564	0	0	0	0	0	0	0	0.071	0	0	0	0	0	0	3	172655410	C	A	A
rs182255627	0	0	0	0	0	0	0	0.071	0	0	0.015	0	0	0	3	174120125	C	T	T
rs181337807	0	0	0	0	0	0	0	0.071	0	0	0	0	0	0	3	174930539	G	T	T
rs186765883	0	0	0	0	0	0	0	0.071	0	0	0	0	0	0	3	175242042	T	C	C
rs191235504	0	0	0	0	0	0	0	0.071	0	0	0	0	0	0	3	175331503	A	G	G
rs192107611	0	0	0	0	0	0	0	0.071	0	0	0	0	0	0	3	175345347	C	G	G
rs185707294	0	0	0	0	0	0	0	0.071	0	0	0	0	0	0	3	175420037	C	T	T
rs187451602	0	0	0	0	0	0	0	0.071	0	0	0	0	0	0	3	175426450	A	C	C
rs190956117	0	0	0	0	0	0	0	0.071	0	0	0	0	0	0	3	175681383	T	A	A
rs185874073	0	0	0	0	0	0	0	0.071	0	0	0	0	0	0	3	175691906	T	C	C
rs185374337	0	0	0	0	0	0	0	0.071	0	0	0	0	0	0	3	175782597	G	A	A
rs183002781	0	0	0	0	0	0	0	0.071	0	0	0	0	0	0	3	177749974	T	G	G
rs185995808	0	0	0	0	0	0	0	0.071	0	0	0	0	0	0	3	177884399	G	A	A
rs181214524	0	0	0	0	0	0	0	0.071	0	0	0	0	0	0	3	177911591	G	A	A
rs182736011	0	0	0	0	0	0	0	0.071	0	0	0	0	0	0	3	177956546	A	G	G
rs188253158	0	0	0	0	0	0	0	0.071	0	0	0	0	0	0	3	177988286	C	T	T
rs189450555	0	0	0	0	0.008	0	0	0.071	0	0	0	0.027	0	0	3	180356651	A	G	G
rs181527127	0	0	0	0	0	0	0	0.071	0	0	0	0	0	0	3	180532244	T	C	C
rs183315254	0	0	0	0	0	0	0	0.071	0	0	0	0	0	0	3	181532480	G	T	T
rs184308839	0	0	0	0	0	0	0	0.071	0	0	0	0	0	0	3	182565708	C	G	G
rs186873466	0	0	0	0	0	0	0	0.071	0	0	0	0	0	0	3	182737502	C	T	T
rs186430974	0	0	0	0	0	0	0	0.071	0	0	0.008	0	0	0	3	183335232	G	A	A
rs189448624	0	0	0	0	0	0	0	0.071	0	0	0.008	0	0	0	3	183634290	C	T	T
rs192562060	0	0	0	0	0	0	0	0.071	0	0	0.008	0	0	0	3	183643439	G	A	A
rs184041274	0	0	0	0	0	0	0	0.071	0	0	0	0.018	0	0	3	188479734	G	A	A
rs187928056	0	0	0	0	0.008	0	0	0.071	0	0	0	0.009	0	0	3	190297944	G	A	A
rs185964749	0	0	0	0	0.017	0	0	0.071	0	0	0	0	0	0	3	191585179	T	C	C
rs182461801	0	0	0	0	0.017	0	0	0.071	0	0	0	0	0	0	3	191697392	A	G	G
rs187953375	0.008	0	0	0	0.017	0	0	0.071	0	0	0	0	0	0	3	191859811	C	T	T
rs189470314	0	0	0	0	0	0	0	0.071	0	0	0	0	0	0	3	191890577	A	C	C
rs188755887	0	0	0	0	0	0	0	0.071	0	0	0	0	0	0	3	192642578	T	C	C
rs186454632	0	0	0	0	0	0	0	0.071	0	0	0.023	0	0	0	3	192698277	A	G	G
rs187239516	0	0	0	0	0	0	0	0.071	0	0	0.015	0	0	0	3	192728667	T	C	C
rs186518811	0	0	0	0	0	0	0	0.071	0	0	0	0	0	0	3	193101540	G	A	A
rs189630833	0	0	0	0	0	0	0	0.071	0	0	0.008	0	0	0	3	193354160	G	A	A
rs140641004	0	0	0	0	0	0	0	0.071	0	0	0.008	0	0	0	3	193412247	G	A	A
rs183307323	0	0	0	0	0.008	0	0	0.071	0	0	0	0	0	0	3	195968667	T	G	G
rs186981397	0	0	0	0	0	0	0	0.071	0	0	0	0	0	0	3	196415968	A	G	G
rs192494736	0	0	0	0	0	0	0	0.071	0	0	0	0	0	0	3	196501300	G	C	C
rs184637460	0	0	0	0	0	0	0	0.071	0	0	0	0	0	0	3	196554672	C	T	T
rs185280890	0	0	0	0	0	0	0	0.071	0	0	0	0	0	0	3	196593357	C	T	T
rs181149313	0	0	0	0	0	0	0	0.071	0	0	0.008	0	0	0	3	197485885	T	G	G
rs183869017	0	0	0	0	0	0	0	0.071	0	0	0	0	0	0	3	197487065	T	C	C
rs140496333	0	0	0	0	0	0	0	0.071	0	0	0.008	0	0	0	4	231728	T	C	C
rs185039090	0	0	0	0	0.008	0	0	0.071	0	0	0	0	0	0	4	1213851	A	T	T
rs184617098	0	0	0	0	0	0	0	0.071	0	0	0	0	0	0	4	1363850	T	C	C
rs200428838	0.008	0	0	0	0	0	0	0.071	0	0	0	0	0	0	4	1807473	C	T	T
rs182038148	0	0	0	0	0.008	0	0	0.071	0	0	0	0.009	0	0	4	2423286	G	A	A
rs147482752	0	0	0	0	0.017	0	0	0.071	0	0	0.008	0	0	0	4	3104183	T	C	C
rs192914494	0	0	0	0	0.008	0	0	0.071	0	0	0.008	0	0	0	4	3233233	A	G	G
rs189814210	0	0	0	0	0.017	0	0	0.107	0	0	0.008	0	0	0	4	3638911	C	T	T
rs180741310	0	0	0	0	0	0	0	0.071	0	0	0	0	0	0	4	4116464	T	C	C
rs200102172	0	0	0	0	0.008	0	0	0.071	0	0	0.008	0	0	0	4	4411335	C	T	T
rs189469937	0	0	0	0	0	0	0	0.071	0	0	0	0	0	0	4	4806619	A	C	C
rs187334983	0	0	0	0	0	0	0	0.071	0	0	0	0	0	0	4	4814804	G	C	C
rs192176031	0	0	0	0	0	0	0	0.071	0	0	0.008	0	0	0	4	5289136	G	A	A
rs189975672	0	0	0	0	0	0	0	0.071	0	0	0	0.009	0	0	4	5404747	G	A	A
rs183667559	0.008	0	0	0	0.008	0	0	0.071	0	0	0.015	0.009	0	0	4	5906739	T	C	C
rs186737451	0.008	0	0	0	0.008	0	0	0.071	0	0	0.015	0.009	0	0	4	5914274	C	T	T
rs185404703	0	0	0	0	0	0	0	0.107	0	0	0	0	0	0	4	6567747	G	A	A
rs148468181	0	0	0	0	0	0	0	0.071	0	0	0	0.009	0	0	4	6701197	G	A	A
rs181954773	0	0	0	0	0.008	0	0	0.071	0	0	0	0	0	0	4	7508062	A	G	G
rs190788534	0	0	0	0	0	0	0	0.107	0	0	0	0	0	0	4	7773494	G	C	C
rs180937695	0	0	0	0	0	0	0	0.107	0	0	0	0	0	0	4	7782268	G	A	A
rs192375453	0	0	0	0	0	0	0	0.107	0	0	0	0	0	0	4	7802667	A	G	G
rs192768153	0	0	0	0	0	0	0	0.107	0	0	0	0	0	0	4	7841628	G	A	A
rs189525666	0	0	0	0	0	0	0	0.071	0	0	0	0	0	0	4	7855688	G	A	A
rs187694457	0	0	0	0	0	0	0	0.107	0	0	0	0	0	0	4	7947728	C	A	A
rs186795081	0.008	0	0	0	0	0	0	0.071	0	0	0	0	0	0	4	8004538	G	A	A
rs192776145	0	0	0	0	0	0	0	0.071	0	0	0	0	0	0	4	8084956	G	C	C
rs188911300	0	0	0	0	0	0	0	0.071	0	0	0	0	0	0	4	8104430	A	T	T
rs185128285	0	0	0	0	0	0	0	0.071	0	0	0	0	0	0	4	8203020	G	A	A
rs190325814	0	0	0	0	0	0	0	0.071	0	0	0	0	0	0	4	9559108	A	T	T
rs183232795	0	0	0	0	0	0	0	0.071	0	0	0	0	0	0	4	9573748	G	A	A
rs181514978	0	0	0	0	0	0	0	0.071	0	0	0	0	0	0	4	11121886	T	C	C
rs187868641	0	0	0	0	0	0	0	0.071	0	0	0	0	0	0	4	11138441	C	T	T
rs190131679	0	0	0	0	0	0	0	0.071	0	0	0	0	0	0	4	11144493	A	T	T
rs191985937	0	0	0	0	0	0	0	0.071	0	0	0	0	0	0	4	14113909	G	C	C
rs181029812	0	0	0	0	0	0	0	0.071	0	0	0	0.009	0	0	4	15219924	C	T	T
rs185678307	0	0	0	0	0	0	0	0.071	0	0	0	0.018	0	0	4	15371172	A	G	G
rs181418284	0	0	0	0	0	0	0	0.071	0	0	0	0.018	0	0	4	15519631	G	A	A
rs189772430	0	0	0	0	0	0	0	0.071	0	0	0.015	0.018	0	0	4	15520192	G	A	A
rs186638485	0	0	0	0	0	0	0	0.071	0	0	0	0.018	0	0	4	15526363	C	T	T
rs185192526	0	0	0	0	0	0	0	0.071	0	0	0	0.018	0	0	4	15606982	A	T	T
rs190511933	0	0	0	0	0	0	0	0.071	0	0	0	0	0	0	4	16092769	A	G	G
rs185007773	0	0	0	0	0	0	0	0.071	0	0	0	0	0	0	4	16112746	C	T	T
rs139201763	0	0	0	0	0	0	0	0.071	0	0	0.015	0	0	0	4	16138075	G	A	A
rs186093388	0	0	0	0	0	0	0	0.071	0	0	0	0	0	0	4	16152316	C	T	T
rs183572104	0	0	0	0	0	0	0	0.071	0	0	0	0	0	0	4	16305684	C	A	A
rs185295127	0	0	0	0	0	0	0	0.071	0	0	0	0	0	0	4	18708825	T	C	C
rs187713873	0	0	0	0	0	0	0	0.071	0	0	0	0	0	0	4	18743002	A	G	G
rs182557232	0	0	0	0	0	0	0	0.071	0	0	0	0	0	0	4	18754306	C	T	T
rs189312809	0	0	0	0	0	0	0	0.071	0	0	0	0	0	0	4	18920245	T	C	C
rs184549759	0	0	0	0	0	0	0	0.071	0	0	0	0	0	0	4	19064245	C	T	T
rs192735278	0.008	0	0	0	0	0	0	0.071	0	0	0	0	0	0	4	19197000	A	T	T
rs191419201	0	0	0	0	0	0	0	0.071	0	0	0	0	0	0	4	19261832	G	C	C
rs188394794	0	0	0	0	0	0	0	0.071	0	0	0	0	0	0	4	19363395	G	T	T
rs187858335	0	0	0	0	0	0	0	0.071	0	0	0	0	0	0	4	19444522	T	C	C
rs183670120	0.008	0	0	0	0	0	0	0.071	0	0	0	0	0	0	4	19506244	C	A	A
rs190798702	0	0	0	0	0	0	0	0.071	0	0	0	0	0	0	4	20073300	T	C	C
rs187660103	0	0	0	0	0.008	0	0	0.071	0	0	0	0	0	0	4	22018957	T	C	C
rs192136301	0.008	0	0	0	0	0	0	0.071	0	0	0	0	0	0	4	22060504	G	C	C
rs189300274	0	0	0	0	0	0	0	0.071	0	0	0	0	0	0	4	22094670	G	A	A
rs192405900	0	0	0	0	0.008	0	0	0.071	0	0	0.008	0	0	0	4	23592142	A	G	G
rs184747185	0	0	0	0	0.008	0	0	0.071	0	0	0.008	0	0	0	4	23710316	T	A	A
rs185914983	0	0	0	0	0	0	0	0.071	0	0	0	0	0	0	4	23747301	C	T	T
rs192909668	0	0	0	0	0	0	0	0.071	0	0	0	0	0	0	4	23793394	C	A	A
rs112503602	0.008	0	0	0	0.025	0	0	0.071	0	0	0	0	0	0	4	24244699	C	G	G
rs181601671	0	0	0	0	0.025	0	0	0.071	0	0	0	0	0	0	4	24254171	A	G	G
rs188743453	0	0	0	0	0	0	0	0.071	0	0	0	0	0	0	4	24647888	A	G	G
rs186148899	0	0	0	0	0	0	0	0.071	0	0	0.008	0	0	0	4	25664012	G	A	A
rs188777770	0.008	0	0	0	0.008	0	0	0.071	0	0	0.008	0	0	0	4	25713371	T	C	C
rs186305579	0	0	0	0	0	0	0	0.071	0	0	0.008	0	0	0	4	25723020	G	A	A
rs189959073	0	0	0	0	0	0	0	0.071	0	0	0	0	0	0	4	26186040	T	C	C
rs183181416	0	0	0	0	0	0	0	0.071	0	0	0	0	0	0	4	26692320	A	G	G
rs189294568	0	0	0	0	0	0	0	0.071	0	0	0	0	0	0	4	26796302	A	G	G
rs186104459	0	0	0	0	0.017	0	0	0.071	0	0	0	0	0	0	4	28958619	C	G	G
rs182196103	0	0	0	0	0.008	0	0	0.071	0	0	0	0	0	0	4	29767710	G	A	A
rs186274118	0	0	0	0	0	0	0	0.071	0	0	0	0	0	0	4	29848498	A	G	G
rs190195795	0	0	0	0	0	0	0	0.071	0	0	0	0	0	0	4	29857395	G	C	C
rs181855635	0	0	0	0	0.008	0	0	0.071	0	0	0	0.036	0	0	4	29857492	T	C	C
rs183389558	0	0	0	0	0	0	0	0.071	0	0	0	0	0	0	4	29983770	C	T	T
rs183225623	0	0	0	0	0	0	0	0.071	0	0	0	0	0	0	4	30662458	T	A	A
rs180996548	0	0	0	0	0	0	0	0.071	0	0	0.008	0	0	0	4	31565235	C	T	T
rs191573525	0	0	0	0	0	0	0	0.071	0	0	0	0	0	0	4	31670746	T	G	G
rs191839656	0	0	0	0	0	0	0	0.071	0	0	0	0	0	0	4	31867235	T	C	C
rs192714939	0	0	0	0	0	0	0	0.071	0	0	0	0	0	0	4	31995544	G	T	T
rs192050297	0	0	0	0	0	0	0	0.071	0	0	0	0	0	0	4	32032722	G	T	T
rs191822742	0	0	0	0	0	0	0	0.071	0	0	0	0.009	0	0	4	32042331	C	T	T
rs188220031	0	0	0	0	0	0	0	0.071	0	0	0.008	0	0	0	4	32073460	C	G	G
rs187654884	0	0	0	0	0	0	0	0.071	0	0	0	0	0	0	4	32318415	G	A	A
rs186539680	0	0	0	0	0	0	0	0.071	0	0	0	0	0	0	4	32326025	C	T	T
rs180949787	0	0	0	0	0	0	0	0.071	0	0	0	0	0	0	4	32326610	C	T	T
rs182867060	0	0	0	0	0	0	0	0.071	0	0	0	0	0	0	4	32350253	G	A	A
rs181288136	0	0	0	0	0	0	0	0.071	0	0	0	0	0	0	4	32582711	G	A	A
rs186738653	0	0	0	0	0	0	0	0.071	0	0	0	0	0	0	4	32622373	A	G	G
rs189480267	0	0	0	0	0	0	0	0.071	0	0	0	0	0	0	4	33017940	T	C	C
rs188085370	0	0	0	0	0	0	0	0.071	0	0	0	0	0	0	4	33023735	G	A	A
rs191362057	0	0	0	0	0	0	0	0.071	0	0	0	0	0	0	4	35864483	C	T	T
rs184247800	0	0	0	0	0	0	0	0.071	0	0	0.008	0	0	0	4	35901054	G	A	A
rs184496494	0	0	0	0	0	0	0	0.071	0	0	0.008	0	0	0	4	35977986	T	A	A
rs183136147	0	0	0	0	0	0	0	0.071	0	0	0.015	0	0	0	4	36005169	C	T	T
rs184831955	0	0	0	0	0	0	0	0.071	0	0	0	0	0	0	4	37141411	G	A	A
rs185153524	0	0	0	0	0	0	0	0.071	0	0	0	0	0	0	4	37610590	T	G	G
rs181685759	0	0	0	0	0.008	0	0	0.071	0	0	0	0	0	0	4	37991141	G	T	T
rs189632172	0	0	0	0	0.008	0	0	0.071	0	0	0	0	0	0	4	37995537	T	C	C
rs180978553	0	0	0	0	0	0	0	0.071	0	0	0	0	0	0	4	38110786	C	T	T
rs186822306	0	0	0	0	0	0	0	0.071	0	0	0	0	0	0	4	38112646	G	A	A
rs185769076	0	0	0	0	0.033	0	0	0.071	0	0	0	0	0	0	4	38220644	T	C	C
rs180765859	0	0	0	0	0	0	0	0.071	0	0	0	0	0	0	4	39358708	A	G	G
rs184984153	0	0	0	0	0	0	0	0.071	0	0	0	0.009	0	0	4	39580751	G	A	A
rs184690058	0	0	0	0	0	0	0	0.071	0	0	0.015	0	0	0	4	40454173	C	T	T
rs186564918	0	0	0	0	0	0	0	0.071	0	0	0	0	0	0	4	41132485	C	G	G
rs192091384	0	0	0	0	0	0	0	0.071	0	0	0.008	0.027	0	0	4	41768122	A	G	G
rs181091397	0	0	0	0	0	0	0	0.071	0	0	0	0	0	0	4	43478559	A	T	T
rs189051570	0	0	0	0	0	0	0	0.071	0	0	0	0	0	0	4	43633837	C	T	T
rs182162501	0	0	0	0	0	0	0	0.071	0	0	0	0	0	0	4	43706251	T	C	C
rs186285867	0	0	0	0	0	0	0	0.071	0	0	0	0	0	0	4	43873153	A	G	G
rs189748132	0	0	0	0	0	0	0	0.071	0	0	0	0	0	0	4	43969474	G	T	T
rs185718785	0	0	0	0	0	0	0	0.071	0	0	0	0	0	0	4	43987907	A	G	G
rs192175294	0	0	0	0	0	0	0	0.071	0	0	0	0	0	0	4	43988305	A	G	G
rs188471737	0	0	0	0	0	0	0	0.071	0	0	0	0	0	0	4	43988456	A	G	G
rs181158596	0	0	0	0	0	0	0	0.071	0	0	0	0	0	0	4	44041004	G	A	A
rs181363997	0	0	0	0	0.008	0	0	0.071	0	0	0	0	0	0	4	47487433	T	C	C
rs186929192	0	0	0	0	0	0	0	0.071	0	0	0	0	0	0	4	47547732	A	G	G
rs184381987	0	0	0	0	0	0	0	0.071	0	0	0	0	0	0	4	47909274	T	C	C
rs191940610	0.008	0	0	0	0	0	0	0.107	0	0	0	0	0	0	4	48105937	A	T	T
rs181007241	0	0	0	0	0	0	0	0.071	0	0	0	0	0	0	4	48250171	G	A	A
rs183664528	0	0	0	0	0	0	0	0.071	0	0	0	0	0	0	4	55644249	C	T	T
rs191907948	0	0	0	0	0.033	0	0	0.071	0	0	0	0	0	0	4	57090410	C	T	T
rs182789182	0	0	0	0	0.033	0	0	0.071	0	0	0	0	0	0	4	57098193	C	G	G
rs183413497	0	0	0	0	0	0	0	0.071	0	0	0	0	0	0	4	57237874	A	G	G
rs142893232	0	0	0	0	0.008	0	0	0.071	0	0	0	0	0	0	4	57273847	C	G	G
rs190211417	0	0	0	0	0.008	0	0	0.107	0	0	0	0	0	0	4	57859621	C	T	T
rs183998471	0	0	0	0	0.017	0	0	0.107	0	0	0	0.009	0	0	4	57983921	G	A	A
rs186658788	0	0	0	0	0.017	0	0	0.107	0	0	0	0.009	0	0	4	57992199	G	A	A
rs185665858	0	0	0	0	0	0	0	0.071	0	0	0	0	0	0	4	58128584	T	A	A
rs191099845	0	0	0	0	0	0	0	0.071	0	0	0	0	0	0	4	58223367	G	A	A
rs188186164	0	0	0	0	0.008	0	0	0.071	0	0	0	0	0	0	4	58341619	C	A	A
rs187412604	0	0	0	0	0	0	0	0.071	0	0	0	0	0	0	4	58485235	G	A	A
rs185267788	0	0	0	0	0	0	0	0.071	0	0	0	0	0	0	4	58536643	C	A	A
rs184438844	0	0	0	0	0	0	0	0.071	0	0	0	0	0	0	4	58543158	G	A	A
rs181043733	0	0	0	0	0.017	0	0	0.071	0	0	0	0	0	0	4	58544282	G	C	C
rs184395721	0	0	0	0	0	0	0	0.071	0	0	0	0	0	0	4	59139902	A	G	G
rs181953744	0	0	0	0	0	0	0	0.071	0	0	0	0	0	0	4	59258066	C	T	T
rs182314412	0	0	0	0	0	0	0	0.071	0	0	0	0	0	0	4	61033968	A	G	G
rs186655977	0	0	0	0	0	0	0	0.071	0	0	0	0	0	0	4	61807427	A	G	G
rs182881929	0	0	0	0	0	0	0	0.071	0	0	0	0.009	0	0	4	61888760	A	C	C
rs189904135	0	0	0	0	0.017	0	0	0.071	0	0	0	0	0	0	4	62471866	C	T	T
rs192569611	0	0	0	0	0	0	0	0.071	0	0	0	0	0	0	4	62595252	T	G	G
rs187214411	0	0	0	0	0	0	0	0.071	0	0	0	0	0	0	4	62735951	T	C	C
rs187030531	0.008	0	0	0	0	0	0	0.071	0	0	0	0	0	0	4	62848647	A	G	G
rs186850261	0	0	0	0	0	0	0	0.071	0	0	0	0	0	0	4	63114861	T	C	C
rs185645950	0	0	0	0	0	0	0	0.071	0	0	0	0	0	0	4	63122071	C	T	T
rs192818767	0	0	0	0	0	0	0	0.071	0	0	0	0	0	0	4	63377799	A	G	G
rs181656511	0	0	0	0	0	0	0	0.071	0	0	0	0	0	0	4	63756886	A	T	T
rs187059812	0	0	0	0	0	0	0	0.071	0	0	0	0	0	0	4	64003973	A	C	C
rs189361510	0	0	0	0	0	0	0	0.071	0	0	0	0	0	0	4	64141060	A	G	G
rs192171853	0	0	0	0	0	0	0	0.071	0	0	0	0	0	0	4	64322665	A	C	C
rs187736920	0	0	0	0	0.008	0	0	0.071	0	0	0	0	0	0	4	64529927	A	G	G
rs187570946	0	0	0	0	0	0	0	0.071	0	0	0	0	0	0	4	64611227	G	A	A
rs190423438	0	0	0	0	0	0	0	0.071	0	0	0	0	0	0	4	65016498	A	G	G
rs187888951	0	0	0	0	0.008	0	0	0.071	0	0	0	0	0	0	4	65251688	C	T	T
rs188717047	0	0	0	0	0.008	0	0	0.071	0	0	0	0.009	0	0	4	66477348	T	C	C
rs189084075	0	0	0	0	0.008	0	0	0.071	0	0	0	0	0	0	4	66680925	G	A	A
rs190105061	0	0	0	0	0	0	0	0.071	0	0	0	0	0	0	4	66717483	G	A	A
rs192632000	0	0	0	0	0.008	0	0	0.071	0	0	0	0	0	0	4	66771947	G	A	A
rs181343064	0	0	0	0	0.008	0	0	0.071	0	0	0	0	0	0	4	67124349	A	G	G
rs186857598	0	0	0	0	0.008	0	0	0.071	0	0	0	0	0	0	4	67306660	T	C	C
rs193107661	0	0	0	0	0.017	0	0	0.071	0	0	0	0	0	0	4	67485037	T	G	G
rs191241121	0	0	0	0	0.017	0	0	0.071	0	0	0	0	0	0	4	67488116	A	G	G
rs191071258	0	0	0	0	0.017	0	0	0.071	0	0	0	0	0	0	4	67561841	T	A	A
rs185797253	0	0	0	0	0.017	0	0	0.071	0	0	0	0	0	0	4	67561929	C	T	T
rs184289251	0	0	0	0	0.008	0	0	0.071	0	0	0	0	0	0	4	67821607	G	A	A
rs182754479	0	0	0	0	0	0	0	0.107	0	0	0	0	0	0	4	67840269	C	T	T
rs188063722	0	0	0	0	0	0	0	0.107	0	0	0	0	0	0	4	68083970	C	T	T
rs192143616	0	0	0	0	0	0	0	0.071	0	0	0	0	0	0	4	68168064	C	A	A
rs189206039	0	0	0	0	0	0	0	0.071	0	0	0	0	0	0	4	68361438	A	T	T
rs192640203	0	0	0	0	0	0	0	0.071	0	0	0	0	0	0	4	68616235	A	T	T
rs184547320	0	0	0	0	0	0	0	0.071	0	0	0	0	0	0	4	68622185	C	A	A
rs146053789	0	0	0	0	0	0	0	0.071	0	0	0	0.018	0	0	4	69663800	G	A	A
rs191389940	0	0	0	0	0	0	0	0.071	0	0	0	0.018	0	0	4	69671811	C	G	G
rs184418550	0	0	0	0	0	0	0	0.071	0	0	0	0.018	0	0	4	69696933	C	T	T
rs184654371	0	0	0	0	0.017	0	0	0.071	0	0	0	0	0	0	4	69868721	G	A	A
rs186748427	0	0	0	0	0	0	0	0.107	0	0	0	0	0	0	4	69876728	A	T	T
rs186007369	0	0	0	0	0.017	0	0	0.071	0	0	0	0	0	0	4	69886435	A	G	G
rs189258850	0	0	0	0	0	0	0	0.107	0	0	0	0	0	0	4	70301999	T	C	C
rs183114653	0	0	0	0	0	0	0	0.071	0	0	0	0.018	0	0	4	70374487	C	T	T
rs188417447	0	0	0	0	0	0	0	0.071	0	0	0	0	0	0	4	71403313	A	G	G
rs192602413	0	0	0	0	0.008	0	0	0.071	0	0	0.008	0.009	0	0	4	72129241	G	A	A
rs186181589	0	0	0	0	0	0	0	0.071	0	0	0	0.009	0	0	4	72453001	T	C	C
rs189524972	0	0	0	0	0	0	0	0.071	0	0	0	0	0	0	4	72573987	C	T	T
rs190617624	0	0	0	0	0	0	0	0.071	0	0	0	0.009	0	0	4	72835927	T	C	C
rs182237330	0	0	0	0	0.008	0	0	0.071	0	0	0	0.009	0	0	4	72939277	A	G	G
rs181792773	0	0	0	0	0.008	0	0	0.071	0	0	0	0.009	0	0	4	73218049	A	G	G
rs189333842	0	0	0	0	0	0	0	0.071	0	0	0	0	0	0	4	73614572	C	T	T
rs189669661	0	0	0	0	0.008	0	0	0.071	0	0	0	0	0	0	4	74253945	T	C	C
rs189453579	0	0	0	0	0	0	0	0.071	0	0	0	0	0	0	4	75531866	C	A	A
rs190563680	0	0	0	0	0	0	0	0.071	0	0	0	0	0	0	4	75628090	G	C	C
rs181659979	0.016	0	0	0	0	0	0	0.071	0	0	0	0	0	0	4	76010858	A	C	C
rs189580904	0	0	0	0	0.008	0	0	0.071	0	0	0	0	0	0	4	76298437	T	G	G
rs191923866	0	0	0	0	0	0	0	0.071	0	0	0	0	0	0	4	78704518	C	G	G
rs192282703	0	0	0	0	0	0	0	0.071	0	0	0	0	0	0	4	79123976	A	G	G
rs186750786	0	0	0	0	0.017	0	0	0.071	0	0	0	0	0	0	4	79204525	A	G	G
rs185282389	0	0	0	0	0	0	0	0.071	0	0	0	0.018	0	0	4	79847902	C	G	G
rs185868698	0	0	0	0	0	0	0	0.071	0	0	0	0	0	0	4	81706600	C	T	T
rs186197445	0	0	0	0	0	0	0	0.071	0	0	0	0	0	0	4	81816941	G	C	C
rs183755116	0	0	0	0	0	0	0	0.071	0	0	0	0	0	0	4	81939559	C	T	T
rs183074842	0	0	0	0	0	0	0	0.071	0	0	0	0	0	0	4	82044990	C	T	T
rs185787450	0	0	0	0	0	0	0	0.071	0	0	0	0	0	0	4	82151821	G	C	C
rs185847547	0	0	0	0	0	0	0	0.071	0	0	0	0	0	0	4	82256951	T	C	C
rs186048912	0	0	0	0	0	0	0	0.071	0	0	0	0	0	0	4	82469745	A	T	T
rs187231397	0	0	0	0	0	0	0	0.071	0	0	0	0	0	0	4	83775715	A	G	G
rs188072410	0	0	0	0	0.008	0	0	0.071	0	0	0	0	0	0	4	84187385	C	T	T
rs189844495	0	0	0	0	0	0	0	0.071	0	0	0	0	0	0	4	84924150	C	T	T
rs192120278	0	0	0	0	0.008	0	0	0.071	0	0	0	0	0	0	4	86635816	A	G	G
rs189707418	0.008	0	0	0	0	0	0	0.071	0	0	0	0	0	0	4	86695882	C	G	G
rs186039416	0	0	0	0	0	0	0	0.071	0	0	0	0	0	0	4	86742674	A	G	G
rs190693002	0	0	0	0	0	0	0	0.071	0	0	0	0.009	0	0	4	86853704	A	G	G
rs191482946	0	0	0	0	0	0	0	0.071	0	0	0	0	0	0	4	87037486	G	A	A
rs184525399	0	0	0	0	0	0	0	0.071	0	0	0	0	0	0	4	87046568	T	G	G
rs183558782	0	0	0	0	0	0	0	0.071	0	0	0	0	0	0	4	87097359	G	A	A
rs183498459	0	0	0	0	0	0	0	0.071	0	0	0	0	0	0	4	87528317	A	T	T
rs186678754	0	0	0	0	0.008	0	0	0.071	0	0	0	0	0	0	4	87724569	C	A	A
rs191303346	0	0	0	0	0	0	0	0.071	0	0	0	0	0	0	4	88285564	G	A	A
rs189636199	0	0	0	0	0	0	0	0.071	0	0	0	0	0	0	4	88338397	A	G	G
rs13117902	0	0	0	0	0	0	0	0.071	0	0	0	0	0	0	4	89863048	C	T	T
rs185501143	0	0	0	0	0.008	0	0	0.071	0	0	0	0	0	0	4	89959761	A	G	G
rs189541678	0	0	0	0	0	0	0	0.071	0	0	0.008	0	0	0	4	90420462	T	A	A
rs189203400	0	0	0	0	0	0	0	0.071	0	0	0	0	0	0	4	91101969	G	A	A
rs189429919	0	0	0	0	0.008	0	0	0.071	0	0	0	0	0	0	4	91165950	C	T	T
rs190121485	0	0	0	0	0	0	0	0.071	0	0	0	0	0	0	4	91259071	C	G	G
rs186065229	0	0	0	0	0	0	0	0.071	0	0	0	0	0	0	4	91674428	A	T	T
rs192175568	0	0	0	0	0	0	0	0.071	0	0	0	0	0	0	4	91746646	C	T	T
rs181261510	0	0	0	0	0	0	0	0.071	0	0	0.015	0	0	0	4	91860187	T	G	G
rs185228203	0	0	0	0	0	0	0	0.071	0	0	0.008	0	0	0	4	91870446	A	G	G
rs187809968	0	0	0	0	0	0	0	0.071	0	0	0	0	0	0	4	91870585	A	G	G
rs180698630	0	0	0	0	0	0	0	0.071	0	0	0	0	0	0	4	92937417	A	G	G
rs180722787	0	0	0	0	0	0	0	0.071	0	0	0	0	0	0	4	93432630	A	G	G
rs188119661	0	0	0	0	0	0	0	0.071	0	0	0	0	0	0	4	93444543	A	T	T
rs112462902	0	0	0	0	0	0	0	0.071	0	0	0	0.009	0	0	4	93512738	A	G	G
rs181377426	0	0	0	0	0.017	0	0	0.071	0	0	0	0.009	0	0	4	93641124	A	G	G
rs185392320	0	0	0	0	0	0	0	0.071	0	0	0	0	0	0	4	95822461	A	C	C
rs186938390	0	0	0	0	0	0	0	0.071	0	0	0.008	0.009	0	0	4	96369934	A	G	G
rs190764969	0	0	0	0	0	0	0	0.071	0	0	0	0	0	0	4	98730500	C	T	T
rs185307970	0	0	0	0	0	0	0	0.071	0	0	0	0.009	0	0	4	98962589	C	T	T
rs184537650	0	0	0	0	0	0	0	0.071	0	0	0	0	0	0	4	99012733	A	G	G
rs186145285	0	0	0	0	0	0	0	0.071	0	0	0	0	0	0	4	99365331	T	C	C
rs188704690	0	0	0	0	0	0	0	0.071	0	0	0	0	0	0	4	99900395	G	A	A
rs190567314	0	0	0	0	0	0	0	0.071	0	0	0	0	0	0	4	99988062	A	G	G
rs180944462	0	0	0	0	0	0	0	0.071	0	0	0	0	0	0	4	100024615	T	C	C
rs183458915	0	0	0	0	0.008	0	0	0.071	0	0	0	0	0	0	4	100066092	C	T	T
rs184043045	0	0	0	0	0	0	0	0.071	0	0	0	0	0	0	4	100184101	T	C	C
rs187383786	0	0	0	0	0	0	0	0.071	0	0	0.008	0	0	0	4	100365702	C	T	T
rs187865508	0	0	0	0	0	0	0	0.071	0	0	0	0	0	0	4	100895539	A	C	C
rs182873791	0	0	0	0	0	0	0	0.071	0	0	0	0	0	0	4	100987034	A	G	G
rs187413489	0	0	0	0	0.008	0	0	0.071	0	0	0	0	0	0	4	102504766	G	A	A
rs187957350	0.008	0	0	0	0	0	0	0.071	0	0	0	0.018	0	0	4	104356293	G	A	A
rs188354379	0	0	0	0	0	0	0	0.071	0	0	0	0	0	0	4	104387528	A	G	G
rs180699660	0	0	0	0	0.033	0	0	0.071	0	0	0	0	0	0	4	105581143	C	T	T
rs185548293	0	0	0	0	0	0	0	0.071	0	0	0	0	0	0	4	105615044	G	A	A
rs183863333	0	0	0	0	0.008	0	0	0.071	0	0	0.008	0	0	0	4	108909524	A	G	G
rs181973473	0	0	0	0	0	0	0	0.071	0	0	0	0	0	0	4	109210482	A	G	G
rs186688914	0	0	0	0	0	0	0	0.071	0	0	0	0	0	0	4	109394872	A	T	T
rs189142422	0	0	0	0	0	0	0	0.071	0	0	0	0.009	0	0	4	110259204	A	T	T
rs187798015	0	0	0	0	0	0	0	0.071	0	0	0.008	0.018	0	0	4	110767299	G	A	A
rs184486892	0	0	0	0	0.008	0	0	0.071	0	0	0	0	0	0	4	111529010	C	T	T
rs191021134	0	0	0	0	0	0	0	0.071	0	0	0	0	0	0	4	111573703	A	C	C
rs186047034	0.016	0	0	0	0	0	0	0.071	0	0	0	0	0	0	4	112109266	A	G	G
rs183327454	0	0	0	0	0	0	0	0.071	0	0	0	0.009	0	0	4	112112229	T	C	C
rs187939773	0	0	0	0	0.008	0	0	0.071	0	0	0.008	0.018	0	0	4	112216302	G	A	A
rs185491066	0	0	0	0	0.008	0	0	0.071	0	0	0	0.018	0	0	4	112323484	T	A	A
rs193028003	0	0	0	0	0	0	0	0.071	0	0	0	0	0	0	4	112426590	A	G	G
rs187612116	0	0	0	0	0	0	0	0.071	0	0	0	0.018	0	0	4	113751984	G	A	A
rs188519237	0	0	0	0	0	0	0	0.071	0	0	0	0	0	0	4	114158950	G	A	A
rs191970930	0	0	0	0	0	0	0	0.071	0	0	0	0	0	0	4	114161246	A	C	C
rs186793683	0	0	0	0	0	0	0	0.071	0	0	0	0	0	0	4	114168427	C	T	T
rs185847666	0	0	0	0	0	0	0	0.071	0	0	0	0.018	0	0	4	114452768	T	C	C
rs191898917	0	0	0	0	0	0	0	0.071	0	0	0	0.009	0	0	4	114737647	A	G	G
rs183141359	0	0	0	0	0	0	0	0.071	0	0	0	0	0	0	4	116123146	A	C	C
rs189354708	0	0	0	0	0	0	0	0.071	0	0	0	0	0	0	4	116162527	G	A	A
rs189966354	0	0	0	0	0	0	0	0.071	0	0	0.008	0.027	0	0	4	120082790	A	T	T
rs184277477	0	0	0	0	0	0	0	0.071	0	0	0.008	0	0	0	4	120096958	A	C	C
rs192228193	0	0	0	0	0	0	0	0.071	0	0	0.008	0.009	0	0	4	120129785	T	C	C
rs181554690	0	0	0	0	0	0	0	0.071	0	0	0.008	0.009	0	0	4	120314562	T	C	C
rs187755009	0	0	0	0	0	0	0	0.071	0	0	0	0.027	0	0	4	120579834	A	G	G
rs184099717	0	0	0	0	0.008	0	0	0.071	0	0	0	0	0	0	4	122475169	C	G	G
rs183754539	0	0	0	0	0	0	0	0.071	0	0	0	0	0	0	4	122998209	G	A	A
rs190676285	0	0	0	0	0.008	0	0	0.071	0	0	0	0	0	0	4	124143291	C	T	T
rs182926611	0	0	0	0	0.017	0	0	0.071	0	0	0.008	0.009	0	0	4	124304603	A	G	G
rs191315139	0	0	0	0	0.025	0	0	0.071	0	0	0	0	0	0	4	124316169	G	C	C
rs190828865	0	0	0	0	0	0	0	0.071	0	0	0	0	0	0	4	124724620	C	T	T
rs181038187	0	0	0	0	0.008	0	0	0.071	0	0	0	0	0	0	4	126176478	T	A	A
rs191044763	0	0	0	0	0.008	0	0	0.107	0	0	0	0	0	0	4	126182230	T	C	C
rs189283344	0	0	0	0	0	0	0	0.071	0	0	0	0	0	0	4	128993536	T	C	C
rs191091112	0	0	0	0	0	0	0	0.071	0	0	0	0	0	0	4	130745265	A	G	G
rs186127090	0	0	0	0	0	0	0	0.071	0	0	0	0	0	0	4	130758039	G	T	T
rs191075418	0.016	0	0	0	0	0	0	0.071	0	0	0	0.018	0	0	4	131046192	A	G	G
rs180947205	0	0	0	0	0	0	0	0.071	0	0	0	0	0	0	4	131079076	C	T	T
rs189436962	0	0	0	0	0	0	0	0.071	0	0	0	0	0	0	4	139747739	T	C	C
rs181774610	0	0	0	0	0	0	0	0.071	0	0	0	0	0	0	4	142839509	A	T	T
rs183106516	0	0	0	0	0	0	0	0.071	0	0	0	0	0	0	4	142977962	A	C	C
rs182244649	0	0	0	0	0	0	0	0.071	0	0	0	0	0	0	4	143654956	G	A	A
rs184717538	0	0	0	0	0.017	0	0	0.071	0	0	0.008	0.009	0	0	4	146262796	T	C	C
rs6838444	0	0	0	0	0.017	0	0	0.071	0	0	0.008	0	0	0	4	146275342	A	G	G
rs146737923	0	0	0	0	0	0	0	0.071	0	0	0.008	0	0	0	4	147099751	C	T	T
rs144339662	0	0	0	0	0	0	0	0.071	0	0	0.008	0	0	0	4	147346536	C	T	T
rs188533953	0	0	0	0	0	0	0	0.071	0	0	0	0	0	0	4	147808674	C	A	A
rs180885692	0	0	0	0	0	0	0	0.071	0	0	0	0	0	0	4	148385877	T	G	G
rs192440401	0	0	0	0	0	0	0	0.071	0	0	0.015	0.018	0	0	4	150891513	C	T	T
rs142557232	0	0	0	0	0	0	0	0.071	0	0	0.015	0	0	0	4	152987101	C	T	T
rs188849073	0	0	0	0	0	0	0	0.071	0	0	0	0	0	0	4	154331869	G	T	T
rs183732393	0	0	0	0	0	0	0	0.071	0	0	0	0	0	0	4	154507151	G	A	A
rs191775534	0	0	0	0	0	0	0	0.071	0	0	0	0	0	0	4	154547240	G	A	A
rs191907782	0	0	0	0	0	0	0	0.071	0	0	0	0	0	0	4	154570215	T	A	A
rs182590018	0	0	0	0	0	0	0	0.071	0	0	0	0	0	0	4	156368451	C	T	T
rs182293282	0	0	0	0	0	0	0	0.071	0	0	0	0	0	0	4	156440568	T	G	G
rs185503564	0	0	0	0	0	0	0	0.071	0	0	0	0	0	0	4	156457022	C	T	T
rs186885415	0	0	0	0	0	0	0	0.071	0	0	0	0	0	0	4	156558788	C	G	G
rs180764609	0	0	0	0	0.008	0	0	0.107	0	0	0.008	0	0	0	4	156609097	C	T	T
rs190541389	0	0	0	0	0	0	0	0.071	0	0	0	0	0	0	4	156865054	G	A	A
rs184224228	0	0	0	0	0.025	0	0	0.071	0	0	0	0	0	0	4	157024658	T	G	G
rs183696197	0	0	0	0	0	0	0	0.071	0	0	0	0	0	0	4	162854790	T	C	C
rs185214981	0	0	0	0	0	0	0	0.071	0	0	0	0	0	0	4	162990144	A	G	G
rs191267138	0	0	0	0	0.008	0	0	0.071	0	0	0	0	0	0	4	165082120	A	C	C
rs184317944	0	0	0	0	0.008	0	0	0.107	0	0	0	0.009	0	0	4	165382851	A	T	T
rs190966019	0	0	0	0	0.008	0	0	0.071	0	0	0	0.009	0	0	4	165501926	T	A	A
rs185636201	0	0	0	0	0	0	0	0.071	0	0	0.008	0.009	0	0	4	165595664	C	T	T
rs184383869	0	0	0	0	0	0	0	0.071	0	0	0.008	0.009	0	0	4	165596997	A	C	C
rs191346027	0	0	0	0	0	0	0	0.071	0	0	0.008	0.009	0	0	4	165598597	A	C	C
rs186264125	0	0	0	0	0	0	0	0.071	0	0	0.008	0.009	0	0	4	165611983	G	A	A
rs189598702	0	0	0	0	0	0	0	0.071	0	0	0.008	0	0	0	4	166595476	G	T	T
rs191869416	0	0	0	0	0	0	0	0.071	0	0	0.008	0.009	0	0	4	171275102	T	G	G
rs182440073	0	0	0	0	0	0	0	0.071	0	0	0	0	0	0	4	172675563	C	T	T
rs142578885	0.008	0	0	0	0	0	0	0.071	0	0	0	0	0	0	4	173188954	A	G	G
rs192573152	0	0	0	0	0	0	0	0.071	0	0	0	0	0	0	4	173194333	C	T	T
rs180670876	0.008	0	0	0	0	0	0	0.071	0	0	0	0	0	0	4	173219884	G	A	A
rs191705623	0	0	0	0	0	0	0	0.071	0	0	0	0	0	0	4	173329955	G	A	A
rs186028166	0	0	0	0	0.008	0	0	0.071	0	0	0	0	0	0	4	173334183	T	A	A
rs192205304	0	0	0	0	0.008	0	0	0.071	0	0	0	0	0	0	4	173335806	A	G	G
rs186405943	0	0	0	0	0	0	0	0.071	0	0	0	0	0	0	4	174556117	T	C	C
rs181023538	0	0	0	0	0	0	0	0.071	0	0	0	0	0	0	4	174639298	C	T	T
rs189862246	0	0	0	0	0.008	0	0	0.071	0	0	0	0.009	0	0	4	174659207	C	T	T
rs183196449	0	0	0	0	0	0	0	0.071	0	0	0	0	0	0	4	174675182	G	A	A
rs189799878	0	0	0	0	0	0	0	0.071	0	0	0	0	0	0	4	174722773	G	T	T
rs184348288	0	0	0	0	0	0	0	0.071	0	0	0	0	0	0	4	174740019	T	C	C
rs184152905	0	0	0	0	0.008	0	0	0.071	0	0	0.008	0.009	0	0	4	174906754	G	A	A
rs189148624	0	0	0	0	0	0	0	0.071	0	0	0	0	0	0	4	175043892	G	A	A
rs145221061	0	0	0	0	0.017	0	0	0.107	0	0	0.008	0	0	0	4	175351329	A	C	C
rs186800841	0	0	0	0	0	0	0	0.071	0	0	0	0	0	0	4	175886228	A	G	G
rs189017460	0	0	0	0	0	0	0	0.071	0	0	0	0	0	0	4	178682935	C	T	T
rs183599123	0	0	0	0	0	0	0	0.071	0	0	0	0	0	0	4	178687620	C	G	G
rs190477295	0	0	0	0	0	0	0	0.071	0	0	0	0	0	0	4	178688690	C	T	T
rs185767401	0	0	0	0	0	0	0	0.071	0	0	0	0	0	0	4	178700172	T	C	C
rs188139363	0	0	0	0	0	0	0	0.071	0	0	0	0	0	0	4	179150090	T	C	C
rs190845371	0	0	0	0	0	0	0	0.071	0	0	0	0	0	0	4	179212015	A	G	G
rs180762880	0	0	0	0	0	0	0	0.071	0	0	0	0	0	0	4	179429541	A	G	G
rs191492524	0	0	0	0	0	0	0	0.071	0	0	0	0	0	0	4	179568399	G	C	C
rs192267562	0	0	0	0	0	0	0	0.071	0	0	0.008	0	0	0	4	179576028	G	C	C
rs182049577	0	0	0	0	0	0	0	0.071	0	0	0	0.009	0	0	4	180413700	C	T	T
rs187522738	0	0	0	0	0	0	0	0.071	0	0	0	0	0	0	4	180726493	G	A	A
rs190430083	0	0	0	0	0	0	0	0.071	0	0	0	0	0	0	4	180745042	C	T	T
rs187990811	0	0	0	0	0	0	0	0.071	0	0	0	0	0	0	4	180750664	T	C	C
rs193178101	0	0	0	0	0	0	0	0.071	0	0	0	0	0	0	4	180804568	C	T	T
rs191919510	0	0	0	0	0.008	0	0	0.071	0	0	0	0	0	0	4	181787710	T	A	A
rs189106154	0	0	0	0	0.008	0	0	0.071	0	0	0	0	0	0	4	181794034	C	T	T
rs186375006	0	0	0	0	0.008	0	0	0.071	0	0	0	0	0	0	4	181875792	A	G	G
rs192010205	0	0	0	0	0.017	0	0	0.071	0	0	0	0.009	0	0	4	181900888	A	T	T
rs189236064	0	0	0	0	0	0	0	0.071	0	0	0.008	0.027	0	0	4	182939724	A	G	G
rs141112766	0	0	0	0	0.008	0	0	0.071	0	0	0.008	0	0	0	4	183050265	C	T	T
rs138624905	0	0	0	0	0.008	0	0	0.071	0	0	0.008	0	0	0	4	183068099	G	T	T
rs187812696	0	0	0	0	0.017	0	0	0.071	0	0	0	0	0	0	4	183236436	G	A	A
rs183689396	0	0	0	0	0	0	0	0.071	0	0	0	0	0	0	4	183238233	T	G	G
rs184120591	0	0	0	0	0	0	0	0.071	0	0	0	0	0	0	4	183249170	C	T	T
rs185676829	0	0	0	0	0.008	0	0	0.071	0	0	0	0.009	0	0	4	183313627	A	G	G
rs181588453	0	0	0	0	0.008	0	0	0.071	0	0	0	0.009	0	0	4	183326740	T	C	C
rs148745809	0	0	0	0	0	0	0	0.071	0	0	0.008	0	0	0	4	183334506	A	G	G
rs183202629	0	0	0	0	0	0	0	0.071	0	0	0	0.009	0	0	4	183335766	A	G	G
rs182469394	0	0	0	0	0	0	0	0.071	0	0	0	0	0	0	4	185726639	G	C	C
rs192321969	0.008	0	0	0	0	0	0	0.071	0	0	0	0	0	0	4	186372209	C	T	T
rs182386679	0	0	0	0	0	0	0	0.071	0	0	0	0.009	0	0	5	206942	G	A	A
rs189251379	0	0	0	0	0	0	0	0.071	0	0	0.008	0	0	0	5	235611	G	A	A
rs183289937	0	0	0	0	0.008	0	0	0.071	0	0	0	0	0	0	5	1053792	C	T	T
rs189723600	0	0	0	0	0	0	0	0.071	0	0	0	0	0	0	5	1055711	T	C	C
rs188501637	0	0	0	0	0	0	0	0.071	0	0	0	0	0	0	5	1057379	C	T	T
rs183856280	0	0	0	0	0	0	0	0.071	0	0	0	0	0	0	5	1058024	G	A	A
rs181659901	0	0	0	0	0	0	0	0.071	0	0	0	0	0	0	5	1060178	G	A	A
rs189043511	0	0	0	0	0	0	0	0.071	0	0	0	0	0	0	5	1069459	C	T	T
rs182004811	0	0	0	0	0	0	0	0.071	0	0	0	0	0	0	5	1324091	G	A	A
rs182570784	0	0	0	0	0	0	0	0.071	0	0	0	0	0	0	5	1394897	A	G	G
rs111604661	0	0	0	0	0	0	0	0.071	0	0	0	0	0	0	5	2043631	G	A	A
rs191926206	0	0	0	0	0	0	0	0.071	0	0	0	0.027	0	0	5	2491716	C	G	G
rs190094535	0	0	0	0	0	0	0	0.071	0	0	0	0	0	0	5	2622617	T	G	G
rs184559865	0	0	0	0	0.008	0	0	0.071	0	0	0	0	0	0	5	2875627	T	C	C
rs185990346	0	0	0	0	0.008	0	0	0.071	0	0	0	0	0	0	5	2947763	G	T	T
rs187701986	0	0	0	0	0	0	0	0.071	0	0	0	0	0	0	5	3278411	C	T	T
rs188342426	0	0	0	0	0	0	0	0.071	0	0	0.008	0	0	0	5	5926527	C	T	T
rs150371092	0.008	0	0	0	0	0	0	0.071	0	0	0.008	0	0	0	5	5945223	C	T	T
rs186777194	0	0	0	0	0.008	0	0	0.071	0	0	0	0.009	0	0	5	6999366	G	A	A
rs181542133	0	0	0	0	0.008	0	0	0.071	0	0	0	0.009	0	0	5	7012609	G	C	C
rs181287445	0	0	0	0	0.008	0	0	0.071	0	0	0.008	0.009	0	0	5	7130216	G	A	A
rs185947905	0	0	0	0	0	0	0	0.071	0	0	0	0	0	0	5	8446890	C	T	T
rs190083044	0	0	0	0	0	0	0	0.071	0	0	0	0	0	0	5	8551264	C	T	T
rs182569974	0	0	0	0	0.017	0	0	0.071	0	0	0	0	0	0	5	9301395	T	A	A
rs191290955	0	0	0	0	0	0	0	0.071	0	0	0	0	0	0	5	11042966	G	A	A
rs181021907	0	0	0	0	0	0	0	0.071	0	0	0	0	0	0	5	11587732	C	G	G
rs191534842	0	0	0	0	0	0	0	0.071	0	0	0	0	0	0	5	12019709	T	C	C
rs190372894	0	0	0	0	0	0	0	0.071	0	0	0	0	0	0	5	12484100	T	C	C
rs188221377	0	0	0	0	0	0	0	0.071	0	0	0	0	0	0	5	12833783	C	T	T
rs190104497	0	0	0	0	0.017	0	0	0.071	0	0	0	0.009	0	0	5	13115391	G	T	T
rs186134566	0	0	0	0	0.017	0	0	0.071	0	0	0	0	0	0	5	13874208	C	T	T
rs188792296	0	0	0	0	0.017	0	0	0.071	0	0	0	0	0	0	5	13899032	T	C	C
rs181268872	0	0	0	0	0	0	0	0.071	0	0	0	0	0	0	5	13909754	C	A	A
rs192390030	0	0	0	0	0	0	0	0.071	0	0	0	0	0	0	5	15255574	T	C	C
rs145081592	0	0	0	0	0.008	0	0	0.071	0	0	0.008	0.009	0	0	5	15559666	T	C	C
rs139898135	0	0	0	0	0	0	0	0.071	0	0	0.008	0	0	0	5	15770742	A	T	T
rs185303696	0	0	0	0	0	0	0	0.071	0	0	0	0.009	0	0	5	17060072	T	C	C
rs184970430	0	0	0	0	0	0	0	0.071	0	0	0	0	0	0	5	17205303	C	A	A
rs181461142	0	0	0	0	0	0	0	0.071	0	0	0	0	0	0	5	17368428	A	T	T
rs192049925	0	0	0	0	0	0	0	0.107	0	0	0	0	0	0	5	17867653	G	A	A
rs182210116	0	0	0	0	0	0	0	0.107	0	0	0	0	0	0	5	17953180	C	T	T
rs187499982	0	0	0	0	0	0	0	0.107	0	0	0	0.009	0	0	5	17999095	A	G	G
rs182648378	0	0	0	0	0.008	0	0	0.071	0	0	0	0	0	0	5	17999972	C	T	T
rs181323305	0	0	0	0	0	0	0	0.071	0	0	0	0	0	0	5	18129542	G	A	A
rs186360387	0	0	0	0	0	0	0	0.071	0	0	0	0	0	0	5	18931597	G	T	T
rs182144875	0	0	0	0	0	0	0	0.071	0	0	0	0	0	0	5	19149290	G	T	T
rs184861999	0	0	0	0	0	0	0	0.071	0	0	0	0	0	0	5	19292076	G	A	A
rs183051072	0	0	0	0	0	0	0	0.071	0	0	0.008	0	0	0	5	21759311	G	A	A
rs183548249	0	0	0	0	0	0	0	0.071	0	0	0	0	0	0	5	21971234	T	A	A
rs181298142	0	0	0	0	0	0	0	0.071	0	0	0	0	0	0	5	22315486	G	A	A
rs182641585	0	0	0	0	0	0	0	0.071	0	0	0	0	0	0	5	22358770	T	C	C
rs188197597	0	0	0	0	0	0	0	0.071	0	0	0	0	0	0	5	22453832	A	G	G
rs182073555	0	0	0	0	0.025	0	0	0.071	0	0	0.008	0	0	0	5	22987917	C	T	T
rs190727263	0	0	0	0	0	0	0	0.071	0	0	0	0	0	0	5	23179879	T	C	C
rs185091466	0	0	0	0	0	0	0	0.071	0	0	0	0	0	0	5	23366416	A	T	T
rs187060239	0	0	0	0	0	0	0	0.071	0	0	0	0	0	0	5	23377871	A	T	T
rs191000676	0	0	0	0	0	0	0	0.071	0	0	0	0	0	0	5	23491521	A	G	G
rs183031838	0	0	0	0	0	0	0	0.071	0	0	0	0	0	0	5	23583019	T	C	C
rs186631226	0	0	0	0	0	0	0	0.071	0	0	0	0	0	0	5	23782466	C	T	T
rs181023005	0	0	0	0	0	0	0	0.071	0	0	0	0	0	0	5	23875283	T	C	C
rs190626690	0	0	0	0	0	0	0	0.071	0	0	0	0	0	0	5	24052638	G	A	A
rs191005583	0	0	0	0	0	0	0	0.071	0	0	0	0	0	0	5	24129700	A	G	G
rs189429707	0	0	0	0	0	0	0	0.071	0	0	0	0	0	0	5	24143664	A	G	G
rs190728843	0	0	0	0	0	0	0	0.071	0	0	0	0	0	0	5	24180781	T	G	G
rs190530564	0	0	0	0	0	0	0	0.071	0	0	0	0	0	0	5	26635668	T	C	C
rs188856453	0	0	0	0	0	0	0	0.071	0	0	0	0.009	0	0	5	27692647	T	C	C
rs186127934	0	0	0	0	0	0	0	0.071	0	0	0.008	0	0	0	5	27760742	T	C	C
rs181426085	0	0	0	0	0	0	0	0.071	0	0	0	0	0	0	5	27898686	T	C	C
rs187453811	0	0	0	0	0	0	0	0.071	0	0	0	0	0	0	5	27911140	A	G	G
rs180995330	0	0	0	0	0	0	0	0.071	0	0	0	0	0	0	5	31100794	A	G	G
rs191606850	0	0	0	0	0.008	0	0	0.071	0	0	0	0	0	0	5	31200162	G	A	A
rs182675624	0	0	0	0	0	0	0	0.071	0	0	0	0	0	0	5	31584935	A	G	G
rs181110886	0	0	0	0	0	0	0	0.071	0	0	0.008	0.009	0	0	5	31729053	C	G	G
rs190772302	0	0	0	0	0	0	0	0.071	0	0	0	0	0	0	5	31922234	A	G	G
rs188029760	0	0	0	0	0	0	0	0.071	0	0	0	0	0	0	5	31974377	G	A	A
rs188153356	0	0	0	0	0.008	0	0	0.071	0	0	0.008	0	0	0	5	32206270	C	T	T
rs187693603	0	0	0	0	0.008	0	0	0.071	0	0	0	0	0	0	5	34238460	G	C	C
rs192988472	0	0	0	0	0	0	0	0.071	0	0	0	0	0	0	5	34371504	G	C	C
rs111286619	0	0	0	0	0	0	0	0.071	0	0	0	0.009	0	0	5	35085263	C	T	T
rs186767087	0	0	0	0	0	0	0	0.071	0	0	0	0	0	0	5	35135186	A	G	G
rs111543512	0	0	0	0	0	0	0	0.071	0	0	0	0.009	0	0	5	35336376	G	T	T
rs112886843	0.008	0	0	0	0	0	0	0.071	0	0	0	0.009	0	0	5	35338200	T	C	C
rs186568649	0	0	0	0	0	0	0	0.107	0	0	0.008	0	0	0	5	35425978	G	C	C
rs185633037	0	0	0	0	0	0	0	0.071	0	0	0	0	0	0	5	38842142	A	G	G
rs184248717	0	0	0	0	0	0	0	0.071	0	0	0	0	0	0	5	38888684	T	G	G
rs191085100	0	0	0	0	0	0	0	0.071	0	0	0	0	0	0	5	38907536	G	C	C
rs189005093	0	0	0	0	0	0	0	0.071	0	0	0	0	0	0	5	39290202	A	G	G
rs188817555	0	0	0	0	0.017	0	0	0.071	0	0	0.008	0	0	0	5	39431034	G	C	C
rs191016074	0	0	0	0	0.008	0	0	0.071	0	0	0	0.009	0	0	5	39886831	T	C	C
rs185153043	0	0	0	0	0	0	0	0.071	0	0	0	0	0	0	5	39986205	A	T	T
rs186053280	0	0	0	0	0	0	0	0.107	0	0	0	0	0	0	5	40622358	C	A	A
rs189239731	0	0	0	0	0	0	0	0.071	0	0	0	0	0	0	5	41146459	C	T	T
rs185309010	0	0	0	0	0.008	0	0	0.071	0	0	0	0	0	0	5	41386135	G	A	A
rs188091588	0	0	0	0	0	0	0	0.071	0	0	0	0	0	0	5	43278042	G	T	T
rs190703158	0	0	0	0	0	0	0	0.071	0	0	0	0	0	0	5	43975996	T	C	C
rs187939197	0	0	0	0	0	0	0	0.071	0	0	0	0	0	0	5	44305916	G	T	T
rs185860987	0	0	0	0	0	0	0	0.071	0	0	0	0	0	0	5	44316638	G	A	A
rs185662097	0	0	0	0	0	0	0	0.071	0	0	0	0	0	0	5	44346166	T	C	C
rs183250974	0.008	0	0	0	0.008	0	0	0.071	0	0	0.008	0	0	0	5	44356066	G	A	A
rs187211465	0	0	0	0	0.008	0	0	0.071	0	0	0	0.009	0	0	5	44374405	C	A	A
rs185066348	0	0	0	0	0.008	0	0	0.071	0	0	0	0.009	0	0	5	44400078	C	G	G
rs186339012	0	0	0	0	0	0	0	0.071	0	0	0	0	0	0	5	44424550	G	T	T
rs182492695	0	0	0	0	0	0	0	0.071	0	0	0	0	0	0	5	44484366	A	G	G
rs187973430	0	0	0	0	0.008	0	0	0.071	0	0	0.008	0.009	0	0	5	44516711	C	T	T
rs192672777	0	0	0	0	0	0	0	0.071	0	0	0	0	0	0	5	44545008	T	G	G
rs181345334	0	0	0	0	0	0	0	0.071	0	0	0	0	0	0	5	44552090	A	T	T
rs191063194	0	0	0	0	0	0	0	0.071	0	0	0	0	0	0	5	44647599	C	A	A
rs185294731	0	0	0	0	0	0	0	0.071	0	0	0	0	0	0	5	44666186	T	A	A
rs189753607	0	0	0	0	0	0	0	0.071	0	0	0	0	0	0	5	44752694	G	C	C
rs187029437	0	0	0	0	0	0	0	0.071	0	0	0	0	0	0	5	44754104	G	A	A
rs182441469	0	0	0	0	0	0	0	0.071	0	0	0	0	0	0	5	44816436	G	A	A
rs185727357	0	0	0	0	0	0	0	0.071	0	0	0	0	0	0	5	44827318	G	T	T
rs189789440	0	0	0	0	0	0	0	0.071	0	0	0	0	0	0	5	44963317	C	T	T
rs193163334	0	0	0	0	0	0	0	0.071	0	0	0	0	0	0	5	45058965	A	G	G
rs187435919	0	0	0	0	0	0	0	0.071	0	0	0	0	0	0	5	45138511	A	G	G
rs191894308	0	0	0	0	0	0	0	0.071	0	0	0	0	0	0	5	45183057	T	C	C
rs190475861	0	0	0	0	0	0	0	0.071	0	0	0	0	0	0	5	45195808	G	A	A
rs183092040	0	0	0	0	0	0	0	0.071	0	0	0	0	0	0	5	45214971	A	G	G
rs184053879	0	0	0	0	0	0	0	0.071	0	0	0	0	0	0	5	45228782	A	G	G
rs186206261	0	0	0	0	0	0	0	0.071	0	0	0	0.009	0	0	5	45272052	G	A	A
rs191278786	0	0	0	0	0	0	0	0.071	0	0	0	0	0	0	5	45287973	G	A	A
rs188754425	0	0	0	0	0	0	0	0.071	0	0	0	0	0	0	5	45315521	G	A	A
rs188934538	0	0	0	0	0	0	0	0.071	0	0	0	0	0	0	5	45344247	G	A	A
rs183661473	0	0	0	0	0	0	0	0.071	0	0	0	0	0	0	5	45396414	G	C	C
rs185718898	0	0	0	0	0	0	0	0.071	0	0	0	0	0	0	5	45690559	T	C	C
rs192454146	0	0	0	0	0	0	0	0.071	0	0	0	0	0	0	5	45742454	C	A	A
rs184954149	0	0	0	0	0	0	0	0.071	0	0	0	0	0	0	5	45848634	G	T	T
rs188996606	0	0	0	0	0	0	0	0.071	0	0	0	0	0	0	5	45925995	G	A	A
rs191610923	0	0	0	0	0	0	0	0.071	0	0	0	0	0	0	5	45960258	G	T	T
rs186353210	0	0	0	0	0	0	0	0.071	0	0	0.008	0	0	0	5	46025087	G	A	A
rs192435652	0	0	0	0	0	0	0	0.071	0	0	0	0	0	0	5	46062407	C	T	T
rs192944838	0	0	0	0	0	0	0	0.071	0	0	0	0.018	0	0	5	46064458	G	A	A
rs186356010	0	0	0	0	0	0	0	0.071	0	0	0	0	0	0	5	46070604	G	A	A
rs188981240	0	0	0	0	0	0	0	0.071	0	0	0	0	0	0	5	46110288	T	C	C
rs189746429	0	0	0	0	0	0	0	0.071	0	0	0	0	0	0	5	46149720	G	A	A
rs186099481	0	0	0	0	0	0	0	0.071	0	0	0	0	0	0	5	46209259	C	A	A
rs183035270	0	0	0	0	0	0	0	0.071	0	0	0	0.009	0	0	5	46229156	A	G	G
rs181759555	0	0	0	0	0	0	0	0.071	0	0	0	0	0	0	5	46277459	C	A	A
rs56188388	0	0	0	0	0	0	0	0.071	0	0	0	0.009	0	0	5	46283058	C	T	T
rs181360202	0	0	0	0	0	0	0	0.071	0	0	0	0	0	0	5	46307339	A	C	C
rs183874410	0	0	0	0	0	0	0	0.071	0	0	0	0	0	0	5	46335827	G	A	A
rs189546895	0	0	0	0	0	0	0	0.071	0	0	0.008	0	0	0	5	49570631	C	T	T
rs188926160	0	0	0	0	0	0	0	0.071	0	0	0	0.045	0	0	5	49600318	A	G	G
rs182282857	0	0	0	0	0	0	0	0.071	0	0	0	0	0	0	5	49852130	C	T	T
rs183148892	0	0	0	0	0	0	0	0.071	0	0	0	0.027	0	0	5	49863246	C	T	T
rs181042606	0	0	0	0	0	0	0	0.071	0	0	0	0	0	0	5	50058429	A	C	C
rs189707583	0	0	0	0	0	0	0	0.071	0	0	0	0	0	0	5	50919434	A	C	C
rs180729832	0	0	0	0	0	0	0	0.071	0	0	0.008	0.009	0	0	5	53137259	C	T	T
rs188061619	0	0	0	0	0.008	0	0	0.071	0	0	0.015	0.009	0	0	5	54201810	T	C	C
rs193060766	0	0	0	0	0	0	0	0.071	0	0	0	0	0	0	5	55274895	T	C	C
rs182355858	0	0	0	0	0	0	0	0.071	0	0	0	0	0	0	5	55900908	T	G	G
rs191284109	0	0	0	0	0	0	0	0.071	0	0	0	0	0	0	5	56019855	G	T	T
rs148741111	0.008	0	0	0	0	0	0	0.071	0	0	0	0	0	0	5	56025110	C	T	T
rs180795064	0	0	0	0	0	0	0	0.071	0	0	0	0	0	0	5	56035362	C	A	A
rs186825128	0	0	0	0	0	0	0	0.071	0	0	0	0	0	0	5	56057294	G	C	C
rs185754907	0	0	0	0	0	0	0	0.071	0	0	0	0	0	0	5	56271580	C	T	T
rs191334128	0	0	0	0	0	0	0	0.071	0	0	0	0	0	0	5	56286549	C	T	T
rs186829219	0	0	0	0	0	0	0	0.071	0	0	0	0	0	0	5	56407421	G	A	A
rs183315118	0	0	0	0	0	0	0	0.107	0	0	0	0	0	0	5	56855263	G	C	C
rs190846146	0	0	0	0	0	0	0	0.107	0	0	0	0	0	0	5	56873649	T	C	C
rs188908112	0	0	0	0	0	0	0	0.071	0	0	0	0	0	0	5	56875853	T	A	A
rs192164833	0	0	0	0	0	0	0	0.071	0	0	0	0	0	0	5	56917385	A	G	G
rs181961863	0	0	0	0	0	0	0	0.071	0	0	0	0	0	0	5	57037455	A	C	C
rs193010306	0	0	0	0	0	0	0	0.071	0	0	0	0	0	0	5	57259729	G	T	T
rs189805536	0	0	0	0	0	0	0	0.071	0	0	0	0	0	0	5	57437586	C	T	T
rs192480971	0.008	0	0	0	0	0	0	0.071	0	0	0	0.027	0	0	5	58145541	G	A	A
rs189622080	0.008	0	0	0	0	0	0	0.107	0	0	0	0.027	0	0	5	58225520	G	T	T
rs189926312	0.008	0	0	0	0	0	0	0.071	0	0	0	0	0	0	5	58333501	G	A	A
rs183138633	0	0	0	0	0	0	0	0.071	0	0	0	0	0	0	5	58876413	C	T	T
rs185958464	0	0	0	0	0	0	0	0.071	0	0	0	0	0	0	5	59808650	A	G	G
rs188558875	0	0	0	0	0	0	0	0.071	0	0	0.015	0.009	0	0	5	62408699	T	C	C
rs185286093	0	0	0	0	0	0	0	0.071	0	0	0.023	0	0	0	5	63175572	T	A	A
rs189676605	0	0	0	0	0	0	0	0.071	0	0	0.023	0	0	0	5	63177859	C	T	T
rs191458808	0	0	0	0	0.017	0	0	0.071	0	0	0.008	0.009	0	0	5	64342542	T	C	C
rs183465803	0	0	0	0	0.017	0	0	0.071	0	0	0.008	0.009	0	0	5	64360905	C	G	G
rs141548635	0	0	0	0	0.017	0	0	0.071	0	0	0.008	0.009	0	0	5	64848334	C	T	T
rs180688382	0	0	0	0	0.017	0	0	0.071	0	0	0.008	0.009	0	0	5	64895392	A	T	T
rs181747491	0	0	0	0	0	0	0	0.071	0	0	0	0	0	0	5	66442566	C	G	G
rs184441631	0	0	0	0	0	0	0	0.071	0	0	0.008	0	0	0	5	66629786	C	T	T
rs144160511	0	0	0	0	0.033	0	0	0.071	0	0	0.121	0.045	0	0	5	67747353	G	A	A
rs186197886	0	0	0	0	0.008	0	0	0.071	0	0	0	0	0	0	5	68003419	A	G	G
rs191668868	0.016	0	0	0	0.017	0	0	0.071	0	0	0	0.009	0	0	5	68762374	C	T	T
rs181284072	0	0	0	0	0.008	0	0	0.071	0	0	0.015	0	0	0	5	70814338	C	T	T
rs180710523	0	0	0	0	0.008	0	0	0.071	0	0	0	0	0	0	5	72620215	T	C	C
rs181231679	0	0	0	0	0	0	0	0.071	0	0	0	0	0	0	5	72737563	T	C	C
rs184604760	0	0	0	0	0.017	0	0	0.071	0	0	0	0	0	0	5	74280736	C	G	G
rs182954784	0	0	0	0	0	0	0	0.071	0	0	0.008	0	0	0	5	74848998	C	T	T
rs182695759	0	0	0	0	0	0	0	0.071	0	0	0	0	0	0	5	75977335	T	C	C
rs183435990	0	0	0	0	0.008	0	0	0.071	0	0	0.008	0	0	0	5	76007380	C	A	A
rs182799626	0	0	0	0	0	0	0	0.071	0	0	0	0	0	0	5	76031018	G	A	A
rs188636139	0.008	0	0	0	0	0	0	0.071	0	0	0	0	0	0	5	76967253	G	A	A
rs184929020	0	0	0	0	0	0	0	0.071	0	0	0	0	0	0	5	78053637	C	T	T
rs185588781	0	0	0	0	0	0	0	0.071	0	0	0	0.009	0	0	5	78582965	G	A	A
rs188173620	0	0	0	0	0	0	0	0.071	0	0	0	0.009	0	0	5	78615234	C	T	T
rs185310958	0	0	0	0	0	0	0	0.071	0	0	0	0	0	0	5	78761954	G	T	T
rs186623087	0	0	0	0	0	0	0	0.071	0	0	0	0	0	0	5	79930662	T	C	C
rs187700546	0	0	0	0	0.008	0	0	0.071	0	0	0	0	0	0	5	80152131	T	C	C
rs187208642	0.008	0	0	0	0	0	0	0.071	0	0	0.008	0	0	0	5	80235783	C	A	A
rs181503220	0	0	0	0	0	0	0	0.071	0	0	0	0	0	0	5	80253550	G	A	A
[truncated: 3,972 more rows]

## Sheet: JPT
CPS SNPs specific to the JPT population according to the 9 population model. Allele frequencies in all 14 populations are shown
SNP	ASW	CEU	CHB	CHS	CLM	FIN	GBR	IBS	JPT	LWK	MXL	PUR	TSI	YRI	Chr	Pos	Reference allele	Alternate allele	Frequency shown for allele
rs146145676	0	0	0	0	0	0	0	0	0.073	0	0	0	0	0	1	798579	C	A	A
rs143225788	0	0	0	0	0	0	0	0	0.079	0	0	0	0	0	1	802905	T	C	C
rs150032744	0	0	0	0	0	0	0	0	0.079	0	0	0	0	0	1	806467	C	A	A
rs117906062	0	0	0	0	0	0	0	0	0.079	0	0	0	0	0	1	808723	C	G	G
rs189512519	0	0	0	0	0	0	0	0	0.079	0	0	0	0	0	1	809178	C	T	T
rs147953396	0	0	0	0	0	0	0	0	0.079	0	0	0	0	0	1	809622	G	A	A
rs150653954	0	0	0	0	0	0	0	0	0.067	0	0	0	0	0	1	814056	A	G	G
rs140689705	0	0	0	0	0	0	0	0	0.056	0	0	0	0	0	1	815692	A	T	T
rs140367364	0	0	0	0	0	0	0	0	0.079	0	0	0	0	0	1	820583	G	C	C
rs141945666	0	0	0	0	0	0	0	0	0.09	0	0	0	0	0	1	822775	G	A	A
rs192891502	0	0	0	0	0	0	0	0	0.09	0	0	0	0	0	1	834641	C	T	T
rs75104542	0	0	0	0	0	0	0	0	0.09	0	0	0	0	0	1	835132	C	T	T
rs117994554	0	0	0	0	0	0	0	0	0.09	0	0	0	0	0	1	836791	A	G	G
rs77476995	0	0	0	0	0	0	0	0	0.09	0	0	0	0	0	1	837109	C	T	T
rs78387041	0	0	0	0	0	0	0	0	0.09	0	0	0	0	0	1	838778	T	C	C
rs76080294	0	0	0	0	0	0	0	0	0.09	0	0	0	0	0	1	838900	A	G	G
rs117219799	0	0	0	0	0	0	0	0	0.09	0	0	0	0	0	1	842329	G	A	A
rs117615060	0	0	0	0	0	0	0	0	0.09	0	0	0	0	0	1	842594	G	A	A
rs59168317	0	0	0	0	0	0	0	0	0.051	0	0	0	0	0	1	864898	A	G	G
rs79837947	0	0	0	0	0	0	0	0	0.051	0	0	0	0	0	1	867151	G	A	A
rs76326394	0	0	0	0	0	0	0	0	0.051	0	0	0	0	0	1	867404	G	A	A
rs79738099	0	0	0	0	0	0	0	0	0.051	0	0	0	0	0	1	867552	T	G	G
rs117900791	0	0	0	0	0	0	0	0	0.051	0	0	0	0	0	1	871853	G	A	A
rs60226968	0	0	0	0	0	0	0	0	0.051	0	0	0	0	0	1	872168	T	C	C
rs76166080	0	0	0	0	0	0	0	0	0.051	0	0	0	0	0	1	872687	C	G	G
rs75871540	0	0	0	0	0	0	0	0	0.051	0	0	0	0	0	1	874329	T	C	C
rs144513851	0	0	0	0	0	0	0	0	0.096	0	0	0	0	0	1	1213197	C	T	T
rs13306643	0	0	0	0	0	0	0	0	0.101	0	0	0	0	0	1	1221197	G	A	A
rs138799920	0	0	0	0	0	0	0	0	0.084	0	0	0	0	0	1	1303897	G	A	A
rs141604295	0	0	0	0	0	0	0	0	0.101	0	0	0	0	0	1	1310250	C	T	T
rs145942217	0	0	0	0	0	0	0	0	0.101	0	0	0	0	0	1	1310542	G	A	A
rs146265062	0	0	0	0	0	0	0	0	0.084	0	0	0	0	0	1	1320056	C	T	T
rs145731274	0	0	0	0	0	0	0	0	0.084	0	0	0	0	0	1	1348681	G	A	A
rs2862156	0	0	0	0	0	0	0	0	0.056	0	0	0	0	0	1	1418116	C	G	G
rs149998614	0	0	0	0	0	0	0	0	0.056	0	0	0	0	0	1	1418789	G	C	C
rs139115749	0	0	0	0	0	0	0	0	0.056	0	0	0	0	0	1	1750692	T	C	C
rs144528513	0	0	0	0	0	0	0	0	0.067	0	0	0	0	0	1	1888283	G	A	A
rs149668025	0	0	0	0	0	0	0	0	0.056	0	0	0	0	0	1	1925107	T	C	C
rs75096312	0	0	0	0	0	0	0	0	0.073	0	0	0	0	0	1	2161638	G	C	C
rs146620038	0	0	0	0	0	0	0	0	0.051	0	0	0	0	0	1	2262487	A	G	G
rs75377471	0	0	0	0	0	0	0	0	0.051	0	0	0	0	0	1	2339936	G	A	A
rs145260355	0	0	0	0	0	0	0	0	0.051	0	0	0	0	0	1	3150185	G	C	C
rs138414138	0	0	0	0	0	0	0	0	0.079	0	0	0	0	0	1	3383269	G	C	C
rs143777083	0	0	0	0	0	0	0	0	0.079	0	0	0	0	0	1	3388615	C	T	T
rs117858765	0	0	0	0	0	0	0	0	0.107	0	0	0	0	0	1	3544856	C	T	T
rs141795012	0	0	0	0	0	0	0	0	0.079	0	0	0	0	0	1	3717507	G	C	C
rs117292334	0	0	0	0	0	0	0	0	0.056	0	0	0	0	0	1	4405411	G	T	T
rs116912670	0	0	0	0	0	0	0	0	0.051	0	0	0	0	0	1	4477070	T	C	C
rs75067031	0	0	0	0	0	0	0	0	0.051	0	0	0	0	0	1	4755883	C	T	T
rs78488537	0	0	0	0	0	0	0	0	0.051	0	0	0	0	0	1	4771287	G	A	A
rs79573336	0	0	0	0	0	0	0	0	0.056	0	0	0	0	0	1	5894147	C	T	T
rs141749860	0	0	0	0	0	0	0	0	0.051	0	0	0	0	0	1	6020055	C	A	A
rs139174504	0	0	0	0	0	0	0	0	0.051	0	0	0.009	0	0	1	7783411	C	G	G
rs76772299	0	0	0	0	0	0	0	0	0.073	0	0	0	0	0	1	7975783	T	C	C
rs117978503	0	0	0	0	0	0	0	0	0.051	0	0	0	0	0	1	8273386	C	T	T
rs150493452	0.008	0	0	0	0.017	0	0	0	0.056	0	0	0.009	0	0	1	9559113	A	G	G
rs138888157	0	0	0	0	0	0	0	0	0.056	0	0	0	0	0	1	10645925	C	G	G
rs77161186	0	0	0	0	0	0	0	0	0.051	0	0	0	0	0	1	10703677	C	T	T
rs182379495	0	0	0	0	0	0	0	0	0.051	0	0	0	0	0	1	10716273	C	G	G
rs3765904	0	0	0	0	0	0	0	0	0.067	0	0	0	0	0	1	11321864	T	C	C
rs80246687	0	0	0	0	0	0	0	0	0.051	0	0	0	0	0	1	12680562	G	T	T
rs2235513	0	0	0	0	0	0	0	0	0.056	0	0	0	0	0	1	14147102	G	A	A
rs138474452	0	0	0	0	0	0	0	0	0.073	0	0	0	0	0	1	14339745	A	G	G
rs140489970	0	0	0	0	0	0	0	0	0.073	0	0	0	0	0	1	15018747	G	A	A
rs149528511	0	0	0	0	0	0	0	0	0.073	0	0	0	0	0	1	15035546	C	T	T
rs149412686	0	0	0	0	0	0	0	0	0.051	0	0	0	0	0	1	15256055	G	A	A
rs144373760	0	0	0	0	0	0	0	0	0.056	0	0	0	0	0	1	17727057	C	T	T
rs140722372	0	0	0	0	0	0	0	0	0.067	0	0	0	0	0	1	18981839	C	T	T
rs140377892	0	0	0	0	0	0	0	0	0.067	0	0	0	0	0	1	19155253	T	C	C
rs144788558	0	0	0	0	0	0	0	0	0.067	0	0	0	0	0	1	19435045	G	A	A
rs74752688	0	0	0	0	0	0	0	0	0.051	0	0	0	0	0	1	19491416	C	T	T
rs149179220	0	0	0	0	0	0	0	0	0.09	0	0	0	0	0	1	19552773	G	A	A
rs58937631	0	0	0	0	0	0	0	0	0.073	0	0	0	0	0	1	19595821	T	G	G
rs78846652	0	0	0	0	0	0	0	0	0.073	0	0	0	0	0	1	19859188	A	T	T
rs147325212	0	0	0	0	0	0	0	0	0.056	0	0	0	0	0	1	19894320	C	T	T
rs139631068	0	0	0	0	0.017	0	0	0	0.051	0	0	0	0	0	1	19985835	T	C	C
rs79642503	0	0	0	0	0	0	0	0	0.056	0	0	0	0	0	1	21193010	C	T	T
rs148648207	0	0	0	0	0	0	0	0	0.051	0	0	0	0	0	1	22144493	C	T	T
rs118028035	0	0	0	0	0	0	0	0	0.056	0	0	0	0	0	1	23071622	A	G	G
rs78269973	0	0	0	0	0	0	0	0	0.073	0	0	0	0	0	1	23080404	C	T	T
rs117592277	0	0	0	0	0	0	0	0	0.051	0	0	0	0	0	1	23440954	A	G	G
rs118020689	0	0	0	0	0	0	0	0	0.051	0	0	0	0	0	1	23443258	A	T	T
rs147398065	0	0	0	0	0	0	0	0	0.062	0	0	0	0	0	1	23620492	G	A	A
rs117391753	0	0	0	0	0	0	0	0	0.056	0	0	0	0	0	1	23788468	A	G	G
rs117184173	0	0	0	0	0	0	0	0	0.073	0	0	0	0	0	1	23979734	C	A	A
rs149950627	0	0	0	0	0	0	0	0	0.096	0	0	0	0	0	1	24224719	G	A	A
rs138969446	0	0	0	0	0	0	0	0	0.067	0	0	0	0	0	1	24502158	C	G	G
rs117519342	0	0	0	0	0	0	0	0	0.051	0	0	0	0	0	1	24610037	G	A	A
rs76748244	0	0	0	0	0	0	0	0	0.056	0	0	0	0	0	1	24652306	G	T	T
rs118151230	0	0	0	0	0	0	0	0	0.051	0	0	0	0	0	1	24655785	C	T	T
rs61473449	0	0	0	0	0	0	0	0	0.062	0	0	0	0	0	1	24995186	C	T	T
rs138725111	0	0	0	0	0	0	0	0	0.051	0	0	0	0	0	1	25100505	C	G	G
rs148398371	0	0	0	0	0	0	0	0	0.062	0	0	0	0	0	1	25274777	T	G	G
rs117951254	0	0	0	0	0	0	0	0	0.056	0	0	0	0	0	1	25302183	C	G	G
rs117646695	0	0	0	0	0	0	0	0	0.062	0	0	0	0	0	1	26246976	G	A	A
rs117437771	0	0	0	0	0	0	0	0	0.073	0	0	0	0	0	1	26612664	C	T	T
rs76311832	0	0	0	0	0	0	0	0	0.062	0	0	0	0	0	1	26681799	G	A	A
rs58400263	0	0	0	0	0	0	0	0	0.079	0	0	0	0	0	1	26945003	A	G	G
rs143760048	0	0	0	0	0	0	0	0	0.067	0	0	0	0	0	1	27122608	C	T	T
rs117677053	0	0	0	0	0	0	0	0	0.084	0	0	0	0	0	1	27219313	G	A	A
rs116997559	0	0	0	0	0	0	0	0	0.107	0	0	0	0	0	1	27233010	A	G	G
rs143403136	0	0	0	0	0	0	0	0	0.067	0	0	0	0	0	1	27372191	T	C	C
rs146517707	0	0	0	0	0	0	0	0	0.051	0	0	0	0	0	1	27665003	C	T	T
rs150852842	0	0	0	0	0	0	0	0	0.051	0	0	0	0	0	1	27733934	T	C	C
rs28905174	0	0	0	0	0	0	0	0	0.062	0	0	0	0	0	1	28225487	G	A	A
rs148319564	0	0	0	0	0	0	0	0	0.051	0	0	0	0	0	1	28364718	T	C	C
rs77955995	0	0	0	0	0	0	0	0	0.051	0	0	0	0	0	1	28368694	G	A	A
rs141720340	0	0	0	0	0.008	0	0	0	0.051	0	0	0	0	0	1	28877317	G	A	A
rs117703688	0	0	0	0	0	0	0	0	0.051	0	0	0	0	0	1	29826817	G	A	A
rs143809383	0	0	0	0	0	0	0	0	0.073	0	0	0	0	0	1	29831987	C	T	T
rs117410100	0	0	0	0	0	0	0	0	0.051	0	0	0	0	0	1	29870586	G	C	C
rs117754551	0	0	0	0	0	0	0	0	0.073	0	0	0	0	0	1	31370599	A	G	G
rs116920131	0	0	0	0	0	0	0	0	0.073	0	0	0	0	0	1	31375036	C	T	T
rs144347863	0	0	0	0	0	0	0	0	0.062	0	0	0	0	0	1	31410638	C	G	G
rs149974533	0	0	0	0	0	0	0	0	0.067	0	0	0	0	0	1	31513920	C	T	T
rs79171326	0	0	0	0	0	0	0	0	0.067	0	0	0	0	0	1	31516544	C	T	T
rs145494329	0	0	0	0	0	0	0	0	0.067	0	0	0	0	0	1	31562178	G	A	A
rs143008336	0	0	0	0	0	0	0	0	0.051	0	0.015	0	0	0	1	31875278	C	T	T
rs76057733	0	0	0	0	0	0	0	0	0.056	0	0	0	0	0	1	31937929	G	A	A
rs144951204	0	0	0	0	0	0	0	0	0.107	0	0	0	0	0	1	32115133	C	T	T
rs141349656	0	0	0	0	0	0	0	0	0.084	0	0	0	0	0	1	32126960	G	A	A
rs138271780	0	0	0	0	0	0	0	0	0.101	0	0	0	0	0	1	32291087	T	C	C
rs117013835	0	0	0	0	0	0	0	0	0.107	0	0	0	0	0	1	32295806	C	T	T
rs117575681	0	0	0	0	0	0	0	0	0.079	0	0	0	0	0	1	32467875	A	G	G
rs76379384	0	0	0	0	0	0	0	0	0.056	0	0	0	0	0	1	32687204	G	T	T
rs76221898	0	0	0	0	0	0	0	0	0.084	0	0	0	0	0	1	32721016	G	A	A
rs80029764	0	0	0	0	0	0	0	0	0.09	0	0	0	0	0	1	32762992	A	G	G
rs79776486	0	0	0	0	0	0	0	0	0.079	0	0	0	0	0	1	32846793	C	T	T
rs77340669	0	0	0	0	0	0	0	0	0.056	0	0	0	0	0	1	33084515	G	A	A
rs138785426	0	0	0	0	0	0	0	0	0.062	0	0	0	0	0	1	33645289	G	C	C
rs3738340	0	0	0	0	0	0	0	0	0.067	0	0	0	0	0	1	34068190	C	A	A
rs75798854	0	0	0	0	0	0	0	0	0.073	0	0	0	0	0	1	34544831	C	A	A
rs76234360	0	0	0	0	0	0	0	0	0.056	0	0	0	0	0	1	34647282	C	G	G
rs143706784	0	0	0	0	0	0	0	0	0.056	0	0	0	0	0	1	34951581	G	A	A
rs75217835	0	0	0	0	0	0	0	0	0.051	0	0	0	0	0	1	34975959	T	C	C
rs142553064	0	0	0	0	0	0	0	0	0.051	0	0	0	0	0	1	35472819	G	T	T
rs77260199	0	0	0	0	0	0	0	0	0.051	0	0	0	0	0	1	35652912	G	C	C
rs148944734	0	0	0	0	0	0	0	0	0.056	0	0	0	0	0	1	36686470	C	T	T
rs76836746	0	0	0	0	0	0	0	0	0.056	0	0	0	0	0	1	36719784	T	G	G
rs139366433	0	0	0	0	0	0	0	0	0.056	0	0	0	0	0	1	36741368	A	T	T
rs76127589	0	0	0	0	0	0	0	0	0.051	0	0	0	0	0	1	37365650	A	G	G
rs139601024	0	0	0	0	0	0	0	0	0.09	0	0	0	0	0	1	37515177	T	C	C
rs76590675	0	0	0	0	0	0	0	0	0.051	0	0	0	0	0	1	37554309	G	A	A
rs75404372	0	0	0	0	0	0	0	0	0.129	0	0	0	0	0	1	37669809	A	G	G
rs75602930	0	0	0	0	0	0	0	0	0.118	0	0	0	0	0	1	37783370	G	A	A
rs75861375	0	0	0	0	0	0	0	0	0.101	0	0	0	0	0	1	37884981	C	T	T
rs79567988	0	0	0	0	0	0	0	0	0.051	0	0	0	0	0	1	37914016	C	T	T
rs117744422	0	0	0	0	0	0	0	0	0.101	0	0	0	0	0	1	37919697	G	A	A
rs78518091	0	0	0	0	0	0	0	0	0.107	0	0	0	0	0	1	38024024	G	A	A
rs148243157	0	0	0	0	0	0	0	0	0.096	0	0.008	0	0	0	1	38145576	G	C	C
rs75089926	0	0	0	0	0	0	0	0	0.062	0	0	0	0	0	1	38544440	G	C	C
rs76166710	0	0	0	0	0	0	0	0	0.067	0	0	0	0	0	1	38801459	C	T	T
rs76435723	0	0	0	0	0	0	0	0	0.051	0	0	0	0	0	1	39217645	C	A	A
rs77980684	0	0	0	0	0	0	0	0	0.051	0	0	0	0	0	1	40507112	C	G	G
rs76484025	0	0	0	0	0	0	0	0	0.056	0	0	0	0	0	1	41248507	C	A	A
rs149463878	0	0	0	0	0	0	0	0	0.056	0	0	0	0	0	1	41255751	G	A	A
rs144814857	0	0	0	0	0	0	0	0	0.067	0	0	0	0	0	1	41330621	T	C	C
rs150433509	0	0	0	0	0	0	0	0	0.067	0	0	0	0	0	1	41449556	G	A	A
rs117971829	0	0	0	0	0	0	0	0	0.056	0	0	0	0	0	1	41528810	G	C	C
rs76235299	0	0	0	0	0	0	0	0	0.062	0	0	0	0	0	1	41805177	A	T	T
rs76306518	0	0	0	0	0	0	0	0	0.062	0	0	0	0	0	1	41916340	C	T	T
rs75736350	0	0	0	0	0	0	0	0	0.062	0	0	0	0	0	1	41933569	G	C	C
rs77656028	0	0	0	0	0	0	0	0	0.056	0	0	0	0	0	1	43221118	G	C	C
rs145913478	0	0	0	0	0	0	0	0	0.056	0	0	0	0	0	1	43296302	C	G	G
rs74703396	0	0	0	0	0	0	0	0	0.051	0	0	0	0	0	1	43400443	G	A	A
rs76322622	0	0	0	0	0	0	0	0	0.062	0	0	0	0	0	1	44490625	C	T	T
rs117054441	0	0	0	0	0	0	0	0	0.051	0	0	0	0	0	1	45108843	C	T	T
rs116924294	0	0	0	0	0	0	0	0	0.051	0	0	0	0	0	1	45165985	G	A	A
rs140005527	0	0	0	0	0	0	0	0	0.051	0	0	0	0	0	1	45611349	G	C	C
rs141046220	0	0	0	0	0	0	0	0	0.073	0	0	0	0	0	1	45856048	A	C	C
rs144477561	0	0	0	0	0	0	0	0	0.056	0	0	0	0	0	1	46398146	G	A	A
rs116933283	0	0	0	0	0	0	0	0	0.051	0	0	0	0	0	1	47921045	C	G	G
rs76582635	0	0	0	0	0	0	0	0	0.073	0	0	0	0	0	1	48279944	G	C	C
rs140460883	0	0	0	0	0	0	0	0	0.079	0	0	0	0	0	1	48472261	C	T	T
rs145643325	0	0	0	0	0	0	0	0	0.051	0	0	0	0	0	1	48798041	T	A	A
rs75967911	0	0	0	0	0	0	0	0	0.051	0	0	0	0	0	1	48879343	T	C	C
rs118095870	0	0	0	0	0	0	0	0	0.051	0	0	0	0	0	1	49109102	T	C	C
rs75757124	0	0	0	0	0	0	0	0	0.084	0	0	0	0	0	1	49211111	G	A	A
rs74324586	0	0	0	0	0	0	0	0	0.084	0	0	0	0	0	1	49231825	T	C	C
rs75390441	0	0	0	0	0	0	0	0	0.09	0	0	0	0	0	1	49243876	C	G	G
rs75760242	0	0	0	0	0	0	0	0	0.084	0	0	0	0	0	1	49260478	C	A	A
rs80108870	0	0	0	0	0	0	0	0	0.084	0	0	0	0	0	1	49324184	C	G	G
rs77133250	0	0	0	0	0	0	0	0	0.084	0	0	0	0	0	1	49326777	A	G	G
rs75811075	0	0	0	0	0	0	0	0	0.084	0	0	0	0	0	1	49631139	G	A	A
rs75302160	0	0	0	0	0	0	0	0	0.079	0	0	0	0	0	1	49684692	C	T	T
rs140191101	0	0	0	0	0	0	0	0	0.084	0	0	0	0	0	1	49719552	G	A	A
rs79490053	0	0	0	0	0	0	0	0	0.079	0	0	0	0	0	1	49780011	C	T	T
rs79802145	0	0	0	0	0	0	0	0	0.084	0	0	0	0	0	1	49912253	T	C	C
rs138504603	0	0	0	0	0	0	0	0	0.084	0	0	0	0	0	1	50013017	C	T	T
rs75097381	0	0	0	0	0	0	0	0	0.084	0	0	0	0	0	1	50022381	C	T	T
rs76652001	0	0	0	0	0	0	0	0	0.084	0	0	0	0	0	1	50276212	T	C	C
rs142898487	0	0	0	0	0	0	0	0	0.051	0	0	0	0	0	1	50457319	C	A	A
rs76549932	0	0	0	0	0	0	0	0	0.084	0	0	0	0	0	1	50519061	C	T	T
rs117720271	0	0	0	0	0	0	0	0	0.051	0	0	0	0	0	1	50529165	T	C	C
rs147067427	0	0	0	0	0	0	0	0	0.056	0	0	0	0	0	1	50550126	A	G	G
rs79507757	0	0	0	0	0	0	0	0	0.079	0	0	0	0	0	1	50593141	T	C	C
rs75057775	0	0	0	0	0	0	0	0	0.056	0	0	0	0	0	1	50738039	G	T	T
rs77425525	0	0	0	0	0	0	0	0	0.079	0	0	0	0	0	1	50766881	G	A	A
rs74686822	0	0	0	0	0	0	0	0	0.084	0	0	0	0	0	1	50968996	T	C	C
rs117250880	0	0	0	0	0	0	0	0	0.079	0	0	0	0	0	1	51130423	G	A	A
rs77209555	0	0	0	0	0	0	0	0	0.096	0	0	0	0	0	1	51259219	T	G	G
rs75744846	0	0	0	0	0	0	0	0	0.107	0	0	0	0	0	1	51626648	A	C	C
rs118158276	0	0	0	0	0	0	0	0	0.107	0	0	0	0	0	1	51700805	G	C	C
rs144398603	0	0	0	0	0	0	0	0	0.067	0	0	0.009	0	0	1	51730867	G	A	A
rs75002489	0	0	0	0	0	0	0	0	0.051	0	0	0	0	0	1	52030852	C	G	G
rs140190564	0	0	0	0	0	0	0	0	0.051	0	0	0	0	0	1	52261598	G	A	A
rs3806211	0	0	0	0	0	0	0	0	0.079	0	0	0	0	0	1	53166088	C	T	T
rs2298144	0	0	0	0	0	0	0	0	0.079	0	0	0	0	0	1	53363169	C	T	T
rs80326109	0	0	0	0	0	0	0	0	0.101	0	0	0	0	0	1	53451949	G	T	T
rs149353091	0	0	0	0	0	0	0	0	0.101	0	0	0	0	0	1	53556103	C	G	G
rs13306536	0	0	0	0	0	0	0	0	0.079	0	0	0	0	0	1	53723222	C	T	T
rs146119475	0	0	0	0	0	0	0	0	0.051	0	0	0	0	0	1	53840729	A	C	C
rs147629483	0	0	0	0	0	0	0	0	0.051	0	0	0	0	0	1	53886275	C	T	T
rs74393731	0	0	0	0	0	0	0	0	0.056	0	0	0	0	0	1	53929415	A	G	G
rs75128116	0	0	0	0	0	0	0	0	0.056	0	0	0	0	0	1	53933730	T	C	C
rs147337623	0	0	0	0	0	0	0	0	0.051	0	0	0	0	0	1	54022736	C	T	T
rs138606432	0	0	0	0	0	0	0	0	0.062	0	0	0	0	0	1	54030551	C	G	G
rs144047284	0	0	0	0	0	0	0	0	0.062	0	0	0	0	0	1	54062990	G	A	A
rs140554302	0	0	0	0	0	0	0	0	0.067	0	0	0	0	0	1	54075095	C	T	T
rs76546539	0	0	0	0	0	0	0	0	0.067	0	0	0	0	0	1	54088628	T	A	A
rs190971031	0	0	0	0	0	0	0	0	0.056	0	0	0	0	0	1	54431300	C	A	A
rs77921791	0	0	0	0	0	0	0	0	0.062	0	0	0	0	0	1	54972602	C	T	T
rs74637434	0	0	0	0	0	0	0	0	0.084	0	0	0	0	0	1	55290508	T	C	C
rs150508118	0	0	0	0	0	0	0	0	0.051	0	0	0	0	0	1	55451005	G	A	A
rs78251019	0	0	0	0	0	0	0	0	0.073	0	0	0	0	0	1	59697604	T	C	C
rs75334173	0	0	0	0	0	0	0	0	0.079	0	0	0	0	0	1	59730925	T	C	C
rs116861015	0	0	0	0	0	0	0	0	0.067	0	0	0	0	0	1	59769590	G	A	A
rs75212430	0	0	0	0	0	0	0	0	0.062	0	0	0	0	0	1	59841044	C	T	T
rs148628620	0	0	0	0	0	0	0	0	0.062	0	0	0	0	0	1	59847575	T	C	C
rs77969427	0	0	0	0	0	0	0	0	0.051	0	0	0	0	0	1	61116345	G	A	A
rs139850929	0	0	0	0	0	0	0	0	0.051	0	0	0	0	0	1	61286665	T	C	C
rs148946000	0	0	0	0	0	0	0	0	0.051	0	0	0	0	0	1	61297045	C	A	A
rs146991514	0	0	0	0	0	0	0	0	0.062	0	0	0	0	0	1	61349024	T	G	G
rs79104731	0	0	0	0	0	0	0	0	0.073	0	0	0	0	0	1	61380842	T	C	C
rs117415151	0	0	0	0	0	0	0	0	0.062	0	0	0	0	0	1	61381966	A	T	T
rs117655670	0	0	0	0	0	0	0	0	0.056	0	0	0	0	0	1	62492506	A	G	G
rs80291206	0	0	0	0	0	0	0	0	0.056	0	0	0	0	0	1	62518919	G	A	A
rs118089393	0	0	0	0	0	0	0	0	0.079	0	0	0	0	0	1	62648501	C	T	T
rs76054108	0	0	0	0	0	0	0	0	0.056	0	0	0	0	0	1	63079414	C	T	T
rs76110624	0	0	0	0	0	0	0	0	0.051	0	0	0	0	0	1	64000809	A	G	G
rs147312570	0	0	0	0	0	0	0	0	0.051	0	0.008	0	0	0	1	64722161	G	C	C
rs146909150	0	0	0	0	0	0	0	0	0.051	0	0.008	0	0	0	1	64775046	T	C	C
rs143796719	0	0	0	0	0	0	0	0	0.056	0	0.008	0	0	0	1	64781039	C	A	A
rs950311	0	0	0	0	0	0	0	0	0.056	0	0	0	0	0	1	64944752	G	C	C
rs79479271	0	0	0	0	0	0	0	0	0.062	0	0	0	0	0	1	65319087	G	C	C
rs116970909	0	0	0	0	0	0	0	0	0.051	0	0	0	0	0	1	66854608	C	T	T
rs145066193	0	0	0	0	0	0	0	0	0.051	0	0	0	0	0	1	66941294	C	A	A
rs79177342	0	0	0	0	0	0	0	0	0.096	0	0	0	0	0	1	66975715	C	T	T
rs117308656	0	0	0	0	0	0	0	0	0.101	0	0	0	0	0	1	66983360	T	C	C
rs76660557	0	0	0	0	0	0	0	0	0.056	0	0	0	0	0	1	67045363	A	G	G
rs79317034	0	0	0	0	0	0	0	0	0.107	0	0	0	0	0	1	67047154	A	G	G
rs80107095	0	0	0	0	0	0	0	0	0.051	0	0	0	0	0	1	67119417	A	C	C
rs141809119	0	0	0	0	0	0	0	0	0.062	0	0	0	0	0	1	67184045	G	A	A
rs143856685	0	0	0	0	0	0	0	0	0.051	0	0	0	0	0	1	67291812	A	C	C
rs78452279	0	0	0	0	0	0	0	0	0.118	0	0	0	0	0	1	67508475	G	A	A
rs146987652	0	0	0	0	0	0	0	0	0.051	0	0	0	0	0	1	67613408	G	A	A
rs60208495	0	0	0	0	0	0	0	0	0.062	0	0	0	0	0	1	67799701	A	C	C
rs75921089	0	0	0	0	0	0	0	0	0.051	0	0	0	0	0	1	67800833	T	A	A
rs140663371	0	0	0	0	0	0	0	0	0.056	0	0	0	0	0	1	68054121	T	C	C
rs145886765	0	0	0	0	0	0	0	0	0.062	0	0	0	0	0	1	68094053	A	G	G
rs78071081	0	0	0	0	0	0	0	0	0.056	0	0	0	0	0	1	68111777	T	G	G
rs76058269	0	0	0	0	0	0	0	0	0.062	0	0	0	0	0	1	68235465	C	T	T
rs75944659	0	0	0	0	0	0	0	0	0.051	0	0	0	0	0	1	68458276	A	G	G
rs140342304	0	0	0	0	0	0	0	0	0.056	0	0	0	0	0	1	68569436	C	T	T
rs143526326	0	0	0	0	0	0	0	0	0.056	0	0	0	0	0	1	69219840	C	A	A
rs77737174	0	0	0	0	0	0	0	0	0.056	0	0	0	0	0	1	69522481	T	C	C
rs142687751	0	0	0	0	0	0	0	0	0.073	0	0	0	0	0	1	69847693	A	G	G
rs145372291	0	0	0	0	0	0	0	0	0.051	0	0	0	0	0	1	69865831	A	G	G
rs118079053	0	0	0	0	0	0	0	0	0.096	0	0	0	0	0	1	69905323	A	G	G
rs145826848	0	0	0	0	0	0	0	0	0.067	0	0	0	0	0	1	69957265	C	T	T
rs147225721	0	0	0	0	0	0	0	0	0.056	0	0	0	0	0	1	70448939	C	T	T
rs80333759	0	0	0	0	0	0	0	0	0.051	0	0	0	0	0	1	71528180	T	C	C
rs148113605	0	0	0	0	0	0	0	0	0.051	0	0	0	0	0	1	71547547	A	T	T
rs80220277	0	0	0	0	0	0	0	0	0.056	0	0	0	0	0	1	72324940	C	G	G
rs74785783	0	0	0	0	0	0	0	0	0.051	0	0	0	0	0	1	76640741	C	G	G
rs76196295	0	0	0	0	0	0	0	0	0.084	0	0	0	0	0	1	76794903	T	C	C
rs74580583	0	0	0	0	0	0	0	0	0.096	0	0	0	0	0	1	76841070	A	C	C
rs79518479	0	0	0	0	0	0	0	0	0.056	0	0	0	0	0	1	77842733	A	G	G
rs78252649	0	0	0	0	0	0	0	0	0.056	0	0	0	0	0	1	77866083	C	T	T
rs117722322	0	0	0	0	0	0	0	0	0.051	0	0	0	0	0	1	79152864	G	A	A
rs142737828	0	0	0	0	0	0	0	0	0.051	0	0	0	0	0	1	79160957	C	T	T
rs77699568	0	0	0	0	0	0	0	0	0.051	0	0	0	0	0	1	79502378	C	A	A
rs74500118	0	0	0	0	0	0	0	0	0.051	0	0	0	0	0	1	79765014	C	T	T
rs117355771	0	0	0	0	0	0	0	0	0.051	0	0	0	0	0	1	79767649	C	T	T
rs118110436	0	0	0	0	0	0	0	0	0.056	0	0	0	0	0	1	82560714	A	G	G
rs149050174	0	0	0	0	0	0	0	0	0.051	0	0	0	0	0	1	82669791	G	A	A
rs76362097	0	0	0	0	0	0	0	0	0.051	0	0	0	0	0	1	82683929	C	T	T
rs144578299	0	0	0	0	0	0	0	0	0.051	0	0	0	0	0	1	82788306	A	T	T
rs79338919	0	0	0	0	0	0	0	0	0.051	0	0	0	0	0	1	82798895	T	C	C
rs79818277	0	0	0	0	0	0	0	0	0.056	0	0	0	0	0	1	84057393	G	A	A
rs146781511	0	0	0	0	0	0	0	0	0.051	0	0	0	0	0	1	84104165	A	T	T
rs76085898	0	0	0	0	0	0	0	0	0.056	0	0	0	0	0	1	89131207	A	G	G
rs150931192	0	0	0	0	0	0	0	0	0.051	0	0	0	0	0	1	89196133	C	T	T
rs77311902	0	0	0	0	0	0	0	0	0.051	0	0	0	0	0	1	90474279	A	T	T
rs140306918	0	0	0	0	0	0	0	0	0.051	0	0	0	0	0	1	90491046	C	T	T
rs151001838	0	0	0	0	0	0	0	0	0.051	0	0	0	0	0	1	91905785	T	C	C
rs142961324	0	0	0	0	0	0	0	0	0.096	0	0	0	0	0	1	92037252	T	C	C
rs150820194	0	0	0	0	0	0	0	0	0.096	0	0	0	0	0	1	92037264	C	T	T
rs149892874	0	0	0	0	0	0	0	0	0.056	0	0	0	0	0	1	92072042	T	C	C
rs150511507	0	0	0	0	0	0	0	0	0.09	0	0	0	0	0	1	92079725	G	C	C
rs76461213	0	0	0	0	0	0	0	0	0.056	0	0	0	0	0	1	92256530	T	C	C
rs78756416	0	0	0	0	0	0	0	0	0.107	0	0	0	0	0	1	92277283	A	T	T
rs116937670	0	0	0	0	0	0	0	0	0.056	0	0	0	0	0	1	92318068	C	T	T
rs141955926	0	0	0	0	0	0	0	0	0.051	0	0	0	0	0	1	92326975	A	C	C
rs139946891	0	0	0	0	0	0	0	0	0.062	0	0	0	0	0	1	92628495	A	G	G
rs148458051	0	0	0	0	0	0	0	0	0.056	0	0	0	0	0	1	92880482	A	G	G
rs74511869	0	0	0	0	0	0	0	0	0.101	0	0	0	0	0	1	93227125	A	C	C
rs117837079	0	0	0	0	0	0	0	0	0.051	0	0	0	0	0	1	93244161	T	C	C
rs116978698	0	0	0	0	0	0	0	0	0.112	0	0	0	0	0	1	93288513	C	G	G
rs138843727	0	0	0	0	0	0	0	0	0.101	0	0.015	0	0	0	1	93316237	A	G	G
rs117054228	0	0	0	0	0	0	0	0	0.073	0	0	0	0	0	1	93911911	C	T	T
rs148275365	0	0	0	0	0	0	0	0	0.051	0	0	0	0	0	1	94409509	A	C	C
rs140719187	0	0	0	0	0	0	0	0	0.056	0	0	0	0	0	1	94546667	G	C	C
rs78557539	0	0	0	0	0	0	0	0	0.051	0	0	0	0	0	1	94686667	C	T	T
rs79651851	0	0	0	0	0	0	0	0	0.056	0	0	0	0	0	1	94737726	C	A	A
rs145218749	0	0	0	0	0	0	0	0	0.051	0	0	0	0	0	1	95040090	T	C	C
rs144603323	0	0	0	0	0	0	0	0	0.073	0	0	0	0	0	1	95044058	C	T	T
rs117183468	0	0	0	0	0	0	0	0	0.051	0	0	0	0	0	1	95176024	A	G	G
rs75211376	0	0	0	0	0	0	0	0	0.056	0	0	0	0	0	1	99181168	G	A	A
rs148233763	0	0	0	0	0	0	0	0	0.056	0	0	0	0	0	1	100163234	T	C	C
rs78216552	0	0	0	0	0	0	0	0	0.056	0	0	0	0	0	1	100243485	G	C	C
rs117986152	0	0	0	0	0	0	0	0	0.056	0	0	0	0	0	1	100277436	A	C	C
rs146840619	0	0	0	0	0	0	0	0	0.051	0	0	0	0	0	1	100473669	G	A	A
rs138015276	0	0	0	0	0	0	0	0	0.051	0	0	0	0	0	1	100545680	A	G	G
rs141626185	0	0	0	0	0	0	0	0	0.051	0	0	0	0	0	1	100578129	A	C	C
rs117180973	0	0	0	0	0	0	0	0	0.051	0	0	0	0	0	1	100727235	C	T	T
rs142408424	0	0	0	0	0	0	0	0	0.051	0	0	0	0	0	1	101144358	C	T	T
rs149576350	0	0	0	0	0	0	0	0	0.051	0	0	0	0	0	1	101160677	C	T	T
rs75443693	0	0	0	0	0	0	0	0	0.051	0	0	0	0	0	1	101221298	C	T	T
rs140360938	0	0	0	0	0	0	0	0	0.056	0	0	0	0	0	1	101249662	C	T	T
rs142242992	0	0	0	0	0	0	0	0	0.056	0	0	0	0	0	1	101296825	G	A	A
rs147356709	0	0	0	0	0	0	0	0	0.056	0	0	0	0	0	1	101912185	G	A	A
rs150718832	0	0	0	0	0	0	0	0	0.056	0	0	0	0	0	1	101941950	C	T	T
rs75619780	0	0	0	0	0	0	0	0	0.062	0	0	0	0	0	1	102031369	G	C	C
rs138381611	0	0	0	0	0	0	0	0	0.056	0	0	0	0	0	1	102406000	A	G	G
rs79200067	0	0	0	0	0	0	0	0	0.135	0	0	0	0	0	1	102457870	G	A	A
rs80041802	0	0	0	0	0	0	0	0	0.107	0	0	0	0	0	1	102523417	T	C	C
rs77092785	0	0	0	0	0	0	0	0	0.067	0	0	0	0	0	1	102659946	T	C	C
rs76360496	0	0	0	0	0	0	0	0	0.112	0	0	0	0	0	1	102934059	A	G	G
rs76951768	0	0	0	0	0	0	0	0	0.079	0	0	0	0	0	1	103022424	A	T	T
rs79697687	0	0	0	0	0	0	0	0	0.073	0	0	0	0	0	1	103377975	A	G	G
rs147192008	0	0	0	0	0	0	0	0	0.051	0	0	0	0	0	1	103385447	C	T	T
rs80225107	0	0	0	0	0	0	0	0	0.084	0	0	0	0	0	1	103480386	T	C	C
rs80198942	0	0	0	0	0	0	0	0	0.073	0	0	0	0	0	1	103551119	A	G	G
rs147588271	0	0	0	0	0	0	0	0	0.073	0	0	0	0	0	1	103612954	T	C	C
rs142332361	0	0	0	0	0	0	0	0	0.056	0	0	0	0	0	1	103661338	T	C	C
rs141478441	0	0	0	0	0	0	0	0	0.062	0	0	0	0	0	1	103703134	A	G	G
rs77871878	0	0	0	0	0	0	0	0	0.096	0	0	0	0	0	1	103774743	G	A	A
rs140006354	0	0	0	0	0	0	0	0	0.051	0	0	0	0	0	1	104344128	G	C	C
rs142331882	0	0	0	0	0	0	0	0	0.062	0	0	0	0	0	1	104680597	G	A	A
rs142836687	0	0	0	0	0	0	0	0	0.062	0	0	0	0	0	1	104766105	G	C	C
rs76508951	0	0	0	0	0	0	0	0	0.062	0	0	0	0	0	1	104795740	A	G	G
rs150376506	0	0	0	0	0	0	0	0	0.056	0	0	0	0	0	1	104852228	C	G	G
rs116954326	0	0	0	0	0	0	0	0	0.051	0	0	0	0	0	1	104943482	T	G	G
rs139171252	0	0	0	0	0	0	0	0	0.051	0	0	0	0	0	1	105654887	G	A	A
rs76802422	0	0	0	0	0	0	0	0	0.051	0	0	0	0	0	1	106125353	T	C	C
rs117575682	0	0	0	0	0	0	0	0	0.051	0	0	0	0	0	1	106218419	A	G	G
rs74428966	0	0	0	0	0	0	0	0	0.056	0	0	0	0	0	1	107696537	A	G	G
rs139134813	0	0	0	0	0	0	0	0	0.056	0	0	0	0	0	1	107710824	T	A	A
rs150992825	0	0	0	0	0	0	0	0	0.056	0	0	0	0	0	1	108117071	G	A	A
rs142839886	0	0	0	0	0	0	0	0	0.056	0	0	0	0	0	1	108280847	G	A	A
rs148717175	0	0	0	0	0	0	0	0	0.067	0	0	0	0	0	1	108616984	C	A	A
rs150856168	0	0	0	0	0	0	0	0	0.079	0	0	0	0	0	1	108648538	A	G	G
rs77917428	0	0	0	0	0	0	0	0	0.056	0	0	0	0	0	1	110802131	A	T	T
rs3806456	0	0	0	0	0	0	0	0	0.062	0	0	0	0	0	1	110881861	G	T	T
rs145263283	0	0	0	0	0	0	0	0	0.062	0	0	0	0	0	1	110897307	C	T	T
rs150376937	0	0	0	0	0	0	0	0	0.056	0	0	0	0	0	1	111263543	G	A	A
rs117969353	0	0	0	0	0	0	0	0	0.062	0	0	0	0	0	1	111507363	A	G	G
rs117731173	0	0	0	0	0	0	0	0	0.062	0	0	0	0	0	1	111533886	G	A	A
rs78229765	0	0	0	0	0	0	0	0	0.067	0	0	0	0	0	1	111624014	T	G	G
rs144064007	0	0	0	0	0	0	0	0	0.051	0	0	0	0	0	1	112028496	G	C	C
rs34225315	0	0	0	0	0	0	0	0	0.056	0	0	0	0	0	1	112048365	C	T	T
rs76797613	0	0	0	0	0	0	0	0	0.056	0	0	0	0	0	1	112466353	C	T	T
rs78657511	0	0	0	0	0	0	0	0	0.067	0	0	0	0	0	1	112807871	C	G	G
rs150010373	0	0	0	0	0	0	0	0	0.056	0	0	0	0	0	1	113272201	G	A	A
rs144416043	0	0	0	0	0	0	0	0	0.062	0	0	0	0	0	1	113345627	C	T	T
rs182541877	0	0	0	0	0	0	0	0	0.051	0	0	0	0	0	1	113547832	A	G	G
rs148148293	0	0	0	0	0	0	0	0	0.056	0	0	0	0	0	1	113547946	C	T	T
rs79017759	0	0	0	0	0	0	0	0	0.062	0	0	0	0	0	1	113573907	G	A	A
rs139460554	0	0	0	0	0	0	0	0	0.062	0	0	0	0	0	1	113585021	T	C	C
rs74594243	0	0	0	0	0	0	0	0	0.062	0	0	0	0	0	1	114438176	T	C	C
rs147529878	0	0	0	0	0	0	0	0	0.067	0	0	0	0	0	1	115544582	C	T	T
rs76655793	0	0	0	0	0	0	0	0	0.056	0	0	0	0	0	1	115611496	C	T	T
rs75960651	0	0	0	0	0	0	0	0	0.067	0	0	0	0	0	1	115654663	T	G	G
rs147819042	0.016	0	0	0	0	0	0	0	0.056	0	0	0	0	0	1	115737385	C	T	T
rs77305562	0	0	0	0	0	0	0	0	0.09	0	0	0	0	0	1	115796512	C	T	T
rs147733669	0	0	0	0	0	0	0	0	0.084	0	0	0	0	0	1	115798702	T	C	C
rs150187819	0	0	0	0	0	0	0	0	0.067	0	0	0	0	0	1	115847653	T	C	C
rs78960149	0	0	0	0	0	0	0	0	0.073	0	0	0	0	0	1	115867665	G	A	A
rs140178435	0	0	0	0	0	0	0	0	0.051	0	0	0	0	0	1	116097322	A	G	G
rs181918281	0	0	0	0	0	0	0	0	0.056	0	0	0	0	0	1	116150565	A	C	C
rs78825454	0	0	0	0	0	0	0	0	0.056	0	0	0	0	0	1	116151641	C	A	A
rs117840965	0	0	0	0	0	0	0	0	0.084	0	0	0	0	0	1	116220604	A	G	G
rs78586713	0	0	0	0	0	0	0	0	0.09	0	0	0	0	0	1	116223563	C	G	G
rs74686764	0	0	0	0	0	0	0	0	0.09	0	0	0	0	0	1	116223569	A	C	C
rs76056486	0	0	0	0	0	0	0	0	0.09	0	0	0	0	0	1	116268077	T	C	C
rs77600466	0	0	0	0	0	0	0	0	0.073	0	0	0	0	0	1	116391424	A	G	G
rs145386596	0	0	0	0	0	0	0	0	0.073	0	0	0	0	0	1	116396702	G	A	A
rs147244988	0	0	0	0	0	0	0	0	0.067	0	0	0	0	0	1	116511210	C	A	A
rs144347473	0	0	0	0	0	0	0	0	0.067	0	0	0	0	0	1	116550332	A	G	G
rs138603633	0	0	0	0	0	0	0	0	0.062	0	0	0	0	0	1	116755470	G	A	A
rs148841564	0	0	0	0	0	0	0	0	0.051	0	0	0	0	0	1	116819231	G	A	A
rs79467830	0	0	0	0	0	0	0	0	0.073	0	0	0	0	0	1	116961656	C	T	T
rs149088510	0.008	0	0	0	0	0	0	0	0.079	0	0	0	0	0	1	117148831	C	T	T
rs139404193	0	0	0	0	0	0	0	0	0.073	0	0	0	0	0	1	117182020	G	T	T
rs80255547	0	0	0	0	0	0	0	0	0.067	0	0	0	0	0	1	117232388	G	A	A
rs118037710	0	0	0	0	0	0	0	0	0.051	0	0	0	0	0	1	117311537	C	T	T
rs77485541	0	0	0	0	0	0	0	0	0.051	0	0	0	0	0	1	117469308	G	A	A
rs117232331	0	0	0	0	0	0	0	0	0.062	0	0	0	0	0	1	117499197	A	G	G
rs74718666	0	0	0	0	0	0	0	0	0.079	0	0	0	0	0	1	117569784	A	G	G
rs79184384	0	0	0	0	0	0	0	0	0.051	0	0	0	0	0	1	117863075	A	C	C
rs148793720	0	0	0	0	0	0	0	0	0.073	0	0	0	0	0	1	118288746	C	T	T
rs151206094	0	0	0	0	0	0	0	0	0.073	0	0	0	0	0	1	118377205	G	A	A
rs138420632	0	0	0	0	0	0	0	0	0.073	0	0	0	0	0	1	118546370	G	A	A
rs75628114	0	0	0	0	0	0	0	0	0.073	0	0	0	0	0	1	118558023	A	C	C
rs77437057	0	0	0	0	0	0	0	0	0.067	0	0	0	0	0	1	119363132	C	T	T
rs139057268	0.008	0	0	0	0	0	0	0	0.067	0	0	0	0	0	1	119366055	T	C	C
rs150253405	0	0	0	0	0	0	0	0	0.051	0	0	0	0	0	1	119538152	C	T	T
rs146739924	0	0	0	0	0	0	0	0	0.051	0	0	0	0	0	1	119625563	G	A	A
rs140316612	0.008	0	0	0	0	0	0	0	0.051	0	0	0	0	0	1	119625681	G	T	T
rs143391642	0	0	0	0	0	0	0	0	0.051	0	0	0	0	0	1	119641199	T	C	C
rs140983661	0	0	0	0	0	0	0	0	0.051	0	0	0	0	0	1	119755409	C	T	T
rs150969626	0	0	0	0	0	0	0	0	0.056	0	0	0	0	0	1	119885707	A	G	G
rs141018142	0	0	0	0	0	0	0	0	0.062	0	0	0	0	0	1	119946725	G	A	A
rs141969331	0	0	0	0	0	0	0	0	0.051	0	0	0	0	0	1	119954928	C	A	A
rs74837610	0	0	0	0	0	0	0	0	0.079	0	0	0	0	0	1	120306430	A	C	C
rs78409152	0	0	0	0	0	0	0	0	0.062	0	0	0	0	0	1	120413073	C	A	A
rs143417585	0	0	0	0	0	0	0	0	0.051	0	0	0	0	0	1	121178213	C	T	T
rs150824222	0	0	0	0	0	0	0	0	0.079	0	0	0	0	0	1	145460898	T	C	C
rs145434795	0	0	0	0	0	0	0	0	0.067	0	0	0	0	0	1	146627432	A	G	G
rs144355191	0	0	0	0	0	0	0	0	0.051	0	0	0	0	0	1	146848584	C	G	G
rs146292102	0	0	0	0	0	0	0	0	0.056	0	0	0	0	0	1	146886456	G	T	T
rs78641988	0	0	0	0	0	0	0	0	0.051	0	0	0	0	0	1	146912575	T	C	C
rs144809867	0	0	0	0	0	0	0	0	0.056	0	0	0	0	0	1	146978176	G	A	A
rs75259055	0	0	0	0	0	0	0	0	0.124	0	0	0	0	0	1	146985788	T	A	A
rs147875148	0	0	0	0	0	0	0	0	0.056	0	0	0	0	0	1	147061036	T	G	G
rs116881765	0	0	0	0	0	0	0	0	0.062	0	0	0	0	0	1	147738534	C	T	T
rs147974279	0	0	0	0	0	0	0	0	0.067	0	0	0	0	0	1	147746366	C	T	T
rs139770227	0	0	0	0	0	0	0	0	0.062	0	0	0	0	0	1	147751067	G	A	A
rs142567355	0	0	0	0	0	0	0	0	0.079	0	0	0	0	0	1	149863217	C	T	T
rs3820447	0	0	0	0	0	0	0	0	0.073	0	0	0	0	0	1	149875001	C	T	T
rs2305387	0	0	0	0	0	0	0	0	0.067	0	0	0	0	0	1	149899300	A	G	G
rs74470001	0	0	0	0	0	0	0	0	0.096	0	0	0	0	0	1	149947642	A	G	G
rs142417132	0	0	0	0	0	0	0	0	0.073	0	0	0	0	0	1	149949204	T	G	G
rs78785539	0	0	0	0	0	0	0	0	0.096	0	0	0	0	0	1	150077532	A	G	G
rs75148447	0	0	0	0	0	0	0	0	0.062	0	0	0	0	0	1	150099370	C	T	T
rs138723435	0	0	0	0	0	0	0	0	0.084	0	0	0	0	0	1	150125372	G	A	A
rs77051277	0	0	0	0	0	0	0	0	0.096	0	0	0	0	0	1	150139272	A	G	G
rs77290888	0	0	0	0	0	0	0	0	0.129	0	0	0	0	0	1	150244694	C	G	G
rs147239035	0	0	0	0	0	0	0	0	0.124	0	0	0	0	0	1	150270810	G	C	C
rs34164836	0	0	0	0	0	0	0	0	0.073	0	0	0	0	0	1	150548254	A	G	G
rs192106468	0	0	0	0	0	0	0	0	0.073	0	0	0	0	0	1	150549617	T	C	C
rs17847053	0	0	0	0	0	0	0	0	0.056	0	0	0	0	0	1	150600126	A	T	T
rs77424133	0	0	0	0	0	0	0	0	0.056	0	0	0	0	0	1	150685599	A	C	C
rs145017122	0	0	0	0	0	0	0	0	0.056	0	0	0	0	0	1	150722000	G	A	A
rs75355432	0	0	0	0	0	0	0	0	0.067	0	0	0	0	0	1	150748087	A	G	G
rs3738482	0	0	0	0	0	0	0	0	0.067	0	0	0	0	0	1	150815001	G	A	A
rs140190050	0	0	0	0	0	0	0	0	0.062	0	0	0	0	0	1	150872864	A	G	G
rs116953208	0	0	0	0	0	0	0	0	0.067	0	0	0	0	0	1	150922209	A	G	G
rs75990014	0	0	0	0	0	0	0	0	0.051	0	0	0	0	0	1	150971252	G	A	A
rs140001924	0	0	0	0	0	0	0	0	0.067	0	0	0	0	0	1	150983960	G	C	C
rs118160554	0	0	0	0	0	0	0	0	0.062	0	0	0	0	0	1	151047541	A	G	G
rs117508075	0	0	0	0	0	0	0	0	0.079	0	0	0	0	0	1	151060195	A	G	G
rs141349637	0	0	0	0	0	0	0	0	0.079	0	0	0	0	0	1	151180426	C	T	T
rs117520654	0	0	0	0	0	0	0	0	0.073	0	0	0	0	0	1	151183651	A	G	G
rs149904363	0	0	0	0	0	0	0	0	0.051	0	0	0	0	0	1	151342037	G	A	A
rs147982575	0	0	0	0	0	0	0	0	0.062	0	0	0	0	0	1	151409990	A	G	G
rs117512012	0	0	0	0	0	0	0	0	0.051	0	0	0	0	0	1	151437385	G	A	A
rs117017206	0	0	0	0	0	0	0	0	0.051	0	0	0	0	0	1	151650560	G	A	A
rs146151416	0	0	0	0	0	0	0	0	0.056	0	0	0	0	0	1	151845391	G	A	A
rs117293123	0	0	0	0	0	0	0	0	0.051	0	0	0	0	0	1	151898951	G	A	A
rs76432415	0	0	0	0	0	0	0	0	0.067	0	0	0	0	0	1	151959195	A	G	G
rs149055372	0	0	0	0	0	0	0	0	0.062	0	0	0	0	0	1	152030223	T	C	C
rs77456810	0	0	0	0	0	0	0	0	0.051	0	0	0	0	0	1	152037462	T	G	G
rs76466715	0	0	0	0	0	0	0	0	0.051	0	0	0	0	0	1	152143479	T	A	A
rs117547987	0	0	0	0	0	0	0	0	0.09	0	0	0	0	0	1	152164901	C	T	T
rs144539717	0	0	0	0	0	0	0	0	0.079	0	0	0	0	0	1	152234823	G	T	T
rs140346854	0	0	0	0	0	0	0	0	0.079	0	0	0	0	0	1	152403043	T	G	G
rs144823841	0	0	0	0	0	0	0	0	0.051	0	0	0	0	0	1	152998924	A	G	G
rs141311779	0	0	0	0	0	0	0	0	0.051	0	0	0	0	0	1	153015587	G	A	A
rs117123344	0	0	0	0	0	0	0	0	0.056	0	0	0	0	0	1	153038771	G	A	A
rs117527738	0	0	0	0	0	0	0	0	0.056	0	0	0	0	0	1	153039884	A	G	G
rs138477912	0	0	0	0	0	0	0	0	0.051	0	0	0	0	0	1	153160774	C	A	A
rs148300819	0	0	0	0	0	0	0	0	0.051	0	0	0	0	0	1	153201257	C	G	G
rs148408660	0	0	0	0	0	0	0	0	0.051	0	0	0	0	0	1	153236010	C	T	T
rs117483359	0	0	0	0	0	0	0	0	0.062	0	0	0	0	0	1	153294033	A	G	G
rs141673787	0	0	0	0	0	0	0	0	0.062	0	0	0	0	0	1	153317908	G	A	A
rs146128889	0	0	0	0	0	0	0	0	0.051	0	0	0	0	0	1	153332818	T	C	C
rs143050999	0	0	0	0	0	0	0	0	0.051	0	0	0	0	0	1	153446915	G	A	A
rs148011727	0	0	0	0	0	0	0	0	0.051	0	0	0	0	0	1	153458931	G	A	A
rs147765330	0	0	0	0	0	0	0	0	0.051	0	0	0	0	0	1	153520531	C	G	G
rs77673307	0	0	0	0	0	0	0	0	0.056	0	0	0	0	0	1	153750339	G	A	A
rs149307677	0	0	0	0	0	0	0	0	0.062	0	0	0	0	0	1	153808596	C	G	G
rs144969833	0	0	0	0	0	0	0	0	0.073	0	0	0	0	0	1	153828305	C	T	T
rs78989359	0	0	0	0	0	0	0	0	0.056	0	0	0	0	0	1	154111041	A	C	C
rs138126389	0	0	0	0	0	0	0	0	0.051	0	0	0	0	0	1	154313891	C	G	G
rs143955280	0	0	0	0	0	0	0	0	0.056	0	0	0	0	0	1	154462880	G	A	A
rs117652897	0	0	0	0	0	0	0	0	0.056	0	0	0	0	0	1	154469363	A	G	G
rs117708545	0	0	0	0	0	0	0	0	0.056	0	0	0	0	0	1	154637732	G	T	T
rs79720556	0	0	0	0	0	0	0	0	0.051	0	0	0	0	0	1	154736960	A	G	G
rs141781094	0	0	0	0	0	0	0	0	0.056	0	0	0	0	0	1	154804199	T	G	G
rs78446145	0.008	0	0	0	0	0	0	0	0.067	0	0	0	0	0	1	154810620	G	A	A
rs146122689	0	0	0	0	0	0	0	0	0.051	0	0	0	0	0	1	154816585	G	A	A
rs3753642	0	0	0	0	0	0	0	0	0.067	0	0	0	0	0	1	155056322	T	C	C
rs117522336	0	0	0	0	0	0	0	0	0.051	0	0	0	0	0	1	155092402	C	T	T
rs144897243	0	0	0	0	0	0	0	0	0.073	0	0	0	0	0	1	155144148	A	G	G
rs117822366	0	0	0	0	0	0	0	0	0.051	0	0	0	0	0	1	155177292	G	A	A
rs117756257	0	0	0	0	0	0	0	0	0.079	0	0	0	0	0	1	155196558	G	A	A
rs56127810	0	0	0	0	0	0	0	0	0.051	0	0	0	0	0	1	155234253	A	G	G
rs142024136	0	0	0	0	0	0	0	0	0.051	0	0	0	0	0	1	155237172	T	C	C
rs76885535	0	0	0	0	0	0	0	0	0.056	0	0	0	0	0	1	155354069	C	T	T
rs117513563	0	0	0	0	0	0	0	0	0.084	0	0	0	0	0	1	155535470	A	G	G
rs144185792	0	0	0	0	0	0	0	0	0.067	0	0	0	0	0	1	155562778	C	G	G
rs117321429	0	0	0	0	0	0	0	0	0.051	0	0	0	0	0	1	155654248	A	C	C
rs146191124	0	0	0	0	0	0	0	0	0.051	0	0	0	0	0	1	155732328	T	C	C
rs74956934	0	0	0	0	0	0	0	0	0.056	0	0	0	0	0	1	155887636	C	A	A
rs118006826	0	0	0	0	0	0	0	0	0.056	0	0	0	0	0	1	155997991	T	C	C
rs79107903	0	0	0	0	0	0	0	0	0.056	0	0	0	0	0	1	156011069	C	T	T
rs17847244	0	0	0	0	0	0	0	0	0.051	0	0	0	0	0	1	156106658	C	A	A
rs138634961	0	0	0	0	0	0	0	0	0.056	0	0	0	0	0	1	156291351	A	G	G
rs140009327	0	0	0	0	0	0	0	0	0.062	0	0	0	0	0	1	156306386	G	C	C
rs183624843	0	0	0	0	0	0	0	0	0.135	0	0	0	0	0	1	156665281	C	T	T
rs140926763	0	0	0	0	0	0	0	0	0.112	0	0	0	0	0	1	156675800	G	A	A
rs147820541	0	0	0	0	0	0	0	0	0.051	0	0	0	0	0	1	156683763	G	A	A
rs187371819	0	0	0	0	0	0	0	0	0.062	0	0	0	0	0	1	157028312	A	G	G
rs117860722	0	0	0	0	0	0	0	0	0.051	0	0	0	0	0	1	157923955	A	G	G
rs116902465	0	0	0	0	0	0	0	0	0.062	0	0	0	0	0	1	157944207	T	C	C
rs77692945	0	0	0	0	0	0	0	0	0.051	0	0	0	0	0	1	158556646	C	G	G
rs138893633	0	0	0	0	0	0	0	0	0.056	0	0	0	0	0	1	158724195	G	A	A
rs141062056	0	0	0	0	0	0	0	0	0.073	0	0	0	0	0	1	159563277	T	C	C
rs112279451	0	0	0	0	0	0	0	0	0.073	0	0	0	0	0	1	159582065	G	A	A
rs139739814	0	0	0	0	0	0	0	0	0.056	0	0	0	0	0	1	159584152	G	A	A
rs142026336	0	0	0	0	0	0	0	0	0.073	0	0	0	0	0	1	159748337	C	T	T
rs116934049	0	0	0	0	0	0	0	0	0.079	0	0	0	0	0	1	160222330	T	C	C
rs115808642	0	0	0	0	0	0	0	0	0.067	0	0	0	0	0	1	160326460	C	T	T
rs142385093	0	0	0	0	0	0	0	0	0.09	0	0	0	0	0	1	160432039	G	A	A
rs76483483	0	0	0	0	0	0	0	0	0.051	0	0	0	0	0	1	160735425	T	C	C
rs74491860	0	0	0	0	0	0	0	0	0.051	0	0	0	0	0	1	160736843	G	A	A
rs41428447	0	0	0	0	0	0	0	0	0.056	0	0	0	0	0	1	161179298	G	A	A
rs79240387	0	0	0	0	0	0	0	0	0.051	0	0	0	0	0	1	162737469	A	T	T
rs143486584	0	0	0	0	0	0	0	0	0.051	0	0	0	0	0	1	162893019	G	C	C
rs3817125	0	0	0	0	0	0	0	0	0.051	0	0	0	0	0	1	163172927	G	A	A
rs149274297	0	0	0	0	0	0	0	0	0.051	0	0	0	0	0	1	163233526	C	T	T
rs117724752	0	0	0	0	0	0	0	0	0.051	0	0	0	0	0	1	163672187	C	T	T
rs141993532	0	0	0	0	0	0	0	0	0.051	0	0	0	0	0	1	164846585	G	A	A
rs145031712	0	0	0	0	0	0	0	0	0.067	0	0	0	0	0	1	164955172	G	A	A
rs118122392	0	0	0	0	0	0	0	0	0.067	0	0	0	0	0	1	164968554	G	A	A
rs117651171	0	0	0	0	0	0	0	0	0.056	0	0	0	0	0	1	165146128	G	C	C
rs80131191	0	0	0	0	0	0	0	0	0.067	0	0	0	0	0	1	165241937	G	A	A
rs76693222	0	0	0	0	0	0	0	0	0.067	0	0	0	0	0	1	165242050	A	C	C
rs78632244	0	0	0	0	0	0	0	0	0.067	0	0	0	0	0	1	165261641	A	G	G
rs78718369	0	0	0	0	0	0	0	0	0.062	0	0	0	0	0	1	165582321	C	T	T
rs75332140	0	0	0	0	0	0	0	0	0.056	0	0	0	0	0	1	166903030	T	C	C
rs75600886	0	0	0	0	0	0	0	0	0.073	0	0	0	0	0	1	167532029	A	C	C
rs142035967	0	0	0	0	0	0	0	0	0.051	0	0	0	0	0	1	168468973	A	G	G
rs3737679	0	0	0	0	0	0	0	0	0.056	0	0	0	0	0	1	169081480	C	G	G
rs149545530	0	0	0	0	0	0	0	0	0.056	0	0	0	0	0	1	169083916	G	T	T
rs145993083	0	0	0	0	0	0	0	0	0.056	0	0	0	0	0	1	169083918	T	C	C
rs142550495	0	0	0	0	0	0	0	0	0.056	0	0	0	0	0	1	169085343	A	G	G
rs118027814	0	0	0	0	0	0	0	0	0.051	0	0	0	0	0	1	169192859	G	T	T
rs3753302	0	0	0	0	0	0	0	0	0.056	0	0	0	0	0	1	169336564	G	A	A
rs74424577	0	0	0	0	0	0	0	0	0.056	0	0	0	0	0	1	169888446	C	G	G
rs147406028	0	0	0	0	0	0	0	0	0.051	0	0	0.018	0	0	1	169922691	T	C	C
rs139059264	0	0	0	0	0	0	0	0	0.056	0	0	0	0	0	1	170017234	G	T	T
rs138811311	0	0	0	0	0	0	0	0	0.062	0	0.008	0	0	0	1	170050927	A	G	G
rs140294644	0	0	0	0	0	0	0	0	0.062	0	0	0	0	0	1	170393036	A	C	C
rs117438093	0	0	0	0	0	0	0	0	0.051	0	0	0	0	0	1	171802383	C	T	T
rs142270605	0	0	0	0	0	0	0	0	0.051	0	0	0	0	0	1	171824086	A	C	C
rs117406729	0	0	0	0	0	0	0	0	0.056	0	0	0	0	0	1	173079795	T	A	A
rs144861010	0	0	0	0	0	0	0	0	0.056	0	0	0	0	0	1	173136203	G	A	A
rs45448691	0	0	0	0	0	0	0	0	0.056	0	0	0	0	0	1	173155322	T	A	A
rs77469237	0	0	0	0	0	0	0	0	0.067	0	0	0	0	0	1	173224317	A	G	G
rs141387058	0	0	0	0	0	0	0	0	0.051	0	0	0	0	0	1	173432051	A	G	G
rs146930629	0	0	0	0	0	0	0	0	0.056	0	0	0	0	0	1	173602534	A	G	G
rs144187982	0	0	0	0	0	0	0	0	0.051	0	0	0	0	0	1	174135574	G	C	C
rs75493869	0	0	0	0	0	0	0	0	0.051	0	0	0	0	0	1	174212521	A	G	G
rs117715530	0	0	0	0	0	0	0	0	0.051	0	0	0	0	0	1	174215828	C	T	T
rs150789168	0	0	0	0	0	0	0	0	0.051	0	0	0	0	0	1	174290577	G	A	A
rs146465629	0	0	0	0	0	0	0	0	0.051	0	0	0	0	0	1	174326405	A	T	T
rs140813666	0	0	0	0	0	0	0	0	0.051	0	0	0	0	0	1	174371394	A	G	G
rs150635528	0	0	0	0	0	0	0	0	0.051	0	0	0	0	0	1	174418944	T	C	C
rs149716290	0	0	0	0	0	0	0	0	0.051	0	0	0	0	0	1	174424518	C	T	T
rs138085268	0	0	0	0	0	0	0	0	0.051	0	0	0	0	0	1	174435723	G	C	C
rs80111841	0	0	0	0	0	0	0	0	0.051	0	0	0	0	0	1	174454108	C	T	T
rs150371847	0	0	0	0	0	0	0	0	0.056	0	0	0	0	0	1	174566588	A	G	G
rs145487337	0	0	0	0	0	0	0	0	0.051	0	0	0	0	0	1	174692978	A	G	G
rs76919667	0	0	0	0	0	0	0	0	0.051	0	0	0	0	0	1	174790861	A	T	T
rs117996934	0	0	0	0	0	0	0	0	0.051	0	0	0	0	0	1	174842590	A	T	T
rs147743889	0	0	0	0	0	0	0	0	0.051	0	0	0	0	0	1	174842591	A	G	G
rs149487657	0	0	0	0	0	0	0	0	0.051	0	0	0	0	0	1	174979848	A	G	G
rs143636100	0	0	0	0	0	0	0	0	0.051	0	0	0	0	0	1	175014356	G	A	A
rs76962556	0	0	0	0	0	0	0	0	0.051	0	0	0	0	0	1	175019297	G	A	A
rs150342095	0	0	0	0	0	0	0	0	0.051	0	0	0	0	0	1	175038459	T	C	C
rs151262730	0	0	0	0	0	0	0	0	0.051	0	0	0	0	0	1	175570576	G	A	A
rs150836658	0	0	0	0	0	0	0	0	0.056	0	0	0	0	0	1	175959554	G	T	T
rs74729490	0	0	0	0	0	0	0	0	0.056	0	0	0	0	0	1	176195230	G	A	A
rs78929345	0	0	0	0	0	0	0	0	0.062	0	0	0	0	0	1	176222169	G	A	A
rs138517184	0	0	0	0	0	0	0	0	0.051	0	0	0	0	0	1	176343249	G	A	A
rs145112940	0	0	0	0	0	0	0	0	0.056	0	0	0	0	0	1	176867875	T	C	C
rs78818929	0	0	0	0	0	0	0	0	0.056	0	0	0	0	0	1	176872750	C	T	T
rs76687963	0	0	0	0	0	0	0	0	0.051	0	0	0	0	0	1	176932995	A	G	G
rs147997675	0	0	0	0	0	0	0	0	0.067	0	0	0	0	0	1	176948057	G	A	A
rs140628956	0	0	0	0	0	0	0	0	0.101	0	0	0	0	0	1	177022739	T	C	C
rs138213793	0	0	0	0	0	0	0	0	0.067	0	0	0	0	0	1	177084945	A	C	C
rs75742601	0	0	0	0	0	0	0	0	0.051	0	0	0.009	0	0	1	177175692	C	T	T
rs118154080	0	0	0	0	0	0	0	0	0.051	0	0	0	0	0	1	177206846	A	T	T
rs151135612	0	0	0	0	0	0	0	0	0.062	0	0	0	0	0	1	177483678	T	C	C
rs146366815	0	0	0	0	0	0	0	0	0.056	0	0	0	0	0	1	177515977	T	C	C
rs150917636	0	0	0	0	0	0	0	0	0.056	0	0	0	0	0	1	177524585	A	G	G
rs147998427	0	0	0	0	0	0	0	0	0.062	0	0	0	0	0	1	177682328	G	T	T
rs117939314	0	0	0	0	0	0	0	0	0.062	0	0	0	0	0	1	177717951	C	T	T
rs137946897	0	0	0	0	0	0	0	0	0.062	0	0	0	0	0	1	177736537	T	C	C
rs118190412	0	0	0	0	0	0	0	0	0.09	0	0	0	0	0	1	177826922	C	T	T
rs78683595	0	0	0	0	0	0	0	0	0.09	0	0	0	0	0	1	177835591	C	A	A
rs148192455	0	0	0	0	0	0	0	0	0.051	0	0	0	0	0	1	179065712	C	A	A
rs140943311	0	0	0	0	0	0	0	0	0.056	0	0	0	0	0	1	179228659	T	C	C
rs146353131	0	0	0	0	0	0	0	0	0.051	0	0	0	0	0	1	179235979	A	G	G
rs80157999	0	0	0	0	0	0	0	0	0.051	0	0	0	0	0	1	179518806	A	G	G
rs146940440	0.008	0	0	0	0	0	0	0	0.051	0	0	0	0	0	1	179563801	T	C	C
rs145904771	0.008	0	0	0	0	0	0	0	0.051	0	0	0	0	0	1	179664953	C	T	T
rs75417654	0	0	0	0	0	0	0	0	0.073	0	0	0	0	0	1	182635625	A	G	G
rs147552352	0	0	0	0	0	0	0	0	0.073	0	0	0	0	0	1	182642713	T	C	C
rs75526405	0	0	0	0	0	0	0	0	0.079	0	0	0	0	0	1	182670018	A	G	G
rs140609631	0	0	0	0	0	0	0	0	0.067	0	0	0	0	0	1	182726506	G	A	A
rs144492958	0	0	0	0	0	0	0	0	0.079	0	0	0	0	0	1	182749086	C	T	T
rs144193872	0	0	0	0	0	0	0	0	0.051	0	0	0	0	0	1	183992592	G	A	A
rs79212550	0	0	0	0	0	0	0	0	0.067	0	0	0	0	0	1	184605126	C	T	T
rs144388802	0	0	0	0	0	0	0	0	0.051	0	0	0	0	0	1	184623347	C	T	T
rs117167207	0	0	0	0	0	0	0	0	0.056	0	0	0	0	0	1	185134871	C	T	T
rs58258154	0	0	0	0	0	0	0	0	0.067	0	0	0	0	0	1	185641752	T	G	G
rs76183014	0	0	0	0	0	0	0	0	0.056	0	0	0	0	0	1	185895966	A	G	G
rs118157744	0	0	0	0	0	0	0	0	0.051	0	0	0	0	0	1	187078757	G	T	T
rs80236099	0	0	0	0	0	0	0	0	0.073	0	0	0	0	0	1	187222715	A	G	G
rs78692997	0	0	0	0	0	0	0	0	0.073	0	0	0	0	0	1	187237312	T	G	G
rs75735370	0	0	0	0	0	0	0	0	0.129	0	0	0	0	0	1	187472432	A	G	G
rs181288332	0	0	0	0	0	0	0	0	0.096	0	0	0	0	0	1	187511255	T	C	C
rs79921709	0	0	0	0	0	0	0	0	0.112	0	0	0	0	0	1	187552762	G	A	A
rs77251318	0	0	0	0	0	0	0	0	0.073	0	0	0	0	0	1	187713464	C	T	T
rs78567763	0	0	0	0	0	0	0	0	0.073	0	0	0	0	0	1	187732389	A	T	T
rs74902957	0	0	0	0	0	0	0	0	0.096	0	0	0	0	0	1	187810169	C	A	A
rs80347802	0	0	0	0	0	0	0	0	0.096	0	0	0	0	0	1	187815476	G	C	C
rs79585757	0	0	0	0	0	0	0	0	0.096	0	0	0	0	0	1	187815479	A	T	T
rs117853354	0	0	0	0	0	0	0	0	0.073	0	0	0	0	0	1	187866628	G	A	A
rs139624474	0	0	0	0	0	0	0	0	0.051	0	0	0	0	0	1	188099496	G	A	A
rs151243358	0	0	0	0	0.008	0	0	0	0.051	0	0.023	0	0	0	1	188337045	T	C	C
rs75558019	0	0	0	0	0	0	0	0	0.056	0	0	0	0	0	1	189323904	C	T	T
rs117271099	0	0	0	0	0	0	0	0	0.051	0	0	0	0	0	1	189603777	C	T	T
rs138312731	0	0	0	0	0	0	0	0	0.062	0	0	0	0	0	1	191632624	A	G	G
rs147801291	0	0	0	0	0	0	0	0	0.051	0	0	0	0	0	1	192579167	T	C	C
rs117903171	0	0	0	0	0.017	0	0	0	0.051	0	0.121	0.036	0	0	1	193931950	A	G	G
rs148353317	0	0	0	0	0	0	0	0	0.051	0	0	0	0	0	1	195333087	C	T	T
rs147332809	0	0	0	0	0	0	0	0	0.051	0	0	0	0	0	1	195351324	G	C	C
rs146212552	0	0	0	0	0	0	0	0	0.051	0	0	0	0	0	1	195380269	T	C	C
rs79847535	0	0	0	0	0	0	0	0	0.051	0	0	0	0	0	1	198022454	G	A	A
rs78223323	0	0	0	0	0	0	0	0	0.062	0	0	0	0	0	1	199090922	C	A	A
rs117598023	0	0	0	0	0.008	0	0	0	0.062	0	0.008	0	0	0	1	199109763	G	A	A
rs117223543	0	0	0	0	0	0	0	0	0.051	0	0.008	0	0	0	1	200456610	G	A	A
rs76489605	0	0	0	0	0	0	0	0	0.056	0	0	0	0	0	1	200504327	G	T	T
rs140624238	0	0	0	0	0	0	0	0	0.051	0	0	0	0	0	1	200858489	T	G	G
rs78834064	0	0	0	0	0	0	0	0	0.073	0	0	0	0	0	1	201811686	A	G	G
rs147914238	0	0	0	0	0	0	0	0	0.084	0	0	0	0	0	1	201844633	G	A	A
rs80100379	0	0	0	0	0	0	0	0	0.062	0	0	0	0	0	1	202026206	C	T	T
rs139563397	0	0	0	0	0	0	0	0	0.056	0	0	0	0	0	1	203047282	A	G	G
rs142219216	0	0	0	0	0	0	0	0	0.056	0	0	0	0	0	1	203224851	T	C	C
rs145155618	0	0	0	0	0	0	0	0	0.051	0	0	0	0	0	1	203315577	A	G	G
rs3737974	0	0	0	0	0	0	0	0	0.051	0	0	0	0	0	1	203741326	C	T	T
rs57194423	0	0	0	0	0	0	0	0	0.051	0	0	0	0	0	1	203827597	T	C	C
rs75714980	0	0	0	0	0	0	0	0	0.051	0	0	0	0	0	1	204287349	C	T	T
rs77314450	0	0	0	0	0	0	0	0	0.056	0	0	0	0	0	1	204558646	C	G	G
rs79798426	0	0	0	0	0	0	0	0	0.062	0	0	0	0	0	1	204632296	G	A	A
rs117401993	0	0	0	0	0	0	0	0	0.056	0	0	0	0	0	1	204680398	C	T	T
rs118096906	0	0	0	0	0	0	0	0	0.051	0	0	0	0	0	1	204776253	C	G	G
rs75071703	0	0	0	0	0	0	0	0	0.056	0	0	0	0	0	1	205101332	A	C	C
rs150942414	0	0	0	0	0	0	0	0	0.079	0	0	0	0	0	1	205855135	C	T	T
rs76290594	0	0	0	0	0	0	0	0	0.056	0	0	0	0	0	1	207627183	T	C	C
rs147860921	0	0	0	0	0	0	0	0	0.051	0	0	0	0	0	1	207790125	C	T	T
rs117384736	0	0	0	0	0	0	0	0	0.051	0	0	0	0	0	1	208095316	G	A	A
rs79351736	0	0	0	0	0	0	0	0	0.079	0	0	0	0	0	1	208918997	A	G	G
rs75031875	0	0	0	0	0	0	0	0	0.096	0	0	0	0	0	1	208941345	T	G	G
rs148837438	0	0	0	0	0	0	0	0	0.079	0	0	0	0	0	1	209000223	A	G	G
rs75584516	0	0	0	0	0	0	0	0	0.079	0	0	0	0	0	1	209008627	G	A	A
rs57832074	0	0	0	0	0	0	0	0	0.084	0	0	0	0	0	1	209041387	G	T	T
rs147956296	0	0	0	0	0	0	0	0	0.051	0	0	0	0	0	1	209828400	G	T	T
rs76986755	0	0	0	0	0	0	0	0	0.067	0	0	0	0	0	1	209844445	C	T	T
rs78599614	0	0	0	0	0	0	0	0	0.067	0	0	0	0	0	1	209974750	G	A	A
rs140187923	0	0	0	0	0	0	0	0	0.062	0	0	0	0	0	1	209997742	A	T	T
rs149308812	0	0	0	0	0	0	0	0	0.067	0	0	0	0	0	1	210012116	C	T	T
rs57533399	0	0	0	0	0	0	0	0	0.051	0	0	0	0	0	1	210199741	T	G	G
rs117340110	0	0	0	0	0	0	0	0	0.051	0	0	0	0	0	1	210258246	A	C	C
rs57658857	0	0	0	0	0	0	0	0	0.051	0	0	0	0	0	1	210387997	G	A	A
rs118039640	0	0	0	0	0	0	0	0	0.084	0	0	0.009	0	0	1	210511574	C	T	T
rs117640068	0	0	0	0	0	0	0	0	0.09	0	0	0	0	0	1	210556002	A	G	G
rs146934768	0	0	0	0	0	0	0	0	0.056	0	0	0	0	0	1	210705294	C	G	G
rs142817904	0	0	0	0	0	0	0	0	0.051	0	0	0	0	0	1	211373874	G	A	A
rs151188283	0	0	0	0	0	0	0	0	0.056	0	0	0	0	0	1	211942099	C	T	T
rs77728911	0	0	0	0	0	0	0	0	0.056	0	0	0	0	0	1	211972287	G	A	A
rs143965871	0	0	0	0	0	0	0	0	0.051	0	0	0	0	0	1	212199082	C	T	T
rs79176884	0	0	0	0	0	0	0	0	0.073	0	0	0	0	0	1	212369936	T	C	C
rs74341693	0	0	0	0	0	0	0	0	0.056	0	0	0	0	0	1	212446564	C	T	T
rs79206599	0	0	0	0	0	0	0	0	0.09	0	0	0	0	0	1	212487721	T	G	G
rs116861469	0	0	0	0	0	0	0	0	0.084	0	0	0	0	0	1	212489672	A	T	T
rs117421980	0	0	0	0	0	0	0	0	0.079	0	0	0	0	0	1	212508390	C	T	T
rs74922760	0	0	0	0	0	0	0	0	0.079	0	0	0	0	0	1	212532606	T	C	C
rs141956586	0	0	0	0	0	0	0	0	0.056	0	0	0	0	0	1	214756201	C	A	A
rs142130310	0	0	0	0	0	0	0	0	0.056	0	0	0	0	0	1	215166952	C	T	T
rs78915964	0	0	0	0	0	0	0	0	0.073	0	0	0	0	0	1	215196414	T	C	C
rs186368127	0	0	0	0	0	0	0	0	0.079	0	0	0	0	0	1	215533809	G	T	T
rs77398066	0	0	0	0	0	0	0	0	0.056	0	0	0	0	0	1	216044267	T	G	G
rs75808022	0	0	0	0	0	0	0	0	0.051	0	0	0	0	0	1	216155725	T	C	C
rs75229681	0	0	0	0	0	0	0	0	0.056	0	0	0	0	0	1	217455118	T	G	G
rs138217461	0	0	0	0	0	0	0	0	0.056	0	0	0	0	0	1	217831922	T	A	A
rs143890773	0	0	0	0	0	0	0	0	0.056	0	0	0	0	0	1	217831924	G	C	C
rs117102655	0	0	0	0	0	0	0	0	0.051	0	0	0	0	0	1	219683818	G	T	T
rs143773835	0	0	0	0	0	0	0	0	0.051	0	0	0	0	0	1	219772601	C	T	T
rs79492760	0	0	0	0	0	0	0	0	0.062	0	0	0	0	0	1	220045967	A	G	G
rs74335373	0	0	0	0	0	0	0	0	0.062	0	0	0	0	0	1	220049454	A	T	T
rs78551781	0	0	0	0	0	0	0	0	0.051	0	0	0	0	0	1	220056275	G	A	A
rs74351641	0	0	0	0	0	0	0	0	0.051	0	0	0	0	0	1	223546175	C	G	G
rs79484389	0	0	0	0	0	0	0	0	0.051	0	0	0	0	0	1	223914969	C	T	T
rs148809717	0	0	0	0	0	0	0	0	0.051	0	0	0	0	0	1	224991207	A	T	T
rs147055761	0	0	0	0	0	0	0	0	0.051	0	0	0	0	0	1	225014137	A	T	T
rs75117531	0	0	0	0	0	0	0	0	0.056	0	0	0	0	0	1	225895974	A	G	G
rs144834774	0	0	0	0	0	0	0	0	0.051	0	0	0	0	0	1	226071997	A	G	G
rs79341771	0	0	0	0	0	0	0	0	0.056	0	0	0	0	0	1	226489085	T	A	A
rs150864712	0	0	0	0	0	0	0	0	0.067	0	0	0.018	0	0	1	226732874	G	A	A
rs143303511	0	0	0	0	0	0	0	0	0.051	0	0	0	0	0	1	226847273	G	A	A
rs151053817	0	0	0	0	0	0	0	0	0.067	0	0	0	0	0	1	227041770	G	A	A
rs138936074	0	0	0	0	0	0	0	0	0.051	0	0	0	0	0	1	227118876	G	A	A
rs141002463	0	0	0	0	0	0	0	0	0.056	0	0	0	0	0	1	227188014	C	A	A
rs145540185	0	0	0	0	0	0	0	0	0.056	0	0	0	0	0	1	227198711	C	T	T
rs75344927	0	0	0	0	0	0	0	0	0.062	0	0	0	0	0	1	227226710	T	C	C
rs142906559	0	0	0	0	0	0	0	0	0.051	0	0	0	0	0	1	227492510	A	G	G
rs139971112	0	0	0	0	0	0	0	0	0.051	0	0	0	0	0	1	227837399	T	C	C
rs146263533	0	0	0	0	0	0	0	0	0.051	0	0	0	0	0	1	227922183	A	C	C
rs75407840	0	0	0	0	0	0	0	0	0.056	0	0.015	0	0	0	1	227982287	G	A	A
rs143145875	0	0	0	0	0	0	0	0	0.056	0	0	0	0	0	1	228040646	C	T	T
rs74798387	0	0	0	0	0	0	0	0	0.067	0	0	0	0	0	1	228040660	T	A	A
rs77101179	0	0	0	0	0	0	0	0	0.062	0	0	0	0	0	1	228094827	C	T	T
rs143841327	0	0	0	0	0	0	0	0	0.073	0	0	0	0	0	1	228314869	C	T	T
rs143348140	0	0	0	0	0	0	0	0	0.051	0	0	0	0	0	1	228632841	A	C	C
rs143831161	0	0	0	0	0	0	0	0	0.09	0	0	0	0	0	1	228848275	G	A	A
rs79758699	0	0	0	0	0	0	0	0	0.09	0	0	0	0	0	1	228849373	C	A	A
rs76799835	0	0	0	0	0	0	0	0	0.09	0	0	0	0	0	1	228861675	A	G	G
rs78563074	0	0	0	0	0	0	0	0	0.09	0	0	0	0	0	1	229224098	G	T	T
rs149722762	0	0	0	0	0	0	0	0	0.084	0	0	0	0	0	1	229240169	A	G	G
rs141361746	0	0	0	0	0	0	0	0	0.101	0	0.008	0	0	0	1	229288229	T	A	A
rs148394064	0	0	0	0	0	0	0	0	0.107	0	0.008	0	0	0	1	229294061	T	C	C
rs79471738	0	0	0	0	0	0	0	0	0.112	0	0.008	0	0	0	1	229294866	G	A	A
rs75266408	0	0	0	0	0	0	0	0	0.112	0	0.008	0	0	0	1	229298256	G	T	T
rs139544079	0	0	0	0	0	0	0	0	0.084	0	0	0	0	0	1	229311164	C	T	T
rs74666490	0	0	0	0	0	0	0	0	0.112	0	0	0	0	0	1	229361320	C	T	T
rs117853259	0	0	0	0	0	0	0	0	0.067	0	0	0	0	0	1	229372791	G	A	A
rs117181440	0	0	0	0	0	0	0	0	0.051	0	0	0	0	0	1	229386678	C	T	T
rs2070861	0	0	0	0	0	0	0	0	0.096	0	0	0	0	0	1	229568668	G	T	T
rs77302861	0	0	0	0	0	0	0	0	0.062	0	0	0	0	0	1	229863782	G	A	A
rs141679012	0	0	0	0	0	0	0	0	0.084	0	0	0	0	0	1	229892988	G	A	A
rs79804204	0	0	0	0	0	0	0	0	0.056	0	0.008	0	0	0	1	230028249	C	T	T
rs76744803	0	0	0	0	0	0	0	0	0.056	0	0	0	0	0	1	230039238	C	G	G
rs148137468	0	0	0	0	0	0	0	0	0.056	0	0	0.009	0	0	1	230262355	G	A	A
rs144056726	0	0	0	0	0	0	0	0	0.056	0	0	0	0	0	1	230347116	C	T	T
rs3748010	0	0	0	0	0	0	0	0	0.051	0	0	0	0	0	1	230401226	A	G	G
rs140378120	0	0	0	0	0	0	0	0	0.056	0	0	0	0	0	1	230465848	T	C	C
rs141478530	0	0	0	0	0	0	0	0	0.051	0	0	0	0	0	1	230505613	C	T	T
rs138129558	0	0	0	0	0	0	0	0	0.062	0	0	0	0	0	1	230662699	A	G	G
rs74336803	0	0	0	0	0	0	0	0	0.051	0	0	0	0	0	1	231052114	T	C	C
rs77302391	0	0	0	0	0	0	0	0	0.073	0	0	0	0	0	1	231228086	C	A	A
rs76845161	0	0	0	0	0	0	0	0	0.073	0	0	0	0	0	1	231239172	A	G	G
rs117201565	0	0	0	0	0	0	0	0	0.056	0	0	0	0	0	1	231267807	T	C	C
rs75925848	0	0	0	0	0	0	0	0	0.067	0	0	0	0	0	1	233491210	T	C	C
rs117575852	0	0	0	0	0	0	0	0	0.056	0	0	0	0	0	1	234131158	A	T	T
rs149142671	0	0	0	0	0	0	0	0	0.051	0	0	0	0	0	1	234395694	A	T	T
rs75942879	0	0	0	0	0	0	0	0	0.062	0	0	0	0	0	1	234545526	T	C	C
rs74702931	0	0	0	0	0	0	0	0	0.056	0	0	0	0	0	1	234673006	A	T	T
rs57636779	0	0	0	0	0	0	0	0	0.051	0	0	0	0	0	1	234707954	C	T	T
rs143466041	0	0	0	0	0	0	0	0	0.056	0	0	0	0	0	1	234713207	C	T	T
rs76665833	0	0	0	0	0	0	0	0	0.067	0	0	0	0	0	1	234888943	C	T	T
rs146961467	0	0	0	0	0	0	0	0	0.051	0	0	0	0	0	1	234972448	C	T	T
rs117265727	0	0	0	0	0	0	0	0	0.101	0	0	0	0	0	1	235098409	C	G	G
rs148385905	0	0	0	0	0	0	0	0	0.056	0	0	0	0	0	1	235364225	G	A	A
rs146248732	0	0	0	0	0	0	0	0	0.051	0	0	0	0	0	1	235504685	T	G	G
rs116951045	0	0	0	0	0	0	0	0	0.062	0	0	0	0	0	1	235553365	C	T	T
rs147423666	0	0	0	0	0	0	0	0	0.067	0	0	0	0	0	1	235616642	C	G	G
rs76025160	0	0	0	0	0	0	0	0	0.051	0	0	0	0	0	1	235705425	G	A	A
rs141533040	0	0	0	0	0	0	0	0	0.051	0	0	0	0	0	1	235773219	G	A	A
rs75745477	0	0	0	0	0	0	0	0	0.118	0	0	0	0	0	1	235779752	C	T	T
rs3754231	0	0	0	0	0	0	0	0	0.051	0	0	0	0	0	1	235841899	A	T	T
rs78425567	0	0	0	0	0	0	0	0	0.073	0	0	0	0	0	1	235887300	A	G	G
rs3768065	0	0	0	0	0	0	0	0	0.073	0	0	0	0	0	1	235971734	G	A	A
rs76863055	0	0	0	0	0	0	0	0	0.073	0	0	0	0	0	1	235992515	A	G	G
rs146107208	0	0	0	0	0	0	0	0	0.073	0	0	0	0	0	1	235995314	A	G	G
rs117545071	0	0	0	0	0	0	0	0	0.051	0	0	0	0	0	1	236105134	C	T	T
rs148010320	0	0	0	0	0	0	0	0	0.051	0	0	0	0	0	1	236131806	G	C	C
rs75677269	0	0	0	0	0	0	0	0	0.084	0	0	0	0	0	1	236286124	A	G	G
rs147921125	0	0	0	0	0	0	0	0	0.056	0	0	0	0	0	1	236357681	T	C	C
rs75188992	0	0	0	0	0	0	0	0	0.062	0	0	0	0	0	1	236582592	G	T	T
rs117245173	0	0	0	0	0	0	0	0	0.062	0	0	0	0	0	1	236609169	C	T	T
rs141521336	0	0	0	0	0	0	0	0	0.056	0	0	0	0	0	1	236617638	G	A	A
rs137975237	0	0	0	0	0	0	0	0	0.051	0	0	0	0	0	1	237171177	T	C	C
rs149919962	0	0	0	0	0	0	0	0	0.073	0	0	0	0	0	1	237221461	T	C	C
rs74417965	0	0	0	0	0	0	0	0	0.051	0	0	0	0	0	1	237459064	A	T	T
rs76726329	0	0	0	0	0	0	0	0	0.056	0	0	0	0	0	1	237957465	A	G	G
rs148778435	0	0	0	0	0	0	0	0	0.056	0	0	0	0	0	1	238774157	G	T	T
rs118161155	0	0	0	0	0	0	0	0	0.051	0	0	0	0	0	1	239292879	A	C	C
rs143516239	0	0	0	0	0	0	0	0	0.067	0	0	0	0	0	1	239575299	T	C	C
rs141964998	0	0	0	0	0	0	0	0	0.062	0	0	0	0	0	1	239780097	A	G	G
rs147964996	0	0	0	0	0	0	0	0	0.079	0	0	0	0	0	1	239855384	T	A	A
rs149188738	0	0	0	0	0	0	0	0	0.056	0	0	0	0	0	1	239869565	G	T	T
rs144149308	0	0	0	0	0	0	0	0	0.067	0	0	0	0	0	1	240495398	A	G	G
rs79330114	0	0	0	0	0	0	0	0	0.051	0	0	0	0	0	1	241324703	A	C	C
rs76147060	0	0	0	0	0	0	0	0	0.073	0	0	0	0	0	1	241443476	T	C	C
rs117267325	0	0	0	0	0	0	0	0	0.079	0	0	0	0	0	1	241484668	C	T	T
rs78815820	0	0	0	0	0	0	0	0	0.124	0	0	0	0	0	1	241502631	T	C	C
rs142038072	0	0	0	0	0	0	0	0	0.067	0	0	0	0	0	1	241582278	A	G	G
rs144629354	0	0	0	0	0	0	0	0	0.051	0	0	0	0	0	1	241775035	C	T	T
rs75223084	0	0	0	0	0	0	0	0	0.056	0	0	0	0	0	1	241777080	C	T	T
rs140649713	0	0	0	0	0	0	0	0	0.062	0	0	0	0	0	1	241878707	C	T	T
rs141067944	0	0	0	0	0	0	0	0	0.051	0	0	0	0	0	1	242347023	C	T	T
rs138035650	0	0	0	0	0	0	0	0	0.051	0	0	0	0	0	1	242541100	T	C	C
rs141138844	0	0	0	0	0.042	0	0	0	0.051	0	0.076	0.009	0	0	1	243552613	A	G	G
rs141386357	0	0	0	0	0	0	0	0	0.056	0	0	0	0	0	1	243630026	G	C	C
rs148118107	0	0	0	0	0	0	0	0	0.051	0	0	0	0	0	1	243639806	C	T	T
rs141045552	0	0	0	0	0	0	0	0	0.051	0	0	0	0	0	1	243650932	T	C	C
rs147587818	0	0	0	0	0	0	0	0	0.056	0	0	0	0	0	1	243887333	C	A	A
rs145685744	0	0	0	0	0	0	0	0	0.056	0	0	0	0	0	1	243894740	A	T	T
rs116852882	0	0	0	0	0	0	0	0	0.062	0	0.008	0	0	0	1	244038189	G	A	A
rs146532263	0	0	0	0	0	0	0	0	0.056	0	0	0	0	0	1	244070819	T	G	G
rs139141450	0	0	0	0	0	0	0	0	0.051	0	0	0	0	0	1	244077983	C	T	T
rs142651184	0	0	0	0	0	0	0	0	0.051	0	0	0	0	0	1	244665676	G	T	T
rs139903087	0	0	0	0	0	0	0	0	0.051	0	0	0	0	0	1	244667007	A	G	G
rs143185900	0	0	0	0	0	0	0	0	0.073	0	0	0	0	0	1	244861624	G	A	A
rs148592858	0	0	0	0	0	0	0	0	0.056	0	0	0	0	0	1	245192941	G	A	A
rs117645931	0	0	0	0	0	0	0	0	0.062	0	0	0	0	0	1	245561103	C	T	T
rs143181328	0	0	0	0	0	0	0	0	0.062	0	0	0	0	0	1	245571742	C	T	T
rs74479082	0	0	0	0	0	0	0	0	0.073	0	0	0	0	0	1	245716300	T	C	C
rs143329903	0	0	0	0	0	0	0	0	0.056	0	0	0	0	0	1	245781810	A	G	G
rs138471051	0	0	0	0	0	0	0	0	0.051	0	0	0	0	0	1	245783033	A	G	G
rs139879127	0	0	0	0	0	0	0	0	0.056	0	0	0	0	0	1	245967520	T	C	C
rs147000530	0	0	0	0	0	0	0	0	0.051	0	0	0	0	0	1	246157742	C	T	T
rs117343395	0	0	0	0	0	0	0	0	0.051	0	0	0	0	0	1	246188767	G	A	A
rs117802172	0	0	0	0	0	0	0	0	0.051	0	0	0	0	0	1	246200246	T	C	C
rs138801356	0	0	0	0	0	0	0	0	0.051	0	0	0	0	0	1	246232306	T	C	C
rs141794843	0	0	0	0	0	0	0	0	0.051	0	0	0	0	0	1	246249027	T	G	G
rs147984924	0	0	0	0	0	0	0	0	0.067	0	0	0	0	0	1	246479278	G	A	A
rs141944253	0	0	0	0	0	0	0	0	0.051	0	0	0	0	0	1	246784187	A	G	G
rs57144133	0	0	0	0	0	0	0	0	0.079	0	0	0	0	0	1	247148275	G	C	C
rs76419729	0	0	0	0	0	0	0	0	0.051	0	0	0	0	0	1	247519506	T	C	C
rs77194395	0	0	0	0	0	0	0	0	0.084	0	0	0	0	0	1	247519697	G	A	A
rs74933485	0	0	0	0	0	0	0	0	0.051	0	0	0	0	0	1	248287824	C	A	A
rs75803466	0	0	0	0	0	0	0	0	0.067	0	0	0	0	0	1	248441105	T	G	G
rs77538204	0	0	0	0	0	0	0	0	0.051	0	0	0	0	0	2	407974	C	T	T
rs77175907	0	0	0	0	0	0	0	0	0.051	0	0	0	0	0	2	417821	C	A	A
rs142572725	0	0	0	0	0	0	0	0	0.051	0	0	0	0	0	2	466826	C	T	T
rs117221352	0	0	0	0	0	0	0	0	0.067	0	0	0	0	0	2	672457	C	A	A
rs78778082	0	0	0	0	0	0	0	0	0.056	0	0	0	0	0	2	2832756	G	A	A
rs78595343	0	0	0	0	0	0	0	0	0.056	0	0	0	0	0	2	2842845	G	A	A
rs116918070	0	0	0	0	0	0	0	0	0.062	0	0	0	0	0	2	2893376	G	A	A
rs140836769	0	0	0	0	0	0	0	0	0.079	0	0	0	0	0	2	3140070	A	C	C
rs140572602	0	0	0	0	0	0	0	0	0.062	0	0	0	0	0	2	3655582	G	A	A
rs117881377	0	0	0	0	0	0	0	0	0.056	0	0	0	0	0	2	3681479	G	T	T
rs149935113	0	0	0	0	0	0	0	0	0.067	0	0	0.018	0	0	2	3701797	C	T	T
rs75688254	0	0	0	0	0	0	0	0	0.056	0	0	0	0	0	2	5318648	C	T	T
rs142636719	0	0	0	0	0	0	0	0	0.073	0	0	0	0	0	2	6208136	A	G	G
rs117938782	0	0	0	0	0	0	0	0	0.062	0	0	0	0	0	2	6692084	C	T	T
rs140734274	0	0	0	0	0	0	0	0	0.051	0	0	0	0	0	2	7287409	T	C	C
rs148847328	0	0	0	0	0	0	0	0	0.051	0	0	0	0	0	2	7435271	G	A	A
rs146890051	0	0	0	0	0	0	0	0	0.062	0	0	0	0	0	2	7588857	C	A	A
rs116905570	0	0	0	0	0	0	0	0	0.056	0	0	0	0	0	2	7813473	A	T	T
rs138259672	0	0	0	0	0	0	0	0	0.051	0	0	0	0	0	2	8138237	T	C	C
rs117594581	0	0	0	0	0	0	0	0	0.067	0	0	0	0	0	2	9263642	G	A	A
rs147884975	0	0	0	0	0	0	0	0	0.073	0	0	0	0	0	2	9318717	T	C	C
rs150386975	0	0	0	0	0	0	0	0	0.051	0	0	0	0	0	2	9926984	C	A	A
rs146240963	0	0	0	0	0	0	0	0	0.056	0	0	0	0	0	2	9975485	C	T	T
rs147894126	0	0	0	0	0	0	0	0	0.051	0	0	0	0	0	2	10023114	T	C	C
rs146435265	0	0	0	0	0	0	0	0	0.051	0	0	0	0	0	2	10588031	G	C	C
rs80240697	0	0	0	0	0	0	0	0	0.056	0	0	0	0	0	2	10592149	C	T	T
rs79928288	0	0	0	0	0	0	0	0	0.056	0	0	0	0	0	2	11618191	T	G	G
rs3749070	0	0	0	0	0	0	0	0	0.056	0	0	0	0	0	2	11988933	G	A	A
rs76972743	0	0	0	0	0	0	0	0	0.062	0	0	0	0	0	2	12145219	G	A	A
rs75066145	0	0	0	0	0.075	0	0	0	0.062	0	0.091	0.018	0	0	2	12224806	A	G	G
rs149057569	0	0	0	0	0	0	0	0	0.056	0	0	0	0	0	2	13146223	C	T	T
rs141151208	0	0	0	0	0	0	0	0	0.051	0	0	0	0	0	2	13399766	T	C	C
rs139904429	0	0	0	0	0	0	0	0	0.051	0	0	0	0	0	2	13552541	A	G	G
rs147581844	0	0	0	0	0	0	0	0	0.051	0	0	0	0	0	2	13600470	T	C	C
rs75048487	0	0	0	0	0	0	0	0	0.062	0	0	0	0	0	2	13639968	A	G	G
rs148051210	0	0	0	0	0	0	0	0	0.096	0	0	0	0	0	2	13720913	C	T	T
rs140849850	0	0	0	0	0	0	0	0	0.062	0	0	0	0	0	2	13786492	T	C	C
rs151019983	0	0	0	0	0	0	0	0	0.051	0	0	0	0	0	2	15025214	G	T	T
rs117758510	0	0	0	0	0	0	0	0	0.056	0	0	0	0	0	2	15237450	G	A	A
rs78047436	0	0	0	0	0	0	0	0	0.051	0	0	0	0	0	2	15329178	C	T	T
rs79808437	0	0	0	0	0	0	0	0	0.056	0	0	0	0	0	2	15428195	A	C	C
rs117736780	0	0	0	0	0	0	0	0	0.051	0	0	0	0	0	2	15455480	C	T	T
rs140124432	0	0	0	0	0	0	0	0	0.051	0	0	0	0	0	2	15683657	T	C	C
rs145560687	0	0	0	0	0	0	0	0	0.051	0	0	0	0	0	2	15683661	A	T	T
rs140276668	0	0	0	0	0	0	0	0	0.073	0	0	0	0	0	2	16532274	A	C	C
rs147435455	0	0	0	0	0	0	0	0	0.073	0	0	0	0	0	2	16977305	G	T	T
rs78795777	0	0	0	0	0	0	0	0	0.051	0	0	0	0	0	2	17595833	T	C	C
rs117742365	0	0	0	0	0	0	0	0	0.056	0	0	0	0	0	2	18007474	G	A	A
rs138890939	0	0	0	0	0	0	0	0	0.056	0	0	0	0	0	2	18206652	T	C	C
rs150016574	0	0	0	0	0	0	0	0	0.051	0	0	0	0	0	2	19353675	C	T	T
rs185738068	0	0	0	0	0	0	0	0	0.051	0	0	0	0	0	2	19735030	G	A	A
rs77739277	0	0	0	0	0	0	0	0	0.056	0	0	0	0	0	2	20049296	C	G	G
rs76765949	0	0	0	0	0	0	0	0	0.051	0	0	0	0	0	2	21405102	C	T	T
rs145417088	0	0	0	0	0	0	0	0	0.056	0	0	0	0	0	2	21607129	A	G	G
rs144142940	0	0	0	0	0	0	0	0	0.056	0	0	0	0	0	2	22253631	C	T	T
rs148868229	0	0	0	0	0	0	0	0	0.051	0	0	0	0	0	2	22445083	T	C	C
rs151337607	0	0	0	0	0	0	0	0	0.051	0	0	0	0	0	2	22578507	C	T	T
rs138797374	0	0	0	0	0	0	0	0	0.051	0	0	0	0	0	2	22584298	C	A	A
rs143786000	0	0	0	0	0	0	0	0	0.079	0	0	0	0	0	2	22774988	A	T	T
rs78726795	0	0	0	0	0	0	0	0	0.056	0	0	0	0	0	2	23031614	T	C	C
rs149110738	0	0	0	0	0	0	0	0	0.056	0	0	0	0	0	2	23057416	G	A	A
rs77485601	0	0	0	0	0	0	0	0	0.051	0	0	0	0	0	2	23071162	G	A	A
rs117848869	0	0	0	0	0	0	0	0	0.051	0	0	0	0	0	2	23330642	A	T	T
rs117801194	0	0	0	0	0	0	0	0	0.062	0	0	0	0	0	2	23647098	T	G	G
rs140234442	0	0	0	0	0	0	0	0	0.051	0	0	0	0	0	2	23904863	T	G	G
rs75494635	0	0	0	0	0	0	0	0	0.067	0	0	0	0	0	2	24670553	C	G	G
rs75304229	0	0	0	0	0	0	0	0	0.079	0	0	0	0	0	2	24675831	G	A	A
rs116997258	0	0	0	0	0	0	0	0	0.062	0	0	0	0	0	2	25045761	C	T	T
rs74261308	0	0	0	0	0.008	0	0	0	0.062	0	0	0	0	0	2	25245208	G	A	A
rs75109626	0	0	0	0	0	0	0	0	0.067	0	0	0	0	0	2	25265998	G	C	C
rs117495619	0	0	0	0	0	0	0	0	0.067	0	0	0	0	0	2	25669269	C	T	T
rs139123958	0	0	0	0	0	0	0	0	0.051	0	0	0	0	0	2	26189589	T	C	C
rs142805027	0	0	0	0	0	0	0	0	0.096	0	0	0	0	0	2	26559708	T	C	C
rs80282676	0	0	0	0	0	0	0	0	0.051	0	0	0	0	0	2	26909069	C	T	T
rs79267447	0	0	0	0	0	0	0	0	0.051	0	0	0	0	0	2	27086669	C	T	T
rs77168834	0	0	0	0	0	0	0	0	0.051	0	0	0	0	0	2	27098452	G	A	A
rs76118795	0	0	0	0	0	0	0	0	0.051	0	0	0	0	0	2	27218118	C	G	G
rs76952917	0	0	0	0	0	0	0	0	0.056	0	0	0	0	0	2	27274079	G	C	C
rs143623616	0	0	0	0	0	0	0	0	0.056	0	0	0	0	0	2	27284930	G	A	A
rs74812870	0	0	0	0	0	0	0	0	0.051	0	0	0	0	0	2	27481411	C	A	A
rs187908253	0	0	0	0	0	0	0	0	0.051	0	0	0	0	0	2	27488364	T	A	A
rs117643691	0	0	0	0	0	0	0	0	0.062	0	0	0	0	0	2	27550273	A	G	G
rs142187881	0	0	0	0	0	0	0	0	0.062	0	0	0	0	0	2	27603401	G	C	C
rs76091394	0	0	0	0	0	0	0	0	0.056	0	0	0	0	0	2	28494856	G	A	A
rs78793041	0	0	0	0	0	0	0	0	0.073	0	0	0	0	0	2	28582459	G	A	A
rs144837298	0	0	0	0	0	0	0	0	0.051	0	0	0	0	0	2	28714775	G	T	T
rs143280173	0	0	0	0	0	0	0	0	0.051	0	0	0	0	0	2	28794685	A	G	G
rs28364813	0	0	0	0	0.025	0	0	0	0.073	0	0.03	0.009	0	0	2	29021837	A	G	G
rs146876414	0	0	0	0	0	0	0	0	0.051	0	0	0	0	0	2	29149357	T	C	C
rs116855506	0	0	0	0	0	0	0	0	0.051	0	0	0	0	0	2	31200512	C	A	A
rs187892204	0	0	0	0	0	0	0	0	0.051	0	0	0	0	0	2	31202566	A	G	G
rs77738659	0	0	0	0	0.008	0	0	0	0.056	0	0.03	0	0	0	2	31290425	T	A	A
rs57819240	0	0	0	0	0	0	0	0	0.051	0	0	0	0	0	2	32430245	T	A	A
rs117489516	0	0	0	0	0	0	0	0	0.056	0	0	0	0	0	2	32567328	C	G	G
rs117083120	0	0	0	0	0	0	0	0	0.056	0	0	0	0	0	2	32608389	G	A	A
rs76351853	0	0	0	0	0	0	0	0	0.051	0	0	0	0	0	2	32667870	A	T	T
rs78814208	0	0	0	0	0	0	0	0	0.056	0	0	0	0	0	2	32722954	A	G	G
rs80194945	0	0	0	0	0	0	0	0	0.051	0	0	0	0	0	2	32831685	A	C	C
rs74396122	0	0	0	0	0	0	0	0	0.062	0	0	0	0	0	2	32925636	C	T	T
rs185294003	0	0	0	0	0	0	0	0	0.056	0	0	0	0	0	2	32939403	T	A	A
rs78887898	0	0	0	0	0	0	0	0	0.051	0	0	0	0	0	2	35669361	C	A	A
rs74591146	0	0	0	0	0	0	0	0	0.051	0	0	0	0	0	2	35671471	C	T	T
rs150926215	0	0	0	0	0	0	0	0	0.051	0	0	0	0	0	2	36519465	G	T	T
rs77247452	0	0	0	0	0	0	0	0	0.056	0	0	0	0	0	2	36607007	A	C	C
rs117453351	0	0	0	0	0	0	0	0	0.051	0	0	0	0	0	2	37101460	C	A	A
rs76505778	0	0	0	0	0	0	0	0	0.09	0	0	0	0	0	2	37517885	C	G	G
rs181132135	0	0	0	0	0	0	0	0	0.051	0	0	0	0	0	2	38755372	C	T	T
rs75954686	0	0	0	0	0	0	0	0	0.051	0	0	0	0	0	2	38761540	G	C	C
rs151319195	0	0	0	0	0	0	0	0	0.051	0	0	0	0	0	2	38763481	G	A	A
rs144692692	0	0	0	0	0	0	0	0	0.051	0	0	0	0	0	2	38772188	T	G	G
rs147280318	0	0	0	0	0	0	0	0	0.051	0	0	0	0	0	2	38774074	C	T	T
rs150823894	0	0	0	0	0	0	0	0	0.051	0	0	0	0	0	2	38774405	T	C	C
rs142534212	0	0	0	0	0	0	0	0	0.051	0	0	0	0	0	2	38775815	C	G	G
rs79363464	0	0	0	0	0	0	0	0	0.051	0	0	0	0	0	2	38781531	T	C	C
rs76264454	0	0	0	0	0	0	0	0	0.051	0	0	0	0	0	2	38784839	G	C	C
rs74699814	0	0	0	0	0	0	0	0	0.051	0	0	0	0	0	2	38788124	T	G	G
rs145028267	0	0	0	0	0	0	0	0	0.051	0	0	0	0	0	2	38789111	T	G	G
rs78064122	0	0	0	0	0	0	0	0	0.051	0	0	0	0	0	2	38789687	T	G	G
rs77791701	0	0	0	0	0	0	0	0	0.051	0	0	0	0	0	2	38790122	C	T	T
rs142757248	0	0	0	0	0	0	0	0	0.051	0	0	0	0	0	2	38791543	C	T	T
rs147370266	0	0	0	0	0	0	0	0	0.051	0	0	0	0	0	2	38792437	A	C	C
rs79594582	0	0	0	0	0	0	0	0	0.051	0	0	0	0	0	2	38799483	A	C	C
rs78491878	0	0	0	0	0	0	0	0	0.051	0	0	0	0	0	2	38799837	T	C	C
rs149237483	0	0	0	0	0	0	0	0	0.051	0	0	0	0	0	2	38800026	C	A	A
rs77360526	0	0	0	0	0	0	0	0	0.051	0	0	0	0	0	2	38800044	A	T	T
rs144118352	0	0	0	0	0	0	0	0	0.051	0	0	0	0	0	2	38800813	C	T	T
rs148654095	0	0	0	0	0	0	0	0	0.051	0	0	0	0	0	2	38802160	C	G	G
rs117773651	0	0	0	0	0	0	0	0	0.051	0	0	0	0	0	2	38802345	A	G	G
rs75416792	0	0	0	0	0	0	0	0	0.051	0	0	0	0	0	2	38802902	G	A	A
rs79494948	0	0	0	0	0	0	0	0	0.051	0	0	0	0	0	2	38803081	A	G	G
rs149181866	0	0	0	0	0	0	0	0	0.051	0	0	0	0	0	2	38803347	T	C	C
rs188654055	0	0	0	0	0	0	0	0	0.051	0	0	0	0	0	2	38806522	G	A	A
rs2304005	0	0	0	0	0	0	0	0	0.051	0	0	0	0	0	2	38808857	A	C	C
rs117385826	0	0	0	0	0	0	0	0	0.051	0	0	0	0	0	2	38809221	T	C	C
rs139123440	0	0	0	0	0	0	0	0	0.051	0	0	0	0	0	2	38809670	T	C	C
rs147473630	0	0	0	0	0	0	0	0	0.051	0	0	0	0	0	2	38809872	G	A	A
rs191077708	0	0	0	0	0	0	0	0	0.051	0	0	0	0	0	2	38809898	C	T	T
rs183325157	0	0	0	0	0	0	0	0	0.051	0	0	0	0	0	2	38810294	A	G	G
rs144054336	0	0	0	0	0	0	0	0	0.051	0	0	0	0	0	2	38811219	C	T	T
rs147490222	0.008	0	0	0	0	0	0	0	0.051	0	0	0	0	0	2	38812498	G	A	A
rs3213852	0	0	0	0	0	0	0	0	0.051	0	0	0	0	0	2	38812660	T	G	G
rs144825097	0	0	0	0	0	0	0	0	0.051	0	0	0	0	0	2	38813204	C	T	T
rs79867825	0	0	0	0	0	0	0	0	0.051	0	0	0	0	0	2	38815141	T	C	C
rs142202571	0	0	0	0	0	0	0	0	0.051	0	0	0	0	0	2	38815202	G	C	C
rs80061101	0	0	0	0	0	0	0	0	0.051	0	0	0	0	0	2	38815261	C	T	T
rs192487624	0	0	0	0	0	0	0	0	0.051	0	0	0	0	0	2	38815733	A	C	C
rs75127170	0	0	0	0	0	0	0	0	0.051	0	0	0	0	0	2	38816018	C	G	G
rs149589265	0	0	0	0	0	0	0	0	0.051	0	0	0	0	0	2	38816031	C	A	A
rs148304711	0	0	0	0	0	0	0	0	0.051	0	0	0	0	0	2	38816819	G	A	A
rs150914281	0	0	0	0	0	0	0	0	0.051	0	0	0	0	0	2	38816986	T	G	G
rs144452636	0	0	0	0	0	0	0	0	0.051	0	0	0	0	0	2	38817212	T	C	C
rs78496376	0	0	0	0	0	0	0	0	0.051	0	0	0	0	0	2	38817986	A	T	T
rs78493444	0	0	0	0	0	0	0	0	0.051	0	0	0	0	0	2	38818004	G	A	A
rs118179488	0	0	0	0	0	0	0	0	0.051	0	0	0	0	0	2	38818371	C	T	T
rs77223249	0	0	0	0	0	0	0	0	0.051	0	0	0	0	0	2	38820437	T	G	G
rs77799376	0	0	0	0	0	0	0	0	0.051	0	0	0	0	0	2	38820556	T	C	C
rs150753717	0	0	0	0	0	0	0	0	0.051	0	0	0	0	0	2	38820745	T	C	C
rs147844686	0	0	0	0	0	0	0	0	0.051	0	0	0	0	0	2	38821711	G	C	C
rs182246763	0	0	0	0	0	0	0	0	0.051	0	0	0	0	0	2	38822855	G	A	A
rs147442035	0	0	0	0	0	0	0	0	0.051	0	0	0	0	0	2	38823623	T	C	C
rs144320927	0	0	0	0	0	0	0	0	0.051	0	0	0	0	0	2	38824287	T	C	C
rs144975410	0	0	0	0	0	0	0	0	0.051	0	0	0	0	0	2	38824726	A	G	G
rs150471717	0	0	0	0	0	0	0	0	0.051	0	0	0	0	0	2	38824893	C	T	T
rs143970677	0	0	0	0	0	0	0	0	0.051	0	0	0	0	0	2	38825221	T	C	C
rs78553092	0	0	0	0	0	0	0	0	0.051	0	0	0	0	0	2	38825781	T	C	C
rs143830557	0	0	0	0	0	0	0	0	0.051	0	0	0	0	0	2	38827151	G	A	A
rs137931899	0	0	0	0	0	0	0	0	0.051	0	0	0	0	0	2	38827912	T	C	C
rs76625459	0	0	0	0	0	0	0	0	0.051	0	0	0	0	0	2	38828606	A	G	G
rs141794006	0	0	0	0	0	0	0	0	0.051	0	0	0	0	0	2	38829001	G	A	A
rs190670814	0	0	0	0	0	0	0	0	0.073	0	0	0	0	0	2	38830381	T	C	C
rs117105254	0	0	0	0	0	0	0	0	0.051	0	0	0	0	0	2	38836859	G	A	A
rs80139930	0	0	0	0	0	0	0	0	0.051	0	0	0	0	0	2	38838911	T	C	C
rs137857684	0	0	0	0	0	0	0	0	0.051	0	0	0	0	0	2	38839396	C	T	T
rs76960027	0	0	0	0	0	0	0	0	0.051	0	0	0	0	0	2	38839444	T	A	A
rs139233332	0	0	0	0	0	0	0	0	0.051	0	0	0	0	0	2	38842037	A	T	T
rs80321782	0	0	0	0	0	0	0	0	0.051	0	0	0	0	0	2	38843126	A	G	G
rs74915278	0	0	0	0	0	0	0	0	0.051	0	0	0	0	0	2	38844933	T	C	C
rs75968751	0	0	0	0	0	0	0	0	0.051	0	0	0	0	0	2	38847797	G	A	A
rs144053100	0	0	0	0	0	0	0	0	0.051	0	0	0	0	0	2	38848006	T	G	G
rs141445720	0	0	0	0	0	0	0	0	0.051	0	0	0	0	0	2	38848947	A	G	G
rs77636689	0	0	0	0	0	0	0	0	0.051	0	0	0	0	0	2	38849985	C	G	G
rs145467438	0	0	0	0	0	0	0	0	0.051	0	0	0	0	0	2	38851138	G	A	A
rs74857868	0	0	0	0	0	0	0	0	0.051	0	0	0	0	0	2	38852425	T	C	C
rs76513245	0	0	0	0	0	0	0	0	0.051	0	0	0	0	0	2	38857004	T	A	A
rs9789532	0	0	0	0	0	0	0	0	0.051	0	0	0	0	0	2	38859986	A	C	C
rs149769706	0	0	0	0	0	0	0	0	0.051	0	0	0	0	0	2	38861689	G	A	A
rs117739637	0	0	0	0	0	0	0	0	0.051	0	0	0	0	0	2	38865466	G	C	C
rs142578623	0	0	0	0	0	0	0	0	0.051	0	0	0	0	0	2	38867162	T	C	C
rs146449676	0	0	0	0	0	0	0	0	0.051	0	0	0	0	0	2	38872820	A	T	T
rs138505048	0	0	0	0	0	0	0	0	0.051	0	0	0	0	0	2	38873230	T	G	G
rs183651567	0	0	0	0	0	0	0	0	0.051	0	0	0	0	0	2	38873726	A	C	C
rs117387321	0	0	0	0	0	0	0	0	0.051	0	0	0	0	0	2	38873880	C	T	T
rs143227678	0	0	0	0	0	0	0	0	0.051	0	0	0	0	0	2	38875559	T	A	A
rs78093836	0	0	0	0	0	0	0	0	0.051	0	0	0	0	0	2	38880944	C	T	T
rs79352871	0	0	0	0	0	0	0	0	0.051	0	0	0	0	0	2	38882230	G	A	A
rs117439158	0	0	0	0	0	0	0	0	0.056	0	0	0	0	0	2	39462187	T	G	G
rs144848006	0	0	0	0	0	0	0	0	0.067	0	0	0	0	0	2	39558012	A	G	G
rs145741827	0	0	0	0	0	0	0	0	0.062	0	0	0	0	0	2	39568437	C	T	T
rs117604005	0	0	0	0	0	0	0	0	0.056	0	0	0	0	0	2	39595433	T	G	G
rs78354599	0	0	0	0	0	0	0	0	0.051	0	0	0	0	0	2	39609743	C	T	T
rs139021603	0	0	0	0	0	0	0	0	0.062	0	0	0	0	0	2	39619458	G	A	A
rs79013298	0	0	0	0	0	0	0	0	0.067	0	0	0	0	0	2	39665968	A	G	G
rs150359514	0	0	0	0	0	0	0	0	0.084	0	0	0	0	0	2	39769334	G	A	A
rs80326034	0	0	0	0	0	0	0	0	0.084	0	0	0	0	0	2	39786640	T	G	G
rs118021404	0	0	0	0	0	0	0	0	0.084	0	0	0	0	0	2	40026212	G	T	T
rs117318671	0	0	0	0	0	0	0	0	0.062	0	0	0	0	0	2	40179660	C	T	T
rs142576095	0	0	0	0	0	0	0	0	0.067	0	0	0	0	0	2	40292928	T	G	G
rs146380703	0	0	0	0	0	0	0	0	0.073	0	0	0	0	0	2	40300212	C	T	T
rs146557952	0	0	0	0	0	0	0	0	0.073	0	0	0	0	0	2	40301243	G	C	C
rs141157513	0	0	0	0	0	0	0	0	0.073	0	0	0	0	0	2	40303196	C	T	T
rs150735110	0	0	0	0	0	0	0	0	0.073	0	0	0	0	0	2	40303302	C	A	A
rs117326644	0	0	0	0	0	0	0	0	0.073	0	0	0	0	0	2	40314556	C	T	T
rs148649453	0	0	0	0	0	0	0	0	0.073	0	0	0	0	0	2	40318763	G	A	A
rs118071521	0	0	0	0	0	0	0	0	0.067	0	0	0	0	0	2	40320268	T	A	A
rs116936491	0	0	0	0	0	0	0	0	0.073	0	0	0	0	0	2	40320454	C	T	T
rs118109954	0	0	0	0	0	0	0	0	0.056	0	0	0	0	0	2	40374173	A	C	C
rs76228474	0	0	0	0	0	0	0	0	0.062	0	0	0	0	0	2	40500595	A	C	C
rs151037383	0	0	0	0	0	0	0	0	0.067	0	0	0	0	0	2	40523625	G	A	A
rs140472442	0	0	0	0	0	0	0	0	0.067	0	0	0	0	0	2	40529448	T	G	G
rs79884844	0	0	0	0	0	0	0	0	0.079	0	0	0	0	0	2	40567124	T	C	C
rs150664313	0	0	0	0	0	0	0	0	0.056	0	0	0	0	0	2	41470847	T	A	A
rs138354119	0	0	0	0	0	0	0	0	0.051	0	0	0	0	0	2	41514684	C	T	T
rs150818888	0	0	0	0	0	0	0	0	0.051	0	0	0	0	0	2	41524457	A	T	T
rs117247067	0	0	0	0	0	0	0	0	0.051	0	0	0	0	0	2	41537332	T	G	G
rs77496499	0	0	0	0	0	0	0	0	0.056	0	0	0	0	0	2	41566327	A	G	G
rs187882840	0.008	0	0	0	0	0	0	0	0.051	0	0	0	0	0	2	41566549	C	A	A
rs140779678	0	0	0	0	0	0	0	0	0.051	0	0	0	0	0	2	41583079	T	C	C
rs145437844	0	0	0	0	0	0	0	0	0.051	0	0	0	0	0	2	41588311	A	G	G
rs148692259	0	0	0	0	0	0	0	0	0.051	0	0	0	0	0	2	41591429	C	T	T
rs142557891	0	0	0	0	0	0	0	0	0.051	0	0	0	0	0	2	41704047	C	T	T
rs79195526	0	0	0	0	0	0	0	0	0.056	0	0	0	0	0	2	41963424	G	C	C
rs76437920	0	0	0	0	0	0	0	0	0.056	0	0	0	0	0	2	42108751	C	T	T
rs77925262	0	0	0	0	0	0	0	0	0.056	0	0	0	0	0	2	42108771	C	T	T
rs74358269	0	0	0	0	0	0	0	0	0.051	0	0	0	0	0	2	42206544	T	C	C
rs145715153	0	0	0	0	0	0	0	0	0.051	0	0	0	0	0	2	42207618	G	A	A
rs137966432	0	0	0	0	0	0	0	0	0.051	0	0	0	0	0	2	42955439	C	G	G
rs141319878	0	0	0	0	0	0	0	0	0.051	0	0	0	0	0	2	43164452	G	T	T
rs141868289	0	0	0	0	0	0	0	0	0.056	0	0	0	0	0	2	43206164	C	T	T
rs149741181	0	0	0	0	0	0	0	0	0.051	0	0	0	0	0	2	43229067	T	G	G
rs78883527	0	0	0	0	0	0	0	0	0.056	0	0	0	0	0	2	43381394	G	C	C
rs79974832	0	0	0	0	0	0	0	0	0.051	0	0.008	0	0	0	2	43523500	C	T	T
rs148359778	0	0	0	0	0	0	0	0	0.056	0	0	0	0	0	2	43829394	A	T	T
rs78056014	0	0	0	0	0	0	0	0	0.067	0	0	0	0	0	2	43957200	C	T	T
rs118059503	0	0	0	0	0.025	0	0	0	0.051	0	0.015	0	0	0	2	44093080	C	G	G
rs79261265	0	0	0	0	0	0	0	0	0.056	0	0	0	0	0	2	44152558	T	C	C
rs79262992	0	0	0	0	0	0	0	0	0.067	0	0	0	0	0	2	44186492	T	C	C
rs77420297	0	0	0	0	0	0	0	0	0.051	0	0	0	0	0	2	44266839	A	T	T
rs79748009	0	0	0	0	0	0	0	0	0.056	0	0	0	0	0	2	44545126	T	C	C
rs149721921	0	0	0	0	0	0	0	0	0.056	0	0	0	0	0	2	44579508	T	C	C
rs187614388	0	0	0	0	0	0	0	0	0.056	0	0	0	0	0	2	44608191	C	T	T
rs151129230	0	0	0	0	0	0	0	0	0.067	0	0	0	0	0	2	45115214	A	C	C
rs75918858	0	0	0	0	0	0	0	0	0.051	0	0	0	0	0	2	45482785	T	C	C
rs79182483	0	0	0	0	0.008	0	0	0	0.056	0	0	0	0	0	2	45496467	T	C	C
rs139429379	0	0	0	0	0	0	0	0	0.067	0	0	0	0	0	2	45532143	A	T	T
rs77772687	0	0	0	0	0	0	0	0	0.062	0	0	0	0	0	2	45778011	G	C	C
rs78021800	0.016	0	0	0	0	0	0	0	0.056	0	0	0	0	0	2	45815469	C	T	T
rs148263409	0	0	0	0	0	0	0	0	0.067	0	0	0	0	0	2	45958015	T	C	C
rs117476772	0	0	0	0	0	0	0	0	0.079	0	0	0	0	0	2	45963537	T	C	C
rs78781854	0	0	0	0	0	0	0	0	0.084	0	0	0	0	0	2	46030506	C	T	T
rs75429446	0	0	0	0	0	0	0	0	0.062	0	0	0	0	0	2	47933054	C	T	T
rs150749445	0	0	0	0	0	0	0	0	0.051	0	0	0	0	0	2	47983225	T	G	G
rs76143449	0	0	0	0	0	0	0	0	0.09	0	0	0	0	0	2	48038241	C	T	T
rs141354799	0	0	0	0	0	0	0	0	0.084	0	0	0	0	0	2	48076382	G	A	A
rs76397142	0	0	0	0	0	0	0	0	0.056	0	0	0	0	0	2	48211460	C	T	T
rs76812235	0	0	0	0	0	0	0	0	0.101	0	0	0	0	0	2	48224144	C	A	A
rs138287443	0	0	0	0	0	0	0	0	0.096	0	0	0	0	0	2	48273914	T	C	C
rs118130030	0	0	0	0	0	0	0	0	0.09	0	0	0	0	0	2	48376525	T	C	C
rs75936632	0	0	0	0	0	0	0	0	0.09	0	0	0	0	0	2	48380702	T	A	A
rs117592372	0	0	0	0	0	0	0	0	0.073	0	0	0	0	0	2	48462981	T	G	G
rs76203891	0	0	0	0	0	0	0	0	0.101	0	0	0	0	0	2	48506469	T	G	G
rs76147123	0	0	0	0	0	0	0	0	0.084	0	0	0	0	0	2	48657932	A	G	G
rs138626396	0	0	0	0	0	0	0	0	0.079	0	0	0	0	0	2	48710951	A	G	G
rs75837024	0	0	0	0	0	0	0	0	0.09	0	0	0	0	0	2	48763333	A	G	G
rs74515796	0	0	0	0	0	0	0	0	0.084	0	0	0	0	0	2	48810221	C	G	G
rs77691526	0	0	0	0	0	0	0	0	0.084	0	0	0	0	0	2	48811959	G	A	A
rs80049195	0	0	0	0	0	0	0	0	0.051	0	0	0	0	0	2	48844195	C	T	T
rs117866227	0	0	0	0	0	0	0	0	0.079	0	0	0	0	0	2	48922414	C	T	T
rs78842424	0	0	0	0	0	0	0	0	0.09	0	0	0	0	0	2	48948978	G	A	A
rs76620388	0	0	0	0	0	0	0	0	0.079	0	0	0	0	0	2	48962925	G	A	A
rs74861929	0	0	0	0	0	0	0	0	0.051	0	0	0	0	0	2	50874362	C	G	G
rs148634156	0	0	0	0	0	0	0	0	0.051	0	0	0	0	0	2	50876000	C	G	G
rs74681949	0	0	0	0	0	0	0	0	0.062	0	0	0	0	0	2	51770443	T	A	A
rs79898610	0	0	0	0	0	0	0	0	0.062	0	0	0	0	0	2	51786229	T	C	C
rs78834561	0	0	0	0	0	0	0	0	0.056	0	0	0	0	0	2	51819658	T	C	C
rs76240155	0	0	0	0	0	0	0	0	0.056	0	0	0	0	0	2	51929809	G	A	A
rs74507844	0	0	0	0	0	0	0	0	0.062	0	0	0	0	0	2	52013433	C	A	A
rs78534482	0	0	0	0	0	0	0	0	0.067	0	0	0	0	0	2	52031158	T	C	C
rs149122782	0	0	0	0	0	0	0	0	0.062	0	0	0	0	0	2	52705569	A	G	G
rs145383573	0	0	0	0	0	0	0	0	0.062	0	0	0	0	0	2	52718210	G	A	A
rs137856912	0	0	0	0	0	0	0	0	0.051	0	0	0	0	0	2	53932842	T	A	A
rs140379032	0	0	0	0	0	0	0	0	0.051	0	0	0	0	0	2	54248470	T	C	C
rs76046603	0	0	0	0	0	0	0	0	0.051	0	0	0	0	0	2	54959968	T	G	G
rs117897277	0	0	0	0	0	0	0	0	0.051	0	0	0	0	0	2	55413778	A	G	G
rs79793314	0	0	0	0	0	0	0	0	0.056	0	0	0	0	0	2	55662403	C	G	G
rs77845700	0	0	0	0	0	0	0	0	0.084	0	0	0	0	0	2	56091724	A	G	G
rs117514916	0	0	0	0	0	0	0	0	0.073	0	0	0	0	0	2	56466307	C	G	G
rs117693431	0	0	0	0	0	0	0	0	0.051	0	0	0	0	0	2	57159373	C	T	T
rs143939900	0	0	0	0	0	0	0	0	0.051	0	0	0	0	0	2	57330763	T	C	C
rs142217286	0	0	0	0	0	0	0	0	0.056	0	0	0	0	0	2	58124535	A	G	G
rs143504715	0	0	0	0	0	0	0	0	0.051	0	0	0	0	0	2	58143396	C	G	G
rs147113381	0	0	0	0	0	0	0	0	0.051	0	0	0	0	0	2	59108629	A	T	T
rs138677318	0	0	0	0	0	0	0	0	0.051	0	0	0	0	0	2	59113825	G	A	A
rs74370603	0	0	0	0	0	0	0	0	0.051	0	0	0	0	0	2	59482157	C	T	T
rs142740205	0	0	0	0	0	0	0	0	0.051	0	0	0	0	0	2	60581783	T	G	G
rs147229635	0	0	0	0	0	0	0	0	0.051	0	0	0	0	0	2	60665058	T	G	G
rs142547583	0	0	0	0	0	0	0	0	0.051	0	0	0	0	0	2	60665692	G	T	T
rs74397145	0	0	0	0	0	0	0	0	0.067	0	0	0	0	0	2	62257001	G	C	C
rs138929574	0	0	0	0	0	0	0	0	0.051	0	0	0	0	0	2	66047272	A	G	G
rs148879462	0	0	0	0	0	0	0	0	0.056	0	0	0	0	0	2	66109146	A	T	T
rs74607129	0	0	0	0	0	0	0	0	0.051	0	0	0	0	0	2	66203562	A	G	G
rs41356746	0	0	0	0	0	0	0	0	0.073	0	0	0	0	0	2	66350754	C	A	A
rs75476753	0	0	0	0	0	0	0	0	0.073	0	0	0	0	0	2	66362052	T	C	C
rs60888943	0	0	0	0	0	0	0	0	0.067	0	0	0	0	0	2	66488574	T	C	C
rs75983056	0	0	0	0	0	0	0	0	0.073	0	0	0	0	0	2	66544054	A	G	G
rs140480138	0	0	0	0	0	0	0	0	0.067	0	0	0	0	0	2	66585836	A	T	T
rs80033741	0	0	0	0	0	0	0	0	0.056	0	0	0	0	0	2	66598006	G	T	T
rs189837472	0	0	0	0	0	0	0	0	0.062	0	0	0	0	0	2	66605154	C	G	G
rs77316871	0	0	0	0	0	0	0	0	0.152	0	0	0	0	0	2	66732086	C	G	G
rs116918443	0	0	0	0	0	0	0	0	0.157	0	0	0	0	0	2	66769451	A	T	T
rs2300479	0	0	0	0	0	0	0	0	0.14	0	0	0	0	0	2	66781661	A	C	C
rs145616838	0	0	0	0	0	0	0	0	0.051	0	0	0	0	0	2	66888640	C	T	T
rs117251601	0	0	0	0	0	0	0	0	0.09	0	0	0	0	0	2	67060607	T	G	G
rs141497845	0	0	0	0	0	0	0	0	0.084	0	0	0	0	0	2	67108139	G	A	A
rs117759842	0	0	0	0	0	0	0	0	0.062	0	0	0	0	0	2	67127543	G	A	A
rs139616434	0	0	0	0	0	0	0	0	0.051	0	0	0	0	0	2	67551643	A	T	T
rs75648395	0	0	0	0	0	0	0	0	0.051	0	0	0	0	0	2	67602919	A	G	G
rs78854817	0	0	0	0	0	0	0	0	0.067	0	0	0	0	0	2	67637449	A	G	G
rs76329752	0	0	0	0	0	0	0	0	0.073	0	0	0	0	0	2	67715743	C	T	T
rs79065944	0	0	0	0	0	0	0	0	0.067	0	0	0	0	0	2	67749634	G	A	A
rs78747641	0	0	0	0	0	0	0	0	0.067	0	0	0	0	0	2	67758675	G	A	A
rs139422817	0	0	0	0	0	0	0	0	0.051	0	0	0	0	0	2	68312131	G	A	A
rs78800613	0	0	0	0	0	0	0	0	0.051	0	0	0	0	0	2	68321641	T	C	C
rs76277481	0	0	0	0	0	0	0	0	0.051	0	0	0	0	0	2	68327740	A	G	G
rs148879515	0	0	0	0	0	0	0	0	0.051	0	0	0	0	0	2	68528430	T	C	C
rs79842868	0	0	0	0	0	0	0	0	0.062	0	0	0	0	0	2	69025121	G	T	T
rs3749130	0	0	0	0	0	0	0	0	0.056	0	0	0	0	0	2	69034515	C	T	T
rs140481619	0	0	0	0	0	0	0	0	0.062	0	0	0	0	0	2	69223924	T	C	C
rs75931131	0	0	0	0	0	0	0	0	0.073	0	0	0	0	0	2	69279754	T	G	G
rs77892879	0	0	0	0	0	0	0	0	0.073	0	0	0	0	0	2	69280768	G	T	T
rs75165444	0	0	0	0	0	0	0	0	0.067	0	0	0	0	0	2	69284244	A	G	G
rs146288677	0	0	0	0	0	0	0	0	0.051	0	0	0	0	0	2	69639082	G	A	A
rs138779038	0	0	0	0	0	0	0	0	0.073	0	0	0	0	0	2	71004064	G	A	A
rs147972671	0	0	0	0	0	0	0	0	0.051	0	0	0	0	0	2	71177897	A	T	T
rs75310999	0	0	0	0	0	0	0	0	0.056	0	0	0	0	0	2	71457850	A	C	C
rs145894108	0	0	0	0	0	0	0	0	0.062	0	0	0	0	0	2	71475527	T	C	C
rs79091419	0	0	0	0	0	0	0	0	0.062	0	0	0	0	0	2	71662294	G	A	A
rs75765490	0	0	0	0	0	0	0	0	0.112	0	0	0	0	0	2	72222452	C	T	T
rs79531542	0	0	0	0	0	0	0	0	0.107	0	0	0	0	0	2	72228030	T	C	C
rs77886852	0	0	0	0	0	0	0	0	0.107	0	0	0	0	0	2	72238686	C	A	A
rs145808559	0	0	0	0	0	0	0	0	0.051	0	0	0	0	0	2	72241765	C	A	A
rs79723752	0	0	0	0	0	0	0	0	0.107	0	0	0	0	0	2	72252909	C	A	A
rs3768646	0	0	0	0	0	0	0	0	0.056	0	0	0	0	0	2	72357893	C	G	G
rs147227454	0	0	0	0	0	0	0	0	0.079	0	0	0	0	0	2	72508057	T	C	C
rs77589308	0	0	0	0	0	0	0	0	0.056	0	0	0	0	0	2	72623298	T	C	C
rs77162667	0	0	0	0	0	0	0	0	0.067	0	0	0	0	0	2	72809023	G	C	C
rs141146195	0	0	0	0	0	0	0	0	0.067	0	0	0	0	0	2	72809582	G	T	T
rs149381448	0	0	0	0	0	0	0	0	0.056	0	0	0	0	0	2	73013219	T	C	C
rs143751935	0	0	0	0	0	0	0	0	0.056	0	0	0	0	0	2	73032338	G	A	A
rs75887446	0	0	0	0	0	0	0	0	0.062	0	0	0	0	0	2	73124620	T	C	C
rs80251543	0	0	0	0	0	0	0	0	0.067	0	0	0	0	0	2	73163238	C	T	T
rs74730522	0	0	0	0	0	0	0	0	0.101	0	0	0	0	0	2	73186088	A	G	G
rs147816331	0	0	0	0	0	0	0	0	0.09	0	0	0	0	0	2	73232503	C	T	T
rs117958696	0	0	0	0	0	0	0	0	0.062	0	0	0	0	0	2	73645117	T	C	C
rs138539384	0	0	0	0	0	0	0	0	0.062	0	0	0	0	0	2	74036790	G	C	C
rs117702779	0	0	0	0	0	0	0	0	0.051	0	0	0	0	0	2	74975410	G	T	T
rs3771796	0	0	0	0	0	0	0	0	0.056	0	0	0	0	0	2	75065472	C	T	T
rs117960833	0	0	0	0	0	0	0	0	0.062	0	0	0	0	0	2	75069148	A	T	T
rs74817468	0	0	0	0	0	0	0	0	0.067	0	0	0	0	0	2	75233875	A	G	G
rs143363143	0	0	0	0	0	0	0	0	0.067	0	0	0	0	0	2	75247648	C	T	T
rs75095154	0	0	0	0	0	0	0	0	0.067	0	0.015	0	0	0	2	75384930	A	C	C
rs118067845	0	0	0	0	0	0	0	0	0.056	0	0	0	0	0	2	75497190	G	A	A
rs138904928	0	0	0	0	0	0	0	0	0.051	0	0	0	0	0	2	75519881	A	G	G
rs77975236	0	0	0	0	0	0	0	0	0.073	0	0	0	0	0	2	75701328	G	A	A
rs149057004	0	0	0	0	0	0	0	0	0.073	0	0	0	0	0	2	75740699	A	T	T
rs79151452	0	0	0	0	0	0	0	0	0.067	0	0	0	0	0	2	75799114	G	A	A
rs140259515	0	0	0	0	0	0	0	0	0.051	0	0	0	0	0	2	76251225	C	T	T
rs76826334	0	0	0	0	0	0	0	0	0.073	0	0	0	0	0	2	76266349	A	G	G
rs146862417	0	0	0	0	0	0	0	0	0.09	0	0	0	0	0	2	76917844	C	T	T
rs146026401	0	0	0	0	0	0	0	0	0.073	0	0	0	0	0	2	76934864	G	A	A
rs144716053	0	0	0	0	0	0	0	0	0.062	0	0	0	0	0	2	76961866	T	G	G
rs76687295	0	0	0	0	0	0	0	0	0.062	0	0	0	0	0	2	77022446	T	C	C
rs76965929	0.008	0	0	0	0	0	0	0	0.107	0	0	0	0	0	2	77138732	G	T	T
rs117053880	0	0	0	0	0	0	0	0	0.112	0	0	0	0	0	2	77224460	A	G	G
rs77505746	0	0	0	0	0	0	0	0	0.084	0	0	0	0	0	2	77512157	T	C	C
rs78353173	0	0	0	0	0	0	0	0	0.051	0	0	0	0	0	2	77792349	T	A	A
rs145606087	0	0	0	0	0	0	0	0	0.062	0	0	0	0	0	2	77818129	C	T	T
rs140339808	0	0	0	0	0	0	0	0	0.051	0	0	0	0	0	2	78393167	G	A	A
rs150776983	0	0	0	0	0	0	0	0	0.056	0	0	0	0	0	2	78405749	T	G	G
rs141743606	0	0	0	0	0	0	0	0	0.051	0	0	0	0	0	2	78418638	C	T	T
rs140968924	0	0	0	0	0	0	0	0	0.051	0	0	0	0	0	2	78420412	T	A	A
rs117517890	0	0	0	0	0	0	0	0	0.079	0	0	0	0	0	2	79125790	C	A	A
rs138528477	0	0	0	0	0	0	0	0	0.051	0	0	0	0	0	2	79249629	C	T	T
rs76829967	0	0	0	0	0	0	0	0	0.096	0	0	0	0	0	2	79975627	T	G	G
rs149448760	0	0	0	0	0	0	0	0	0.051	0	0	0	0	0	2	79996004	T	G	G
rs77235789	0	0	0	0	0	0	0	0	0.079	0	0	0	0	0	2	80020327	G	A	A
rs118124315	0	0	0	0	0	0	0	0	0.062	0	0	0	0	0	2	80027635	A	G	G
rs151064541	0	0	0	0	0	0	0	0	0.062	0	0	0	0	0	2	80034140	A	T	T
rs76588640	0	0	0	0	0	0	0	0	0.067	0	0	0	0	0	2	80047604	A	G	G
rs138869109	0	0	0	0	0	0	0	0	0.051	0	0	0	0	0	2	80126346	C	T	T
rs76822723	0	0	0	0	0	0	0	0	0.051	0	0	0	0	0	2	80283679	G	A	A
rs74797317	0	0	0	0	0	0	0	0	0.051	0	0.038	0	0	0	2	80286169	A	C	C
rs147260377	0	0	0	0	0	0	0	0	0.051	0	0	0	0	0	2	80351651	A	G	G
rs117208529	0	0	0	0	0	0	0	0	0.051	0	0	0	0	0	2	80715653	A	G	G
rs13389271	0	0	0	0	0	0	0	0	0.051	0	0	0	0	0	2	80956518	C	A	A
rs78691285	0	0	0	0	0	0	0	0	0.073	0	0	0	0	0	2	84458590	C	T	T
rs141882857	0	0	0	0	0	0	0	0	0.056	0	0	0	0	0	2	84576915	G	A	A
rs145573349	0	0	0	0	0	0	0	0	0.051	0	0	0	0	0	2	84681593	T	G	G
rs117630365	0	0	0	0	0	0	0	0	0.056	0	0	0	0	0	2	85396079	G	A	A
rs80122435	0	0	0	0	0	0	0	0	0.056	0	0	0	0	0	2	85431457	G	C	C
rs183941071	0	0	0	0	0	0	0	0	0.056	0	0	0	0	0	2	85516580	G	T	T
rs116914149	0	0	0	0	0	0	0	0	0.056	0	0	0	0	0	2	86013393	C	T	T
rs146811547	0	0	0	0	0	0	0	0	0.067	0	0	0	0	0	2	86040487	G	A	A
rs147616905	0	0	0	0	0	0	0	0	0.051	0	0	0	0	0	2	86664325	G	A	A
rs144972876	0	0	0	0	0	0	0	0	0.062	0	0	0	0	0	2	86771387	C	T	T
rs77015274	0	0	0	0	0	0	0	0	0.051	0	0	0	0	0	2	88464503	C	T	T
rs141617219	0	0	0	0	0	0	0	0	0.051	0	0	0	0	0	2	88555732	T	C	C
rs143899081	0	0	0	0	0	0	0	0	0.051	0	0	0	0	0	2	90109872	A	C	C
rs182190164	0	0	0	0	0	0	0	0	0.051	0	0	0	0	0	2	95471389	C	A	A
rs145447824	0	0	0	0	0	0	0	0	0.056	0	0	0	0	0	2	95573369	A	G	G
rs151154243	0	0	0	0	0	0	0	0	0.056	0	0	0	0	0	2	95576941	G	A	A
rs147292714	0	0	0	0	0	0	0	0	0.056	0	0	0	0	0	2	95613008	C	T	T
rs146587240	0	0	0	0	0	0	0	0	0.056	0	0	0	0	0	2	95700061	C	G	G
rs79889185	0	0	0	0	0	0	0	0	0.067	0	0	0	0	0	2	95710254	G	A	A
rs80206680	0	0	0	0	0	0	0	0	0.067	0	0	0	0	0	2	95945368	C	T	T
rs144752156	0	0	0	0	0	0	0	0	0.067	0	0	0	0	0	2	95949036	A	G	G
rs74734626	0	0	0	0	0	0	0	0	0.056	0	0	0	0	0	2	95962289	G	T	T
rs139388660	0	0	0	0	0	0	0	0	0.067	0	0	0	0	0	2	96016737	G	C	C
rs142890203	0	0	0	0	0	0	0	0	0.062	0	0	0	0	0	2	96036698	G	A	A
rs145510115	0	0	0	0	0	0	0	0	0.062	0	0	0	0	0	2	96048474	C	A	A
rs117129092	0	0	0	0	0	0	0	0	0.051	0	0	0	0	0	2	96369907	A	G	G
rs144071480	0	0	0	0	0	0	0	0	0.062	0	0	0	0	0	2	99092841	A	G	G
rs76319072	0	0	0	0	0	0	0	0	0.062	0	0	0	0	0	2	99251873	T	C	C
rs142185151	0	0	0	0	0	0	0	0	0.051	0	0	0	0	0	2	99371669	C	G	G
rs138719261	0	0	0	0	0	0	0	0	0.051	0	0	0	0	0	2	99523834	C	T	T
rs146721122	0	0	0	0	0	0	0	0	0.051	0	0	0	0	0	2	99527838	G	A	A
rs77470555	0	0	0	0	0	0	0	0	0.056	0	0	0	0	0	2	99556280	G	A	A
rs151032294	0	0	0	0	0	0	0	0	0.056	0	0	0	0	0	2	99576001	A	C	C
rs77852562	0	0	0	0	0	0	0	0	0.051	0	0	0	0	0	2	99722342	A	G	G
rs3811554	0	0	0	0	0	0	0	0	0.051	0	0	0	0	0	2	99909285	T	C	C
rs139619102	0	0	0	0	0	0	0	0	0.051	0	0	0	0	0	2	100246721	G	A	A
rs146535719	0	0	0	0	0	0	0	0	0.067	0	0	0	0	0	2	100411250	T	G	G
rs149708284	0	0	0	0	0	0	0	0	0.051	0	0	0	0	0	2	101046338	C	A	A
rs77313694	0	0	0	0	0	0	0	0	0.056	0	0	0	0	0	2	101095957	G	C	C
rs148078507	0	0	0	0	0	0	0	0	0.056	0	0	0	0	0	2	101135698	G	A	A
rs142933434	0	0	0	0	0	0	0	0	0.051	0	0	0	0	0	2	101527972	C	T	T
rs148379836	0	0	0	0	0.017	0	0	0	0.079	0	0	0	0	0	2	101778165	C	T	T
rs184385741	0	0	0	0	0	0	0	0	0.084	0	0	0	0	0	2	102018043	A	T	T
rs77880862	0	0	0	0	0	0	0	0	0.056	0	0	0	0	0	2	102183776	G	T	T
rs79374708	0	0	0	0	0	0	0	0	0.051	0	0	0	0	0	2	102496560	T	A	A
rs143603573	0	0	0	0	0	0	0	0	0.067	0	0	0	0	0	2	102765279	T	A	A
rs76903613	0	0	0	0	0	0	0	0	0.051	0	0	0	0	0	2	102817407	A	G	G
rs117849215	0	0	0	0	0	0	0	0	0.056	0	0	0	0	0	2	103039863	G	A	A
rs74939875	0	0	0	0	0	0	0	0	0.062	0	0	0	0	0	2	103075493	C	T	T
rs78987776	0	0	0	0	0	0	0	0	0.051	0	0	0	0	0	2	103159534	A	G	G
rs117653995	0	0	0	0	0	0	0	0	0.051	0	0	0	0	0	2	103168836	C	T	T
rs79586008	0	0	0	0	0	0	0	0	0.062	0	0	0	0	0	2	103282446	G	C	C
rs117394157	0	0	0	0	0	0	0	0	0.062	0	0	0	0	0	2	103672531	A	T	T
rs143765833	0	0	0	0	0	0	0	0	0.051	0	0	0	0	0	2	104228312	A	G	G
rs77272086	0	0	0	0	0	0	0	0	0.051	0	0	0	0	0	2	104377839	A	G	G
rs77749114	0	0	0	0	0	0	0	0	0.051	0	0	0	0	0	2	104783646	C	T	T
rs77739495	0	0	0	0	0	0	0	0	0.073	0	0	0	0	0	2	105530221	G	C	C
rs140260048	0	0	0	0	0	0	0	0	0.056	0	0	0	0	0	2	105634403	G	A	A
rs117756243	0	0	0	0	0	0	0	0	0.079	0	0	0	0	0	2	105821278	C	T	T
rs117101150	0	0	0	0	0	0	0	0	0.051	0	0	0	0	0	2	106027967	T	G	G
rs117380121	0	0	0	0	0	0	0	0	0.051	0	0	0	0	0	2	106697847	G	C	C
rs79895244	0	0	0	0	0	0	0	0	0.062	0	0	0	0	0	2	106932672	G	A	A
rs74492108	0	0	0	0	0	0	0	0	0.062	0	0	0	0	0	2	106966627	C	T	T
rs79039101	0	0	0	0	0	0	0	0	0.062	0	0	0	0	0	2	107442104	C	T	T
rs147129406	0	0	0	0	0	0	0	0	0.079	0	0	0	0	0	2	107511822	A	G	G
rs75855853	0	0	0	0	0	0	0	0	0.056	0	0	0	0	0	2	107530266	C	T	T
rs142107275	0	0	0	0	0	0	0	0	0.056	0	0	0	0	0	2	107539999	G	A	A
rs142243283	0	0	0	0	0	0	0	0	0.056	0	0	0	0	0	2	107852973	C	T	T
rs148506680	0	0	0	0	0	0	0	0	0.056	0	0	0	0	0	2	107920066	C	T	T
rs76567885	0	0	0	0	0	0	0	0	0.073	0	0	0	0	0	2	108665048	A	G	G
rs76054074	0	0	0	0	0	0	0	0	0.062	0	0	0	0	0	2	108681689	G	A	A
rs192504869	0	0	0	0	0	0	0	0	0.056	0	0	0	0	0	2	108829968	G	C	C
rs75446282	0	0	0	0	0	0	0	0	0.067	0	0	0	0	0	2	108853131	C	T	T
rs76633494	0	0	0	0	0	0	0	0	0.067	0	0	0	0	0	2	109089895	C	A	A
rs149252657	0	0	0	0	0	0	0	0	0.067	0	0	0	0	0	2	109490376	A	T	T
rs188448898	0	0	0	0	0	0	0	0	0.051	0	0	0	0	0	2	109495942	G	A	A
rs141795097	0	0	0	0	0	0	0	0	0.056	0	0	0	0	0	2	109589102	C	G	G
rs145866834	0	0	0	0	0	0	0	0	0.056	0	0	0	0	0	2	109615719	G	A	A
rs143056576	0	0	0	0	0	0	0	0	0.051	0	0	0	0	0	2	109660997	T	C	C
rs79876875	0	0	0	0	0	0	0	0	0.056	0	0	0	0	0	2	109684671	C	T	T
rs79416931	0	0	0	0	0	0	0	0	0.062	0	0	0	0	0	2	111956258	G	A	A
rs192006250	0	0	0	0	0	0	0	0	0.051	0	0	0	0	0	2	113044913	T	C	C
rs75746030	0	0	0	0	0	0	0	0	0.073	0	0	0	0	0	2	113636292	T	C	C
[truncated: 8,989 more rows]

## Sheet: LWK
CPS SNPs specific to the LWK population according to the 9 population model. Allele frequencies in all 14 populations are shown
[truncated: 34,390 more rows]

[truncated: 2 more sheets: TSI, YRI]
