# Supplementary material for: Population-specific common SNPs reflect demographic histories and highlight regions of genomic plasticity with functional relevance
Source: BMC Genomics. 2014 Jun 6;15(1):437. doi: 10.1186/1471-2164-15-437 (PMC4092225; doi:10.1186/1471-2164-15-437)
Supplement: Supplementary file 2 — Additional file 2: 50-SNP windows detected to be enriched with CPS SNPs. (XLSX 80 KB) [file 12864_2013_6211_MOESM2_ESM.xlsx]

## Sheet: ST2
Common population-specific (CPS) SNP-enriched 50-SNP windows in different populations.
Population	Chr	Start	End	Number of CPS SNPs	Total SNPs in Window	Number of CPS SNPs in chromosome	Number of SNPs in chromosome	p-value	CPS SNPs in the window
CHINESE	2	152262460	152270263	5	50	149	1010135	1.37516e-13	rs148630684,rs146621951,rs147060515,rs117290998,rs117580729
CHINESE	2	152270347	152284534	8	50	149	1010135	9.88695e-23	rs138700073,rs148937904,rs150542817,rs140419221,rs117818855,rs117862218,rs117025608,rs150003492
CHINESE	2	152284636	152297774	12	50	149	1010135	8.13468e-36	rs140018288,rs145775831,rs117174208,rs148135251,rs117425175,rs139268829,rs147577985,rs117741127,rs145736953,rs150785427,rs151107720,rs117694963
CHINESE	2	152297815	152306035	10	50	149	1010135	3.66049e-29	rs151156544,rs117145245,rs116864071,rs143768083,rs138929520,rs117711862,rs150028168,rs149200678,rs192888562,rs117374489
CHINESE	2	152306395	152317395	5	50	149	1010135	1.37516e-13	rs147892076,rs116863822,rs150195694,rs118138052,rs147547441
CHINESE	2	152317531	152329450	5	50	149	1010135	1.37516e-13	rs3732305,rs150672982,rs138523468,rs140037920,rs142172785
CHINESE	2	152329517	152338417	8	50	149	1010135	9.88695e-23	rs141417607,rs117748631,rs143032252,rs151316425,rs117739583,rs139659406,rs117915085,rs148318449
CHINESE	2	152338740	152351148	8	50	149	1010135	9.88695e-23	rs147418314,rs138208796,rs143590037,rs144060778,rs3821324,rs149298863,rs2288194,rs117227069
CHINESE	2	152363455	152372974	9	50	149	1010135	6.44102e-26	rs151190834,rs117652649,rs190304350,rs183704293,rs139794371,rs141925007,rs185277887,rs117694074,rs117699521
CHINESE	2	152373367	152385217	7	50	149	1010135	1.30839e-19	rs117784928,rs117959904,rs117367844,rs138956213,rs144423548,rs147369976,rs117256095
CHINESE	3	74569672	74578437	4	50	54	863709	3.13433e-12	rs80325225,rs78323565,rs76731539,rs118176283
CHINESE	6	33143136	33153434	8	50	66	802575	7.20339e-25	rs148787484,rs139380712,rs118107161,rs117435723,rs117126784,rs117200425,rs116879480,rs147303697
CHINESE	6	33166034	33178595	4	50	66	802575	9.5741e-12	rs117559113,rs117878435,rs116902687,rs138620921
CHINESE	7	125773646	125780624	5	50	60	619273	1.51959e-14	rs117218950,rs181134457,rs142245905,rs117366762,rs78794918
CHINESE	7	125789941	125796527	3	50	60	619273	1.68902e-08	rs73448825,rs147955388,rs142568090
CHINESE	7	125830530	125841708	5	50	60	619273	1.51959e-14	rs117108917,rs144563772,rs118137047,rs147235628,rs117993691
CHINESE	11	119397732	119410805	4	50	74	588305	5.28606e-11	rs117724553,rs75120908,rs117835162,rs117477303
CHINESE	11	119411414	119420288	11	50	74	588305	2.12519e-33	rs117677122,rs185476121,rs141660840,rs117107126,rs74788475,rs117682466,rs117594837,rs141233874,rs117300585,rs117017805,rs139734292
CHINESE	11	119428421	119434711	3	50	74	588305	3.72812e-08	rs148414592,rs147577987,rs144992672
CHINESE	11	119434753	119444694	5	50	74	588305	5.78642e-14	rs145561002,rs140338702,rs112303051,rs144086087,rs117807627
CHINESE	11	119444730	119454670	4	50	74	588305	5.28606e-11	rs143732305,rs77997078,rs79885642,rs185737435
CHINESE	11	119454902	119466913	5	50	74	588305	5.78642e-14	rs118183377,rs149223789,rs11217337,rs11217339,rs11217341
CHINESE	11	119485289	119495352	4	50	74	588305	5.28606e-11	rs117893320,rs138611461,rs117341093,rs147230892
CHINESE	11	119495527	119503220	3	50	74	588305	3.72812e-08	rs117383841,rs118064267,rs11217359
FIN	16	86084552	86093750	4	50	108	330553	2.45252e-09	rs190584852,rs183477902,rs185853669,rs192531354
IBS	3	68079	77942	5	50	439	552020	6.39599e-10	rs181210763,rs185035756,rs187456328,rs140374139,rs190643164
IBS	4	178682935	178700862	4	50	377	567088	4.32134e-08	rs189017460,rs183599123,rs190477295,rs185767401
IBS	19	52867878	52878655	4	50	106	176449	2.77306e-08	rs142300380,rs151104123,rs185890736,rs190278961
JPT	1	798801	810000	5	50	849	766538	3.3489e-09	rs143225788,rs150032744,rs117906062,rs189512519,rs147953396
JPT	1	835204	843923	6	50	849	766538	2.76498e-11	rs117994554,rs77476995,rs78387041,rs76080294,rs117219799,rs117615060
JPT	2	38785708	38797276	6	50	942	821402	3.40822e-11	rs74699814,rs145028267,rs78064122,rs77791701,rs142757248,rs147370266
JPT	2	38797303	38809221	13	50	942	821402	1.86437e-27	rs79594582,rs78491878,rs149237483,rs77360526,rs144118352,rs148654095,rs117773651,rs75416792,rs79494948,rs149181866,rs188654055,rs2304005,rs117385826
JPT	2	38809530	38818371	20	50	942	821402	5.76967e-46	rs139123440,rs147473630,rs191077708,rs183325157,rs144054336,rs147490222,rs3213852,rs144825097,rs79867825,rs142202571,rs80061101,rs192487624,rs75127170,rs149589265,rs148304711,rs150914281,rs144452636,rs78496376,rs78493444,rs118179488
JPT	2	38818416	38825125	9	50	942	821402	7.93418e-18	rs77223249,rs77799376,rs150753717,rs147844686,rs182246763,rs147442035,rs144320927,rs144975410,rs150471717
JPT	2	38825221	38834504	7	50	942	821402	2.44156e-13	rs143970677,rs78553092,rs143830557,rs137931899,rs76625459,rs141794006,rs190670814
JPT	2	38834838	38846641	7	50	942	821402	2.44156e-13	rs117105254,rs80139930,rs137857684,rs76960027,rs139233332,rs80321782,rs74915278
JPT	2	38847132	38857878	7	50	942	821402	2.44156e-13	rs75968751,rs144053100,rs141445720,rs77636689,rs145467438,rs74857868,rs76513245
JPT	2	38870476	38878200	5	50	942	821402	3.98445e-09	rs146449676,rs138505048,rs183651567,rs117387321,rs143227678
JPT	3	44943399	44956706	7	50	772	707010	1.72712e-13	rs146704166,rs117811969,rs142459883,rs117597124,rs117987427,rs150304704,rs117169470
JPT	3	44956860	44984314	8	50	772	707010	1.00484e-15	rs116850602,rs146972252,rs150984251,rs140853846,rs138236884,rs139532510,rs137976622,rs150075510
JPT	3	44984419	45006513	6	50	772	707010	2.5357e-11	rs138762433,rs117311821,rs138423882,rs142928618,rs117227960,rs140501043
JPT	3	45006540	45024902	8	50	772	707010	1.00484e-15	rs140290327,rs139213224,rs149919119,rs118050949,rs148471687,rs149465169,rs112635883,rs138727752
JPT	3	45025133	45046067	7	50	772	707010	1.72712e-13	rs141734279,rs118022318,rs146508818,rs143833192,rs117715243,rs116988785,rs149128553
JPT	3	45070854	45082891	5	50	772	707010	3.11705e-09	rs143908960,rs143266445,rs113424714,rs189285325,rs113584106
JPT	4	187416152	187426671	18	50	531	708757	7.30026e-44	rs117826284,rs117455002,rs148092224,rs77435466,rs117168982,rs139774681,rs117864182,rs145309074,rs118070395,rs116928014,rs190939485,rs149042171,rs117980566,rs116955185,rs138964388,rs117902825,rs143234449,rs138994491
JPT	4	187426836	187436638	15	50	531	708757	2.36764e-35	rs147476283,rs117056710,rs145465436,rs78561204,rs117262020,rs118074534,rs142466121,rs117937392,rs75510148,rs150736649,rs118150028,rs145616842,rs149130798,rs118060227,rs78836392
JPT	4	187436746	187445053	17	50	531	708757	5.48699e-41	rs117069174,rs117307462,rs79192459,rs116880744,rs147512448,rs117053118,rs117936136,rs143527533,rs147158997,rs140098834,rs143974666,rs76219424,rs146573375,rs143578259,rs138709397,rs139838211,rs149437397
JPT	4	187445076	187454972	14	50	531	708757	1.35155e-32	rs144822268,rs144192208,rs146106544,rs117303147,rs118139900,rs140072571,rs78573730,rs141985657,rs118176215,rs117258469,rs117218344,rs116987135,rs78725632,rs147771879
JPT	4	187455029	187465447	7	50	531	708757	1.23698e-14	rs142510595,rs150968397,rs144634061,rs117279319,rs118000092,rs117868210,rs148021826
JPT	4	187465558	187473936	5	50	531	708757	4.77294e-10	rs151111121,rs146354024,rs75689765,rs118071340,rs146732005
JPT	4	187473984	187482523	5	50	531	708757	4.77294e-10	rs77478816,rs116903886,rs1800885,rs149755160,rs118189207
JPT	5	38239229	38251178	6	50	581	631008	9.11647e-12	rs149307621,rs149832867,rs140618459,rs143231479,rs148284738,rs142438419
JPT	5	38251622	38266864	7	50	581	631008	5.2225e-14	rs149778965,rs137874622,rs139233540,rs12522205,rs144971664,rs145141615,rs75602515
JPT	7	83438657	83451239	5	50	467	508154	1.3139e-09	rs142784920,rs75629110,rs79975838,rs117323052,rs77699837
JPT	9	135250809	135269174	8	50	519	430586	2.16757e-15	rs140457618,rs146109315,rs116870896,rs3780820,rs116977743,rs117165030,rs117939960,rs147119425
JPT	10	26748204	26758576	5	50	575	489888	4.44043e-09	rs144719109,rs150609725,rs138854174,rs150768103,rs117164323
JPT	10	30713439	30726447	8	50	575	489888	1.76383e-15	rs148936589,rs143701410,rs117110269,rs117344543,rs137996113,rs148892395,rs117783631,rs3751450
JPT	10	30726546	30738215	5	50	575	489888	4.44043e-09	rs117732875,rs117396201,rs144688885,rs147491561,rs148459030
JPT	10	30739058	30757245	5	50	575	489888	4.44043e-09	rs140971081,rs117160521,rs118106833,rs117537858,rs2274667
JPT	12	7161552	7178019	5	50	392	472381	7.88126e-10	rs79355571,rs117785527,rs149949506,rs2238118,rs2239170
JPT	13	44411896	44420473	7	50	523	356465	1.32968e-12	rs75790836,rs190541285,rs147400788,rs140163334,rs76162100,rs76968905,rs77614093
JPT	13	44442335	44451121	11	50	523	356465	2.16491e-21	rs74336252,rs79697600,rs75727215,rs148665487,rs75108260,rs147560924,rs80165099,rs79177922,rs116857652,rs147577484,rs151120466
JPT	13	44478193	44488708	5	50	523	356465	1.33822e-08	rs78900558,rs77647611,rs117031409,rs77758159,rs79757149
JPT	13	44489115	44500521	6	50	523	356465	1.45818e-10	rs78364469,rs76218285,rs147365693,rs79855851,rs80033600,rs150048380
JPT	13	44500726	44513260	5	50	523	356465	1.33822e-08	rs117351440,rs117399470,rs78172643,rs74859146,rs75297330
JPT	13	44513726	44519734	5	50	523	356465	1.33822e-08	rs186103451,rs77756240,rs76487683,rs79054580,rs78363684
JPT	13	44519875	44529173	5	50	523	356465	1.33822e-08	rs74928773,rs77521500,rs77509702,rs74624896,rs77972469
JPT	13	44535063	44543675	7	50	523	356465	1.32968e-12	rs149500781,rs117867469,rs76939025,rs75984781,rs75920995,rs77141305,rs148056064
JPT	13	44543697	44552853	7	50	523	356465	1.32968e-12	rs138830497,rs144747431,rs142316146,rs144605264,rs80191367,rs78701442,rs143791527
JPT	13	44552856	44568611	5	50	523	356465	1.33822e-08	rs139619400,rs3764145,rs117972514,rs80037835,rs141920849
JPT	13	44599248	44609747	7	50	523	356465	1.32968e-12	rs77846905,rs79228233,rs117046204,rs75110707,rs74520181,rs117438353,rs77976484
JPT	13	44610101	44620746	7	50	523	356465	1.32968e-12	rs78066734,rs58734485,rs75258093,rs76938042,rs79848627,rs76033078,rs77760275
JPT	13	98614303	98631978	8	50	523	356465	1.03512e-14	rs147695197,rs149744385,rs146431621,rs147240188,rs144758614,rs146419427,rs145516433,rs144080276
JPT	13	98632349	98647988	5	50	523	356465	1.33822e-08	rs144147150,rs147717473,rs149753472,rs3742155,rs188242836
JPT	14	64342520	64354419	7	50	395	324176	3.60961e-13	rs118069260,rs117990048,rs143693783,rs191961662,rs78557726,rs117725001,rs146217411
JPT	14	64354526	64371607	9	50	395	324176	1.29515e-17	rs141677755,rs117369775,rs117063718,rs78545797,rs78771391,rs79738023,rs75894588,rs118034278,rs117488667
JPT	14	64384201	64397305	10	50	395	324176	6.32772e-20	rs74754442,rs76747968,rs77443899,rs117592256,rs77945546,rs117971733,rs75459321,rs118139546,rs149217424,rs117035704
JPT	14	64397334	64408135	8	50	395	324176	2.32327e-15	rs118060439,rs146563058,rs75532907,rs75896774,rs78530383,rs78771324,rs75898727,rs74888042
JPT	14	64415410	64425253	6	50	395	324176	4.78448e-11	rs145099205,rs117368181,rs79710084,rs141914507,rs77288874,rs76650114
JPT	14	64425280	64437146	7	50	395	324176	3.60961e-13	rs117291646,rs112094615,rs3813414,rs75786582,rs118052468,rs145924910,rs116895145
JPT	14	64455603	64470240	6	50	395	324176	4.78448e-11	rs74469336,rs117428836,rs145127223,rs144395990,rs74606311,rs117177903
JPT	14	64470659	64482270	8	50	395	324176	2.32327e-15	rs117079709,rs141599837,rs78367621,rs77308530,rs117643417,rs117619809,rs74691724,rs78096513
JPT	14	64482536	64496749	6	50	395	324176	4.78448e-11	rs140242961,rs117273559,rs147584778,rs79535351,rs80228360,rs117615936
JPT	14	64496763	64506541	5	50	395	324176	5.30332e-09	rs75319913,rs75668459,rs117423703,rs75968613,rs139092454
JPT	14	64521461	64536713	6	50	395	324176	4.78448e-11	rs117727643,rs117152317,rs117632061,rs150557350,rs117003119,rs191537364
JPT	14	64551272	64561324	6	50	395	324176	4.78448e-11	rs141832355,rs76766841,rs117362847,rs75665958,rs3737164,rs77394114
JPT	15	37821964	37827153	7	50	397	291283	7.86816e-13	rs79363695,rs78243884,rs76393264,rs139876136,rs145463428,rs180715098,rs140157606
JPT	16	29007939	29022557	10	50	309	306735	9.21248e-21	rs117387431,rs116920646,rs117069025,rs149328280,rs143588067,rs142324515,rs149066837,rs117357635,rs143725127,rs151309182
JPT	16	79985642	79992877	5	50	309	306735	2.05025e-09	rs145046165,rs77738304,rs78306644,rs117137113,rs117384522
JPT	16	80024692	80036148	5	50	309	306735	2.05025e-09	rs78832912,rs76343864,rs79467459,rs143960045,rs141537578
JPT	16	80036384	80044438	5	50	309	306735	2.05025e-09	rs79527805,rs112790929,rs78926017,rs137906986,rs146739053
JPT	18	47480354	47488254	5	50	171	279091	1.6867e-10	rs74865622,rs142167670,rs189693628,rs77397458,rs79246946
LWK	1	2819009	2823325	5	50	1994	1525835	7.65184e-09	rs113363412,rs112369033,rs145004114,rs113274677,rs112562062
LWK	1	9241918	9248833	6	50	1994	1525835	7.47896e-11	rs112080087,rs112182059,rs111691994,rs113292804,rs113781426,rs112135709
LWK	1	26209905	26218084	6	50	1994	1525835	7.47896e-11	rs146659026,rs113611897,rs149572715,rs141473123,rs139720503,rs146165820
LWK	1	41092330	41100625	8	50	1994	1525835	4.28952e-15	rs147404215,rs145095109,rs145895959,rs150212317,rs149704739,rs139107007,rs140496866,rs138190860
LWK	1	41115671	41124319	9	50	1994	1525835	2.60702e-17	rs146314429,rs138861017,rs144629578,rs148488786,rs142607527,rs147760966,rs143781233,rs140519279,rs144271173
LWK	1	70320315	70326340	6	50	1994	1525835	7.47896e-11	rs147368133,rs186430554,rs146258703,rs190699260,rs145667314,rs140796797
LWK	1	82441014	82449937	5	50	1994	1525835	7.65184e-09	rs149204612,rs143778386,rs143663998,rs142497827,rs145396646
LWK	1	90515732	90521392	5	50	1994	1525835	7.65184e-09	rs113037025,rs112471404,rs112640853,rs111577103,rs112394550
LWK	1	95846564	95855841	5	50	1994	1525835	7.65184e-09	rs150134628,rs140235088,rs143166547,rs148423062,rs150961673
LWK	1	119302426	119307718	6	50	1994	1525835	7.47896e-11	rs148602200,rs142050818,rs151234671,rs138788824,rs139514998,rs147619418
LWK	1	119332096	119339856	5	50	1994	1525835	7.65184e-09	rs145943151,rs139868289,rs143234410,rs148379734,rs138384745
LWK	1	120022778	120027183	5	50	1994	1525835	7.65184e-09	rs192963471,rs145416642,rs148991473,rs17023805,rs112169915
LWK	1	151652659	151660615	6	50	1994	1525835	7.47896e-11	rs147583249,rs139361234,rs148995681,rs141933310,rs145080035,rs141964392
LWK	1	158299978	158306284	5	50	1994	1525835	7.65184e-09	rs144088427,rs147315754,rs149768000,rs141713267,rs148476373
LWK	1	158306298	158310038	5	50	1994	1525835	7.65184e-09	rs150062456,rs140816254,rs143860525,rs149800284,rs146644030
LWK	1	158315345	158318894	6	50	1994	1525835	7.47896e-11	rs138149915,rs145063986,rs149942010,rs142713666,rs139411829,rs150529032
LWK	1	173346901	173352697	5	50	1994	1525835	7.65184e-09	rs143725822,rs143813028,rs146350542,rs141403466,rs138011359
LWK	1	175664945	175669202	6	50	1994	1525835	7.47896e-11	rs145252356,rs138325421,rs148357674,rs141571715,rs138607410,rs142703135
LWK	1	176365780	176374052	5	50	1994	1525835	7.65184e-09	rs184124436,rs149338303,rs148780416,rs139410952,rs190849480
LWK	1	176390863	176398003	5	50	1994	1525835	7.65184e-09	rs144077485,rs150408544,rs146621280,rs149230123,rs137898969
LWK	1	222195308	222204863	5	50	1994	1525835	7.65184e-09	rs142533095,rs141645583,rs138510959,rs111948558,rs190692276
LWK	2	12089118	12096610	6	50	3623	1662789	1.55992e-09	rs192252027,rs113140027,rs111685707,rs111414364,rs138833805,rs111684107
LWK	2	16347690	16353151	10	50	3623	1662789	2.26075e-17	rs141770649,rs146230010,rs142891632,rs147960499,rs141812020,rs149187955,rs148000899,rs142368410,rs149925148,rs144624475
LWK	2	19570948	19578139	6	50	3623	1662789	1.55992e-09	rs149890021,rs144787139,rs140934333,rs141619811,rs139500421,rs138668935
LWK	2	30075307	30079645	16	50	3623	1662789	1.14668e-30	rs149084838,rs11886518,rs11886603,rs77441584,rs10171542,rs10186471,rs111991577,rs112920541,rs113683355,rs113220715,rs111829105,rs10178344,rs10203850,rs115433863,rs114321904,rs11897887
LWK	2	46673394	46680287	6	50	3623	1662789	1.55992e-09	rs111587555,rs139105733,rs113079918,rs112431574,rs113003204,rs145011769
LWK	2	46708074	46712538	8	50	3623	1662789	2.49521e-13	rs113443570,rs111936638,rs112543444,rs113303664,rs113839990,rs113236227,rs111918186,rs112801916
LWK	2	46762596	46772636	6	50	3623	1662789	1.55992e-09	rs143672987,rs145727956,rs113847858,rs112379950,rs113961821,rs111865697
LWK	2	60981252	60990595	6	50	3623	1662789	1.55992e-09	rs111329190,rs112789311,rs148297699,rs141488455,rs144384131,rs147412501
LWK	2	85124545	85131013	6	50	3623	1662789	1.55992e-09	rs112192939,rs112925540,rs113917562,rs149768370,rs147021105,rs150295625
LWK	2	99943807	99952888	6	50	3623	1662789	1.55992e-09	rs146100403,rs140023296,rs139386489,rs145311683,rs148831926,rs182435279
LWK	2	104891737	104900671	6	50	3623	1662789	1.55992e-09	rs142764375,rs142951296,rs146793479,rs145540878,rs141183349,rs138270873
LWK	2	106906148	106909849	11	50	3623	1662789	1.78871e-19	rs143056623,rs147084777,rs144124857,rs149698189,rs145531858,rs147100590,rs138441349,rs142650099,rs146895477,rs148305242,rs141430635
LWK	2	106910015	106915313	6	50	3623	1662789	1.55992e-09	rs142846695,rs76493045,rs139262814,rs142083714,rs147724236,rs139665076
LWK	2	122832923	122838316	10	50	3623	1662789	2.26075e-17	rs139928784,rs149795581,rs145683659,rs142547104,rs146865491,rs140231043,rs144895197,rs141844207,rs141483568,rs147244749
LWK	2	122838481	122845394	11	50	3623	1662789	1.78871e-19	rs144628761,rs145535387,rs144737436,rs139364761,rs145349493,rs143610669,rs138580335,rs142958952,rs148598591,rs140117034,rs149865855
LWK	2	122845548	122852561	9	50	3623	1662789	2.53398e-15	rs149121086,rs143174756,rs139095676,rs149647158,rs143925831,rs148613804,rs142035539,rs145286903,rs149139576
LWK	2	122859713	122866775	13	50	3623	1662789	8.04083e-24	rs148189587,rs145999052,rs142467195,rs147717440,rs142102559,rs150108736,rs139698305,rs147726913,rs151157084,rs137874072,rs144851260,rs148337577,rs139850585
LWK	2	125838025	125844071	7	50	3623	1662789	2.13332e-11	rs146708703,rs151319443,rs146531874,rs141778228,rs146200207,rs142973893,rs142321022
LWK	2	127538384	127543677	9	50	3623	1662789	2.53398e-15	rs143927931,rs144021697,rs141344711,rs7597789,rs7590901,rs143558343,rs138099382,rs139835814,rs141203435
LWK	2	147773496	147780123	6	50	3623	1662789	1.55992e-09	rs138883078,rs146854138,rs140960912,rs144639675,rs150510014,rs139850135
LWK	2	150690651	150697362	6	50	3623	1662789	1.55992e-09	rs138342144,rs150567124,rs151307839,rs185426906,rs112003324,rs146427882
LWK	2	152733542	152739210	17	50	3623	1662789	4.984e-33	rs142046441,rs148813235,rs143447875,rs148166796,rs143106169,rs142163138,rs150841654,rs139310011,rs149550246,rs139756303,rs145314418,rs147647355,rs140470121,rs142171511,rs150295440,rs145146475,rs180747446
LWK	2	152739276	152745208	14	50	3623	1662789	4.62137e-26	rs143763923,rs147208660,rs146461205,rs146863411,rs140647462,rs138290255,rs146487051,rs139152217,rs147469622,rs138921300,rs150766335,rs139133953,rs149002702,rs141022694
LWK	2	152745254	152753311	8	50	3623	1662789	2.49521e-13	rs144813617,rs147055786,rs138698996,rs148430131,rs141627734,rs149176664,rs140316788,rs149805649
LWK	2	157637758	157644147	6	50	3623	1662789	1.55992e-09	rs112913163,rs112579137,rs112737304,rs112053531,rs113107045,rs112206502
LWK	2	172511509	172517387	6	50	3623	1662789	1.55992e-09	rs150920676,rs146743384,rs146229347,rs141183666,rs140626943,rs150490604
LWK	2	220017686	220023509	6	50	3623	1662789	1.55992e-09	rs150720875,rs145608880,rs145298334,rs149221038,rs138362886,rs140405992
LWK	3	2189241	2195692	8	50	2343	1406016	2.96489e-14	rs141460323,rs112866020,rs113735654,rs111548311,rs145792500,rs148538218,rs112434451,rs113522938
LWK	3	2369299	2372789	5	50	2343	1406016	2.5472e-08	rs144860483,rs145269518,rs148739642,rs151247001,rs138001846
LWK	3	2396957	2402076	6	50	2343	1406016	3.17563e-10	rs147911684,rs147332477,rs143251540,rs148722822,rs146527968,rs140068674
LWK	3	13258184	13262411	5	50	2343	1406016	2.5472e-08	rs150950492,rs138405409,rs141475530,rs138830214,rs147205690
LWK	3	15219767	15226029	7	50	2343	1406016	3.31839e-12	rs141152840,rs138652146,rs143562179,rs147164574,rs144343493,rs150372906,rs138737400
LWK	3	15281026	15290242	5	50	2343	1406016	2.5472e-08	rs142430666,rs148936215,rs143588487,rs150753446,rs140427505
LWK	3	26743075	26749700	6	50	2343	1406016	3.17563e-10	rs142104997,rs141087107,rs143708108,rs186732711,rs150338896,rs150660378
LWK	3	29875598	29880355	7	50	2343	1406016	3.31839e-12	rs13325896,rs13319080,rs7340747,rs146387449,rs148243811,rs9842543,rs7340601
LWK	3	60500148	60504219	5	50	2343	1406016	2.5472e-08	rs143746986,rs146844356,rs140565221,rs150054257,rs146339197
LWK	3	117246788	117253011	14	50	2343	1406016	1.08648e-27	rs150675345,rs147863721,rs149736039,rs145648259,rs148910209,rs143546319,rs140856460,rs144684601,rs150305340,rs138320742,rs149650442,rs140922681,rs147487251,rs142774859
LWK	3	117253067	117260072	8	50	2343	1406016	2.96489e-14	rs151045528,rs146474920,rs141027652,rs146689790,rs140308769,rs143439674,rs147992842,rs142656612
LWK	3	132375371	132381268	6	50	2343	1406016	3.17563e-10	rs138019988,rs149516856,rs111676423,rs141373506,rs147340607,rs147178958
LWK	3	132381415	132387344	19	50	2343	1406016	4.40487e-40	rs113289820,rs148784405,rs143908605,rs138591272,rs147021102,rs113221911,rs111361103,rs111686677,rs112319582,rs113119571,rs113478790,rs112898849,rs112481643,rs113248560,rs112230823,rs113867079,rs150075255,rs149268459,rs112645733
LWK	3	132387387	132393683	25	50	2343	1406016	3.74455e-56	rs111531983,rs112465172,rs150605070,rs149798080,rs139649113,rs112892411,rs142229520,rs111510555,rs111896183,rs111335259,rs111650089,rs112752823,rs143052541,rs150828846,rs139927261,rs145457912,rs140554254,rs149739157,rs189597173,rs145658118,rs113774998,rs111510308,rs112554952,rs112532615,rs141962116
LWK	3	132393704	132399166	21	50	2343	1406016	2.6716e-45	rs111430707,rs113641442,rs111904472,rs139914765,rs143911240,rs111429375,rs184862333,rs139173920,rs149960487,rs146420900,rs140851958,rs148353200,rs140598819,rs143866287,rs147249192,rs138774311,rs149377335,rs144148997,rs111510101,rs139805182,rs143130744
LWK	3	132399187	132404788	25	50	2343	1406016	3.74455e-56	rs149915271,rs150864525,rs138023872,rs111771204,rs113746355,rs111995127,rs113364886,rs113671554,rs113533545,rs112572136,rs111412588,rs112144165,rs111639614,rs144728539,rs112749193,rs111727307,rs113855356,rs140970874,rs112397101,rs113337984,rs112881175,rs113640965,rs112381158,rs113696806,rs111417239
LWK	3	132404873	132410648	22	50	2343	1406016	5.82476e-48	rs191390326,rs184499699,rs188979571,rs113778548,rs138689264,rs113397477,rs113197751,rs112623967,rs113011754,rs112386774,rs113967457,rs141246014,rs143677097,rs150336894,rs138038507,rs143208915,rs138636703,rs111430851,rs113892559,rs201587784,rs112375565,rs113281144
LWK	3	132751699	132760869	5	50	2343	1406016	2.5472e-08	rs145452223,rs137888499,rs142412183,rs144698958,rs147702176
LWK	3	132863179	132870450	6	50	2343	1406016	3.17563e-10	rs150502833,rs139519358,rs139372484,rs140852659,rs150166756,rs148557237
LWK	3	132870753	132877357	6	50	2343	1406016	3.17563e-10	rs139514537,rs150617710,rs145554413,rs142276687,rs143004641,rs138960228
LWK	3	139508310	139515800	6	50	2343	1406016	3.17563e-10	rs142307932,rs150073095,rs191275819,rs6771915,rs138007913,rs6802522
LWK	3	140106208	140112212	6	50	2343	1406016	3.17563e-10	rs139938953,rs150764468,rs139095222,rs140274519,rs142404512,rs151289033
LWK	3	140112388	140119503	7	50	2343	1406016	3.31839e-12	rs144552906,rs141707331,rs147162081,rs144224799,rs149848470,rs112342603,rs140415631
LWK	3	143824538	143836755	6	50	2343	1406016	3.17563e-10	rs146723634,rs113012548,rs112079619,rs143434950,rs111542611,rs142421603
LWK	3	145431107	145435528	5	50	2343	1406016	2.5472e-08	rs144024965,rs182046768,rs186460616,rs146221530,rs141507029
LWK	3	146129700	146139955	9	50	2343	1406016	2.29952e-16	rs139289862,rs139792537,rs139923271,rs147751859,rs145537409,rs138147481,rs141467943,rs140220038,rs145260664
LWK	3	149871794	149880625	8	50	2343	1406016	2.96489e-14	rs143370098,rs148362775,rs143200043,rs138710418,rs148674117,rs143355128,rs138935888,rs141621951
LWK	3	149881162	149886974	5	50	2343	1406016	2.5472e-08	rs143447525,rs144345580,rs183820816,rs150333277,rs150648315
LWK	3	158372089	158377913	5	50	2343	1406016	2.5472e-08	rs148913404,rs148761507,rs143247321,rs140028880,rs145106063
LWK	3	167914033	167917223	5	50	2343	1406016	2.5472e-08	rs148445785,rs150990417,rs138952984,rs143752364,rs138602984
LWK	3	167917375	167921522	7	50	2343	1406016	3.31839e-12	rs139943266,rs143395448,rs145705837,rs142952247,rs146713835,rs139276358,rs150335830
LWK	3	169443243	169451544	6	50	2343	1406016	3.17563e-10	rs151002443,rs146137320,rs144510455,rs181259353,rs184649626,rs148418230
LWK	3	173667907	173676104	7	50	2343	1406016	3.31839e-12	rs181973095,rs147149752,rs144496403,rs114319266,rs142299416,rs151269285,rs147607060
LWK	3	175090662	175098467	5	50	2343	1406016	2.5472e-08	rs137950126,rs148628839,rs149260268,rs142820708,rs144764284
LWK	3	185273509	185288448	7	50	2343	1406016	3.31839e-12	rs145661256,rs149087918,rs16834919,rs7648078,rs7614282,rs138766188,rs183794141
LWK	3	196835848	196842918	5	50	2343	1406016	2.5472e-08	rs183219584,rs139356396,rs144590280,rs149256180,rs112322349
LWK	3	196843539	196850229	5	50	2343	1406016	2.5472e-08	rs144667720,rs112212435,rs112319377,rs143454487,rs146901412
LWK	4	6500363	6506712	6	50	2300	1421834	2.66169e-10	rs147510364,rs144374700,rs151180225,rs184380006,rs143234675,rs138982367
LWK	4	12814354	12818646	9	50	2300	1421834	1.76265e-16	rs142946733,rs144996817,rs147556159,rs143698404,rs142138749,rs143776067,rs140724688,rs193200605,rs145855012
LWK	4	18617397	18622227	14	50	2300	1421834	7.17416e-28	rs111320736,rs112431579,rs111974742,rs112233297,rs111651385,rs113073259,rs112703812,rs112061311,rs111236740,rs112534425,rs113544507,rs111476048,rs112892505,rs112372256
LWK	4	18622280	18626443	10	50	2300	1421834	1.1655e-18	rs112933871,rs112335643,rs111751027,rs111243583,rs112454107,rs111454482,rs112165163,rs111682436,rs113054032,rs112534938
LWK	4	18632000	18636814	5	50	2300	1421834	2.19941e-08	rs112185185,rs111938392,rs112361343,rs112184502,rs111645343
LWK	4	18642279	18647409	5	50	2300	1421834	2.19941e-08	rs112281966,rs111501049,rs113002763,rs112808119,rs113454176
LWK	4	18647474	18653612	6	50	2300	1421834	2.66169e-10	rs113243286,rs113450792,rs113748355,rs113108097,rs113519762,rs111405764
LWK	4	18660852	18667173	5	50	2300	1421834	2.19941e-08	rs112366914,rs111423289,rs112673997,rs113460242,rs113283655
LWK	4	26304418	26310243	8	50	2300	1421834	2.34141e-14	rs28728465,rs28584939,rs73113359,rs73113360,rs73113362,rs28844579,rs28887781,rs111734166
LWK	4	34790298	34799083	13	50	2300	1421834	1.68553e-25	rs150790080,rs113272444,rs112674428,rs112727707,rs147806867,rs112363168,rs113160752,rs112192381,rs113421340,rs113829157,rs139569430,rs148623046,rs113119223
LWK	4	40707939	40713833	5	50	2300	1421834	2.19941e-08	rs141016555,rs138897761,rs148636782,rs139677782,rs140654344
LWK	4	105427978	105436897	7	50	2300	1421834	2.69978e-12	rs142171834,rs139198485,rs147664166,rs145286342,rs140680930,rs145331313,rs149198731
LWK	4	106570062	106578044	16	50	2300	1421834	9.75754e-33	rs148803095,rs140344573,rs144256919,rs144927691,rs140516393,rs138912631,rs143312795,rs144480098,rs142580342,rs139945313,rs143435474,rs146759861,rs143314009,rs147104768,rs150714186,rs149483919
LWK	4	106578151	106585330	11	50	2300	1421834	6.83296e-21	rs146264732,rs142726737,rs147082204,rs138606207,rs141670723,rs146238387,rs142282702,rs147883768,rs141047270,rs145350281,rs148023343
LWK	4	106585395	106594350	8	50	2300	1421834	2.34141e-14	rs148761982,rs140595710,rs140238722,rs137993764,rs149490666,rs142887787,rs144782149,rs140219943
LWK	4	111433732	111441596	6	50	2300	1421834	2.66169e-10	rs147808929,rs112815794,rs145685308,rs149556557,rs150180976,rs142562758
LWK	4	111872318	111883394	7	50	2300	1421834	2.69978e-12	rs114074481,rs141766867,rs141765138,rs142441429,rs151329530,rs181963128,rs147732353
LWK	4	118762515	118767322	5	50	2300	1421834	2.19941e-08	rs112958577,rs113436383,rs114124591,rs112288493,rs111732685
LWK	4	127186816	127192441	6	50	2300	1421834	2.66169e-10	rs111323322,rs112743651,rs111808969,rs112665652,rs113527506,rs113827074
LWK	4	128532655	128542862	5	50	2300	1421834	2.19941e-08	rs142153613,rs142462848,rs142088146,rs141937875,rs145654781
LWK	4	131310127	131314946	6	50	2300	1421834	2.66169e-10	rs139994584,rs149822402,rs142519356,rs112615849,rs140360676,rs150344685
LWK	4	132149081	132160191	6	50	2300	1421834	2.66169e-10	rs149343386,rs143718389,rs144881377,rs141285552,rs142896404,rs140254586
LWK	4	132455995	132464002	5	50	2300	1421834	2.19941e-08	rs141394152,rs148201828,rs143632690,rs148727376,rs113573511
LWK	4	132528840	132535980	6	50	2300	1421834	2.66169e-10	rs145966989,rs146759777,rs148895042,rs149438804,rs139845046,rs149967207
LWK	4	132947675	132955729	18	50	2300	1421834	9.2538e-38	rs140902058,rs146298055,rs148955027,rs143780830,rs144068885,rs142149057,rs147853312,rs140511459,rs150434479,rs145228481,rs139041057,rs142236475,rs150540615,rs147404781,rs139811009,rs147633325,rs142751699,rs151063716
LWK	4	132974131	132981961	6	50	2300	1421834	2.66169e-10	rs150338927,rs144289213,rs182323300,rs112191182,rs111703850,rs141147104
LWK	4	132981967	132989210	5	50	2300	1421834	2.19941e-08	rs113850919,rs148406218,rs113098382,rs151190416,rs147025602
LWK	4	132989234	132997673	6	50	2300	1421834	2.66169e-10	rs113697000,rs111481757,rs145392032,rs112734308,rs112087674,rs113004491
LWK	4	133833675	133839537	6	50	2300	1421834	2.66169e-10	rs148221338,rs142007370,rs138363632,rs149277197,rs143487190,rs141806555
LWK	4	135264058	135270647	5	50	2300	1421834	2.19941e-08	rs146106730,rs140966571,rs150174530,rs138586807,rs138868622
LWK	4	143103587	143108948	7	50	2300	1421834	2.69978e-12	rs2645819,rs2645820,rs1907138,rs2645821,rs2130689,rs2645822,rs1907126
LWK	4	146610163	146615819	6	50	2300	1421834	2.66169e-10	rs149660106,rs145444734,rs146893774,rs139354849,rs147099506,rs141907354
LWK	4	171240183	171243383	6	50	2300	1421834	2.66169e-10	rs187094707,rs191590770,rs138568101,rs139184736,rs191857265,rs148267362
LWK	4	189456110	189462496	10	50	2300	1421834	1.1655e-18	rs137899706,rs140132252,rs145072784,rs151183039,rs146956856,rs147596373,rs141944941,rs150078806,rs138396652,rs149629046
LWK	4	189466838	189471705	6	50	2300	1421834	2.66169e-10	rs147181070,rs149690628,rs145538856,rs140700979,rs143692522,rs142180011
LWK	5	6844116	6849816	6	50	1736	1291741	8.82469e-11	rs139182585,rs148622277,rs142063225,rs141456286,rs140989547,rs141423014
LWK	5	23129194	23134631	5	50	1736	1291741	8.78277e-09	rs140901339,rs138404251,rs150689678,rs147622278,rs140937706
LWK	5	23928824	23933904	5	50	1736	1291741	8.78277e-09	rs189282572,rs138883333,rs140160501,rs145448882,rs138974397
LWK	5	25682790	25687806	5	50	1736	1291741	8.78277e-09	rs143675279,rs138467206,rs143112412,rs145105724,rs150402500
LWK	5	32491756	32498439	5	50	1736	1291741	8.78277e-09	rs151212730,rs6876966,rs143351425,rs142766993,rs145832789
LWK	5	38302081	38308259	7	50	1736	1291741	7.42999e-13	rs146643408,rs143353717,rs141473262,rs147073607,rs149316130,rs148993942,rs143896762
LWK	5	38308329	38314948	5	50	1736	1291741	8.78277e-09	rs147711767,rs146001216,rs141735373,rs150757787,rs113677206
LWK	5	41199959	41205161	9	50	1736	1291741	3.34048e-17	rs113065690,rs138699962,rs148940829,rs113439413,rs113235303,rs111777334,rs111307715,rs112330786,rs113239762
LWK	5	41205228	41208362	6	50	1736	1291741	8.82469e-11	rs112697124,rs113091928,rs111979865,rs7725855,rs7725719,rs7729831
LWK	5	41208450	41212393	5	50	1736	1291741	8.78277e-09	rs7729783,rs141740854,rs139267557,rs150008203,rs6863409
LWK	5	41251089	41255964	5	50	1736	1291741	8.78277e-09	rs7701180,rs16871065,rs112173951,rs150861780,rs113812224
LWK	5	95730461	95739490	5	50	1736	1291741	8.78277e-09	rs150894962,rs139239052,rs140391471,rs138940599,rs145957933
LWK	5	136140792	136149057	5	50	1736	1291741	8.78277e-09	rs113025690,rs111901970,rs112583708,rs113234487,rs139441127
LWK	5	136158565	136165401	5	50	1736	1291741	8.78277e-09	rs151189179,rs148131317,rs145936006,rs147706018,rs140618931
LWK	5	136173262	136181520	10	50	1736	1291741	1.83246e-19	rs112813254,rs113484735,rs112850794,rs111430172,rs113870924,rs112563060,rs111268439,rs142541745,rs113565658,rs111669868
LWK	5	155360209	155366966	9	50	1736	1291741	3.34048e-17	rs730028,rs730027,rs730026,rs116578570,rs138218403,rs142723340,rs146097382,rs138778784,rs144779021
LWK	5	155366973	155371893	10	50	1736	1291741	1.83246e-19	rs113638994,rs140961341,rs144893094,rs148334369,rs142565561,rs141027332,rs146765526,rs150204300,rs138722382,rs143716548
LWK	5	156054863	156061580	7	50	1736	1291741	7.42999e-13	rs12109430,rs12109261,rs12109607,rs12109886,rs113013884,rs112216148,rs113074071
LWK	5	162461280	162468655	5	50	1736	1291741	8.78277e-09	rs144485230,rs148438966,rs112298094,rs141143674,rs113200441
LWK	5	171025398	171030475	5	50	1736	1291741	8.78277e-09	rs138252499,rs145166731,rs146576239,rs141274127,rs138693613
LWK	6	4927888	4932335	14	50	2823	1249939	7.56531e-26	rs146810748,rs151037988,rs150374633,rs138115086,rs142752330,rs148399608,rs143762564,rs11968534,rs11970262,rs11965459,rs11968003,rs144454550,rs150636005,rs139815789
LWK	6	4932508	4936061	12	50	2823	1249939	1.93041e-21	rs145709912,rs142229110,rs144504328,rs141310293,rs143568827,rs11966839,rs11961775,rs11969960,rs11961852,rs11969462,rs11969464,rs11967477
LWK	6	6342956	6349521	7	50	2823	1249939	2.73024e-11	rs142398325,rs151290244,rs147055680,rs138203150,rs139230554,rs145951226,rs139468742
LWK	6	16889458	16895843	6	50	2823	1249939	1.92687e-09	rs138106246,rs143157129,rs148234171,rs150060116,rs145359509,rs140887885
LWK	6	18279753	18285608	6	50	2823	1249939	1.92687e-09	rs146615879,rs145515552,rs138870817,rs141257548,rs143100260,rs140158540
LWK	6	46286447	46293601	6	50	2823	1249939	1.92687e-09	rs149182139,rs143055155,rs139859532,rs142983055,rs141656724,rs143291401
LWK	6	52924498	52938519	13	50	2823	1249939	1.2711e-23	rs147365943,rs145016115,rs151225179,rs138862874,rs150396947,rs149566487,rs147520319,rs187178771,rs143347995,rs143915753,rs146521845,rs138436903,rs149278966
LWK	6	52952744	52961157	6	50	2823	1249939	1.92687e-09	rs144385312,rs142810640,rs150291905,rs138933218,rs146138365,rs140204803
LWK	6	52961186	52971423	11	50	2823	1249939	2.63614e-19	rs142546874,rs141915871,rs140410702,rs139338813,rs147778560,rs151011770,rs141313174,rs149353797,rs148179673,rs145085851,rs151275955
LWK	6	55656465	55664910	6	50	2823	1249939	1.92687e-09	rs145621460,rs148765590,rs145037639,rs111945733,rs138928613,rs111853409
LWK	6	55665115	55671745	6	50	2823	1249939	1.92687e-09	rs151228160,rs113546318,rs143560029,rs111864662,rs148483039,rs143324389
LWK	6	68441494	68447925	6	50	2823	1249939	1.92687e-09	rs149160726,rs150664526,rs148246743,rs140318677,rs145361456,rs150083568
LWK	6	68448177	68455238	8	50	2823	1249939	3.3084e-13	rs151036442,rs145427651,rs143051885,rs143251136,rs147508511,rs149590206,rs144263657,rs148720786
LWK	6	68462590	68469030	7	50	2823	1249939	2.73024e-11	rs148390688,rs140678649,rs145778792,rs150206353,rs149340611,rs141206185,rs149872442
LWK	6	92870262	92876624	6	50	2823	1249939	1.92687e-09	rs146820617,rs145637775,rs145729837,rs146541106,rs147087783,rs138504088
LWK	6	109528172	109532679	12	50	2823	1249939	1.93041e-21	rs144539771,rs139681911,rs145281029,rs147642155,rs140670849,rs142266707,rs151259666,rs150437824,rs146599088,rs141352601,rs145142462,rs139011929
LWK	6	109532938	109538073	22	50	2823	1249939	4.68395e-45	rs143015370,rs148203239,rs139614288,rs143638701,rs140604410,rs149752012,rs148511558,rs142847652,rs141320321,rs145108761,rs146856032,rs140595730,rs146946202,rs143571982,rs147186259,rs138861354,rs141309093,rs143731882,rs142950370,rs151118648,rs146930115,rs80221854
LWK	6	109538443	109542507	22	50	2823	1249939	4.68395e-45	rs150033031,rs145378451,rs144957143,rs147552865,rs141979971,rs140247086,rs142631341,rs144907511,rs141906388,rs150662398,rs139895921,rs144896307,rs145477043,rs143506738,rs187717617,rs191439210,rs144842952,rs138753142,rs149578982,rs140869805,rs143202404,rs147523142
LWK	6	115013430	115017910	20	50	2823	1249939	4.92771e-40	rs139581230,rs149364814,rs145337991,rs144944685,rs150467542,rs145511657,rs140305679,rs142639528,rs144887107,rs141256390,rs150779037,rs143921122,rs140715192,rs145862411,rs148598376,rs151099751,rs140270388,rs146409285,rs138631377,rs143532227
LWK	6	115017922	115022429	21	50	2823	1249939	1.58185e-42	rs147274565,rs142998313,rs150066425,rs187758819,rs188307676,rs144323489,rs140131264,rs140932128,rs138070999,rs142157802,rs146057204,rs144661244,rs148092808,rs140202882,rs146374435,rs149698421,rs145434992,rs148825666,rs142530850,rs140484961,rs150430271
LWK	6	115022434	115028202	15	50	2823	1249939	4.08776e-28	rs187993775,rs146354783,rs148560082,rs141180315,rs139117399,rs149873017,rs147571918,rs144542049,rs147811960,rs151062623,rs144951711,rs138824868,rs149613256,rs143543502,rs151219728
LWK	6	128095073	128102553	6	50	2823	1249939	1.92687e-09	rs143470384,rs113668702,rs139332381,rs113523191,rs148447984,rs147577777
LWK	6	130292383	130299542	8	50	2823	1249939	3.3084e-13	rs149214317,rs145995906,rs139587480,rs149317990,rs144631521,rs148707850,rs148239007,rs143773242
LWK	6	132251741	132256887	9	50	2823	1249939	3.48056e-15	rs138348692,rs148049658,rs140884490,rs138308805,rs142020313,rs146706653,rs145012488,rs146223186,rs147661214
LWK	6	132256907	132264305	6	50	2823	1249939	1.92687e-09	rs142375495,rs141471796,rs149636672,rs139807298,rs147406256,rs151244083
LWK	6	163239119	163247434	6	50	2823	1249939	1.92687e-09	rs141410167,rs139620421,rs144136625,rs148621828,rs138937063,rs143669604
LWK	7	15030432	15032691	6	50	2058	1010990	1.03974e-09	rs144412778,rs140870653,rs139059456,rs180756608,rs140162385,rs145931932
LWK	7	47803654	47807946	7	50	2058	1010990	1.32678e-11	rs190799852,rs148092526,rs139543554,rs144057277,rs146732311,rs139272027,rs150433256
LWK	7	47808036	47812938	9	50	2058	1010990	1.37113e-15	rs141883085,rs146235534,rs150536981,rs149664396,rs145478106,rs141011473,rs141817060,rs145574709,rs137973979
LWK	7	124759145	124767997	6	50	2058	1010990	1.03974e-09	rs112956050,rs115715424,rs144120173,rs142161230,rs149231704,rs147371524
LWK	7	141817070	141821937	6	50	2058	1010990	1.03974e-09	rs145150211,rs147598401,rs138890525,rs150466297,rs139335028,rs140614502
LWK	8	3261657	3264534	5	50	1983	1129607	3.29123e-08	rs185136530,rs145155189,rs146904255,rs150087818,rs148536702
LWK	8	3278526	3281248	5	50	1983	1129607	3.29123e-08	rs185122138,rs138763747,rs141800429,rs139345779,rs148576509
LWK	8	13605785	13607364	8	50	1983	1129607	4.4725e-14	rs143636405,rs147263811,rs185295530,rs139277712,rs143814878,rs142139103,rs141138091,rs146998554
LWK	8	13607416	13609261	11	50	1983	1129607	1.66539e-20	rs149376673,rs142767129,rs140173067,rs150876716,rs149681398,rs145512722,rs139421446,rs145047946,rs140307403,rs144964285,rs138837431
LWK	8	16319790	16323783	6	50	1983	1129607	4.3208e-10	rs139995924,rs142511156,rs145742015,rs138323369,rs149154069,rs142242929
LWK	8	26121145	26126928	5	50	1983	1129607	3.29123e-08	rs145627502,rs138190070,rs148325653,rs147331339,rs142700935
LWK	8	29610414	29618982	11	50	1983	1129607	1.66539e-20	rs113436985,rs112027096,rs141585271,rs186258278,rs149962921,rs188507451,rs147655523,rs151306515,rs144605133,rs141653499,rs146204488
LWK	8	36275411	36283311	9	50	1983	1129607	3.65208e-16	rs150932168,rs142517093,rs146847385,rs149430938,rs147935350,rs138342665,rs145023774,rs146235129,rs144157185
LWK	8	36478208	36484356	5	50	1983	1129607	3.29123e-08	rs145725512,rs112166501,rs113178853,rs112505076,rs111718319
LWK	8	36484369	36493346	7	50	1983	1129607	4.7542e-12	rs140088558,rs113708760,rs113151652,rs112827515,rs113118806,rs112420059,rs112756095
LWK	8	36504613	36511946	7	50	1983	1129607	4.7542e-12	rs112502898,rs113461511,rs112423608,rs150536203,rs112350595,rs112238888,rs111690032
LWK	8	37430702	37436568	7	50	1983	1129607	4.7542e-12	rs113518832,rs150324137,rs139137407,rs116163044,rs114758578,rs140549638,rs150467279
LWK	8	37436645	37440863	11	50	1983	1129607	1.66539e-20	rs144719857,rs141728703,rs147181665,rs140507879,rs139437790,rs149890870,rs144942482,rs143082009,rs146599026,rs141359501,rs145155761
LWK	8	37453470	37461922	7	50	1983	1129607	4.7542e-12	rs113520510,rs140088232,rs111260427,rs113295080,rs111321499,rs113492525,rs16886906
LWK	8	56073644	56080120	5	50	1983	1129607	3.29123e-08	rs149550219,rs144402569,rs144910436,rs147942838,rs143710314
LWK	8	56080230	56085432	5	50	1983	1129607	3.29123e-08	rs140319444,rs142950976,rs150675145,rs145956282,rs111332094
LWK	8	56085609	56092639	8	50	1983	1129607	4.4725e-14	rs145975593,rs141618170,rs139032688,rs145831098,rs148403842,rs113880286,rs111941661,rs150329367
LWK	8	56106535	56112828	8	50	1983	1129607	4.4725e-14	rs112382860,rs138036104,rs140961580,rs186850493,rs142113236,rs138578246,rs148967941,rs143294116
LWK	8	56847702	56853484	5	50	1983	1129607	3.29123e-08	rs138283635,rs149605729,rs140071517,rs143625316,rs113242972
LWK	8	57077903	57089007	6	50	1983	1129607	4.3208e-10	rs141959330,rs144220904,rs150365875,rs191742401,rs145072232,rs139913815
LWK	8	59133829	59139517	5	50	1983	1129607	3.29123e-08	rs146427942,rs148301541,rs141443556,rs142673335,rs138372676
LWK	8	70221780	70229200	7	50	1983	1129607	4.7542e-12	rs143691217,rs143549562,rs145910033,rs148711276,rs146305920,rs146924031,rs142019892
LWK	8	70229454	70234698	13	50	1983	1129607	4.83135e-25	rs145530782,rs113615979,rs113264297,rs111839926,rs113317047,rs142802283,rs113218210,rs138776639,rs113783789,rs111359820,rs112827218,rs111416256,rs112148664
LWK	8	70234700	70238908	7	50	1983	1129607	4.7542e-12	rs113811169,rs111432214,rs111246743,rs111920480,rs143924204,rs111354047,rs112887401
LWK	8	70239011	70244352	8	50	1983	1129607	4.4725e-14	rs112950465,rs113787475,rs112073729,rs111417578,rs112228763,rs148000044,rs141684370,rs139589587
LWK	8	72853817	72859874	5	50	1983	1129607	3.29123e-08	rs144414286,rs138341416,rs141642455,rs139136190,rs142767286
LWK	8	73254429	73260255	6	50	1983	1129607	4.3208e-10	rs139706853,rs145420545,rs144649135,rs191028048,rs149822082,rs139758644
LWK	8	79581535	79589689	5	50	1983	1129607	3.29123e-08	rs140067389,rs145685066,rs143142303,rs142455669,rs146568473
LWK	8	79612473	79621192	6	50	1983	1129607	4.3208e-10	rs149955511,rs146528605,rs143318022,rs147248928,rs139981184,rs141433837
LWK	8	79641076	79651942	6	50	1983	1129607	4.3208e-10	rs140188367,rs140816854,rs148226545,rs146405041,rs139244633,rs147006614
LWK	8	88258883	88264373	5	50	1983	1129607	3.29123e-08	rs143834440,rs139155593,rs140224266,rs145176020,rs143934152
LWK	8	97100031	97105285	6	50	1983	1129607	4.3208e-10	rs490021,rs498487,rs140270733,rs551313,rs554245,rs138736988
LWK	8	131641270	131648838	12	50	1983	1129607	9.46033e-23	rs150127238,rs138376997,rs149234443,rs182291849,rs187219881,rs143330110,rs140112328,rs142869187,rs149759081,rs141053165,rs143137195,rs143294030
LWK	8	134738864	134744744	6	50	1983	1129607	4.3208e-10	rs146449165,rs139120133,rs150447193,rs138278073,rs149628525,rs187069630
LWK	9	4274039	4278018	12	50	1506	849982	1.04558e-22	rs151273168,rs140465983,rs150392278,rs138146614,rs143984077,rs144545019,rs146146534,rs145767049,rs148943154,rs147658632,rs142335351,rs146207805
LWK	9	8464587	8470081	9	50	1506	849982	3.94456e-16	rs113135001,rs149792124,rs111298992,rs111407906,rs111458511,rs111306569,rs112957767,rs113136092,rs112035916
LWK	9	25570973	25576947	6	50	1506	849982	4.55411e-10	rs145041044,rs146201312,rs142508540,rs141295753,rs145246934,rs145865084
LWK	9	27884767	27890152	6	50	1506	849982	4.55411e-10	rs149795212,rs141141911,rs146337826,rs146048887,rs140030063,rs145516203
LWK	9	30943086	30946417	6	50	1506	849982	4.55411e-10	rs146314578,rs149936076,rs116818302,rs139472375,rs149566546,rs144270552
LWK	9	31008002	31012498	5	50	1506	849982	3.43971e-08	rs145494633,rs138361805,rs141940716,rs142015664,rs145882605
LWK	9	31034182	31040903	5	50	1506	849982	3.43971e-08	rs139908289,rs150129485,rs148210100,rs114179800,rs141524023
LWK	9	31071750	31076871	5	50	1506	849982	3.43971e-08	rs141273034,rs141028783,rs139664901,rs147361679,rs139429699
LWK	9	31089876	31094445	5	50	1506	849982	3.43971e-08	rs137876956,rs144741932,rs145560132,rs138554098,rs147318139
LWK	9	31094468	31100373	6	50	1506	849982	4.55411e-10	rs140271535,rs143486490,rs139401212,rs140064697,rs139228072,rs143344575
LWK	9	36013199	36019597	5	50	1506	849982	3.43971e-08	rs144918212,rs144935910,rs138810171,rs149176990,rs150337269
LWK	9	43399591	43431692	6	50	1506	849982	4.55411e-10	rs143122086,rs148253904,rs141852912,rs142065450,rs192783418,rs181863141
LWK	9	77096546	77104592	5	50	1506	849982	3.43971e-08	rs143238668,rs141409398,rs145577787,rs149461213,rs140403962
LWK	9	87744316	87749096	5	50	1506	849982	3.43971e-08	rs145236299,rs145131424,rs142278084,rs148157809,rs138329865
LWK	9	102184841	102193040	7	50	1506	849982	5.05272e-12	rs148889578,rs143547258,rs138321898,rs190871273,rs113891882,rs113039338,rs148174296
LWK	9	107459157	107465343	7	50	1506	849982	5.05272e-12	rs147988004,rs150774549,rs184915910,rs147660706,rs138336036,rs141398266,rs141683078
LWK	9	107465348	107472507	7	50	1506	849982	5.05272e-12	rs148525070,rs141434953,rs140223150,rs149998605,rs146619002,rs143930300,rs139413299
LWK	9	108711081	108720063	5	50	1506	849982	3.43971e-08	rs146712631,rs114252020,rs150890250,rs139823351,rs146266809
LWK	10	1524831	1529066	5	50	1530	974190	1.89668e-08	rs139138952,rs149894927,rs113409801,rs112819476,rs111574112
LWK	10	15822435	15828172	7	50	1530	974190	2.18937e-12	rs181239213,rs116179164,rs144579480,rs148485895,rs145212197,rs151170610,rs149883200
LWK	10	26690276	26697294	26	50	1530	974190	1.18539e-59	rs142081411,rs140419001,rs140957525,rs149372902,rs143671451,rs142029414,rs140944577,rs147506404,rs139533044,rs149692615,rs148392713,rs146508985,rs144812394,rs150426408,rs146908635,rs139385336,rs150732099,rs143965762,rs143481675,rs148865696,rs143722319,rs151054433,rs142416533,rs146422292,rs139033793,rs149606869
LWK	10	37084166	37090233	7	50	1530	974190	2.18937e-12	rs148027756,rs150532856,rs148769777,rs141466301,rs149498843,rs140014652,rs147679264
LWK	10	45574711	45583802	10	50	1530	974190	8.60422e-19	rs73287584,rs17157448,rs73287589,rs73287599,rs73287601,rs73289603,rs73289605,rs73289610,rs73289672,rs112613832
LWK	10	45583837	45592278	11	50	1530	974190	4.88668e-21	rs73289682,rs7902733,rs7906497,rs111714029,rs73289688,rs113576183,rs73289692,rs111736175,rs73289694,rs73289697,rs73291604
LWK	10	45598945	45605153	5	50	1530	974190	1.89668e-08	rs139652343,rs140979079,rs113611468,rs73291688,rs73291689
LWK	10	45619117	45626182	6	50	1530	974190	2.22612e-10	rs73275147,rs73275149,rs73275159,rs73275160,rs61168968,rs112680289
LWK	10	45626193	45633642	10	50	1530	974190	8.60422e-19	rs73275166,rs111494441,rs113615747,rs73275168,rs73275171,rs111278787,rs111430945,rs73275179,rs139267431,rs73275183
LWK	10	56812782	56819932	5	50	1530	974190	1.89668e-08	rs150264606,rs148926410,rs147196919,rs150797887,rs143530382
LWK	10	56820208	56826285	5	50	1530	974190	1.89668e-08	rs141685348,rs146210657,rs138547746,rs141540498,rs148434594
LWK	10	59060321	59064423	7	50	1530	974190	2.18937e-12	rs150604342,rs147857284,rs149047604,rs140260585,rs139035018,rs150448618,rs149586074
LWK	10	59901559	59908845	6	50	1530	974190	2.22612e-10	rs150746087,rs149462067,rs144388598,rs140129921,rs145948042,rs150519542
LWK	10	61250859	61261252	6	50	1530	974190	2.22612e-10	rs141393658,rs149692934,rs146417256,rs138770345,rs150750382,rs146437204
LWK	10	84838449	84843118	6	50	1530	974190	2.22612e-10	rs112908096,rs112059792,rs111585315,rs112241933,rs113166457,rs113265752
LWK	10	84843223	84848724	6	50	1530	974190	2.22612e-10	rs112578353,rs111337155,rs111795335,rs113676510,rs112598147,rs112894184
LWK	10	84870128	84876739	5	50	1530	974190	1.89668e-08	rs112906117,rs111668052,rs141522242,rs113483729,rs142307773
LWK	10	99148172	99154713	5	50	1530	974190	1.89668e-08	rs111383212,rs113460026,rs151121243,rs141298637,rs111806001
LWK	10	115504542	115512493	5	50	1530	974190	1.89668e-08	rs148708731,rs141915842,rs141901467,rs142574529,rs138047420
LWK	10	116027555	116033892	7	50	1530	974190	2.18937e-12	rs146385175,rs150031608,rs142532420,rs186730814,rs191534695,rs141920472,rs141971143
LWK	11	5947116	5950910	7	50	1684	963595	4.60014e-12	rs145011632,rs139338646,rs150037134,rs145233433,rs143734553,rs148060866,rs144815822
LWK	11	7191030	7196310	5	50	1684	963595	3.2164e-08	rs149227949,rs141821607,rs150623384,rs139610391,rs142528044
LWK	11	7196319	7202767	5	50	1684	963595	3.2164e-08	rs111824708,rs148257700,rs186100888,rs147147358,rs146561054
LWK	11	7202794	7208417	6	50	1684	963595	4.20182e-10	rs144339012,rs146580492,rs140407824,rs138149429,rs143636510,rs145821538
LWK	11	7728877	7735008	17	50	1684	963595	1.13859e-34	rs143779263,rs147216825,rs142156106,rs151175612,rs139076272,rs145397707,rs149198852,rs147061548,rs138336785,rs143820164,rs144527679,rs148429422,rs143140123,rs151122039,rs141079483,rs145838863,rs34728157
LWK	11	7735010	7740309	6	50	1684	963595	4.20182e-10	rs28444690,rs142542057,rs148402155,rs142479133,rs147698148,rs112830877
LWK	11	7764346	7768278	6	50	1684	963595	4.20182e-10	rs150037176,rs141812158,rs145924995,rs141059466,rs147905821,rs143198876
LWK	11	15796720	15803759	5	50	1684	963595	3.2164e-08	rs150849342,rs112279276,rs112751755,rs112578938,rs113794211
LWK	11	15834799	15841820	5	50	1684	963595	3.2164e-08	rs145665204,rs142531242,rs113105621,rs150076595,rs111247057
LWK	11	68746174	68752403	6	50	1684	963595	4.20182e-10	rs113133259,rs142150704,rs148598323,rs145553404,rs143610788,rs150464149
LWK	11	104736243	104743476	7	50	1684	963595	4.60014e-12	rs146276726,rs139364373,rs149793379,rs145747319,rs147925907,rs183372210,rs145190238
LWK	11	105929397	105939346	9	50	1684	963595	3.49749e-16	rs13328919,rs13328920,rs113638678,rs112968095,rs111662111,rs113411072,rs112233696,rs111712718,rs151227585
LWK	11	105939364	105951058	5	50	1684	963595	3.2164e-08	rs111543090,rs139500621,rs145166853,rs148000237,rs142892868
LWK	11	110891847	110899131	12	50	1684	963595	8.91472e-23	rs150009333,rs144565881,rs142599956,rs146517454,rs143209253,rs137964954,rs149197541,rs143319079,rs143308748,rs138277810,rs149933473,rs145996543
LWK	11	119732036	119737372	8	50	1684	963595	4.30552e-14	rs150109786,rs138089107,rs148085202,rs140239881,rs145650844,rs148605939,rs140346260,rs138167240
LWK	11	127939844	127948238	5	50	1684	963595	3.2164e-08	rs113930793,rs111994660,rs113450209,rs112386443,rs113841700
LWK	12	16194833	16204238	6	50	1960	935460	1.23308e-09	rs137979765,rs144084070,rs147328945,rs144715535,rs142886299,rs138604648
LWK	12	16227627	16234969	7	50	1960	935460	1.61935e-11	rs148465456,rs145343206,rs138338827,rs149515573,rs143925846,rs147072078,rs142343427
LWK	12	38479374	38483685	6	50	1960	935460	1.23308e-09	rs139959202,rs149826512,rs141251819,rs147176193,rs150903157,rs142186586
LWK	12	39292197	39298104	6	50	1960	935460	1.23308e-09	rs138663402,rs149410846,rs146767205,rs141582936,rs138273045,rs146104775
LWK	12	53483857	53492552	6	50	1960	935460	1.23308e-09	rs148442831,rs142700599,rs146529548,rs141893071,rs142506543,rs9658596
LWK	12	79380855	79388539	6	50	1960	935460	1.23308e-09	rs148571554,rs149095054,rs138748662,rs78615158,rs141625932,rs146125854
LWK	12	79923561	79931568	8	50	1960	935460	1.81834e-13	rs141200762,rs143529270,rs144329195,rs151224504,rs140353929,rs150355915,rs138715828,rs143419467
LWK	12	79932009	79939895	6	50	1960	935460	1.23308e-09	rs137938064,rs146109632,rs191475759,rs147817537,rs150075685,rs141392156
LWK	12	79965509	79971094	6	50	1960	935460	1.23308e-09	rs138396722,rs149771316,rs143314981,rs145518691,rs142523624,rs145917542
LWK	12	79971546	79980316	6	50	1960	935460	1.23308e-09	rs150765001,rs141733596,rs143182741,rs146173974,rs149860825,rs148992766
LWK	12	79980705	79991033	11	50	1960	935460	1.15165e-19	rs147698209,rs146507782,rs140441763,rs138063017,rs145989366,rs148412855,rs145759865,rs144859507,rs137957250,rs145209512,rs141698025
LWK	12	79991097	80001090	9	50	1960	935460	1.77234e-15	rs139306416,rs148554037,rs149083980,rs143342510,rs149613706,rs146293369,rs139502059,rs149708586,rs141201677
LWK	12	80001181	80010033	7	50	1960	935460	1.61935e-11	rs137941124,rs138882323,rs139568327,rs147587242,rs142140668,rs145696734,rs147590338
LWK	12	80010103	80018639	10	50	1960	935460	1.51728e-17	rs149701612,rs143963482,rs140703922,rs144486712,rs138217845,rs148257021,rs150747934,rs139805996,rs141619327,rs147676084
LWK	12	80018640	80026652	7	50	1960	935460	1.61935e-11	rs143536218,rs139838714,rs141125500,rs140067124,rs147692425,rs149248384,rs149792842
LWK	12	80026662	80035965	7	50	1960	935460	1.61935e-11	rs144738950,rs186995208,rs147536878,rs142373923,rs143457806,rs138636299,rs147782362
LWK	12	80042702	80049391	9	50	1960	935460	1.77234e-15	rs147383372,rs150939936,rs138946120,rs148099698,rs138896958,rs142817564,rs148612297,rs141398232,rs146859786
LWK	12	80049600	80059441	11	50	1960	935460	1.15165e-19	rs139010615,rs146193001,rs146508095,rs141539405,rs149513940,rs146212316,rs139396736,rs150056842,rs145372802,rs150164623,rs140317485
LWK	12	80059459	80069770	11	50	1960	935460	1.15165e-19	rs145358994,rs140922664,rs139945762,rs142222468,rs145423708,rs142895595,rs149763212,rs191890567,rs151158218,rs140106942,rs147111686
LWK	12	80070016	80080954	8	50	1960	935460	1.81834e-13	rs138479887,rs139508485,rs147573082,rs141914192,rs142719576,rs142208302,rs151204502,rs144174091
LWK	12	80080978	80090370	9	50	1960	935460	1.77234e-15	rs145699009,rs146068242,rs149334639,rs144606327,rs190471499,rs149853398,rs140495310,rs144468774,rs151332381
LWK	13	40056868	40062000	9	50	1174	708103	2.16432e-16	rs145979119,rs139793749,rs150683129,rs149864902,rs149125840,rs140391213,rs138599601,rs145556995,rs145696572
LWK	13	64607922	64616143	7	50	1174	708103	3.17535e-12	rs186772453,rs139538946,rs138347840,rs149305937,rs140266421,rs140592553,rs138822173
LWK	13	72380032	72389611	6	50	1174	708103	3.062e-10	rs148491357,rs138484377,rs139916371,rs146572754,rs146846816,rs138425626
LWK	13	99533649	99538981	7	50	1174	708103	3.17535e-12	rs142121364,rs150481935,rs147755811,rs143729306,rs150796050,rs138091360,rs147720209
LWK	13	107525526	107532465	5	50	1174	708103	2.47377e-08	rs145107169,rs144853812,rs11843076,rs145114594,rs77890596
LWK	13	107545934	107552870	5	50	1174	708103	2.47377e-08	rs146660307,rs142548667,rs140146551,rs148637332,rs11842670
LWK	14	20250799	20254996	6	50	1121	648650	3.91512e-10	rs145852130,rs148586864,rs141265892,rs139379727,rs144405799,rs140611444
LWK	14	32568016	32576666	6	50	1121	648650	3.91512e-10	rs142943663,rs138274617,rs143326608,rs148380543,rs150899263,rs142244138
LWK	14	32596649	32601968	6	50	1121	648650	3.91512e-10	rs139105077,rs140295180,rs143854475,rs149384570,rs148570423,rs139085406
LWK	14	32602596	32610821	5	50	1121	648650	3.03507e-08	rs142165948,rs148930017,rs141009543,rs142022442,rs150269761
LWK	14	33392065	33397591	5	50	1121	648650	3.03507e-08	rs143965487,rs148867690,rs146355208,rs142905928,rs147653388
LWK	14	33397627	33407292	5	50	1121	648650	3.03507e-08	rs146122684,rs141287899,rs141172890,rs141186856,rs145066691
LWK	14	36379368	36387728	7	50	1121	648650	4.23112e-12	rs144154489,rs148656493,rs144200504,rs147380150,rs143436416,rs150582616,rs141298550
LWK	14	43638199	43641788	7	50	1121	648650	4.23112e-12	rs150408883,rs143810377,rs151047457,rs11851198,rs11846913,rs141635049,rs147131701
LWK	14	43641881	43647411	8	50	1121	648650	3.90798e-14	rs114083832,rs145408884,rs11844255,rs11844259,rs11848121,rs11848257,rs140902236,rs80098055
LWK	14	43647421	43653723	6	50	1121	648650	3.91512e-10	rs148765524,rs142287379,rs146392490,rs139738515,rs139808621,rs149794528
LWK	14	44022380	44027278	5	50	1121	648650	3.03507e-08	rs149553525,rs144238255,rs112481641,rs141784427,rs112206687
LWK	14	44027367	44033118	8	50	1121	648650	3.90798e-14	rs112051436,rs113402615,rs185557196,rs111426940,rs112865082,rs141261763,rs148800818,rs112959429
LWK	14	48909401	48915891	9	50	1121	648650	3.1318e-16	rs190929690,rs140818029,rs147443370,rs139025141,rs142904421,rs150406254,rs139771854,rs150931853,rs146988673
LWK	14	52544663	52551113	5	50	1121	648650	3.03507e-08	rs140564543,rs112628302,rs148753465,rs143632656,rs150623003
LWK	14	55147156	55153815	11	50	1121	648650	1.37391e-20	rs143505850,rs147972887,rs141959714,rs144744567,rs142774241,rs146150910,rs140195387,rs149891653,rs143612740,rs150956273,rs140431298
LWK	14	81623392	81633548	5	50	1121	648650	3.03507e-08	rs149522987,rs146356409,rs148326003,rs150144723,rs139377666
LWK	14	82561226	82568249	13	50	1121	648650	3.82834e-25	rs1769397,rs1769398,rs1769399,rs28502779,rs28587447,rs150626165,rs140029619,rs143540380,rs28366396,rs28407107,rs141961437,rs138737158,rs28449822
LWK	14	98698068	98703407	5	50	1121	648650	3.03507e-08	rs10138666,rs112908860,rs111728039,rs111574267,rs112439269
LWK	14	106096236	106099627	5	50	1121	648650	3.03507e-08	rs144714449,rs141828864,rs139968343,rs143429296,rs146059824
LWK	14	106106505	106110714	6	50	1121	648650	3.91512e-10	rs139972700,rs145605646,rs185308159,rs138796189,rs149363225,rs187643206
LWK	14	106115914	106122980	5	50	1121	648650	3.03507e-08	rs138785754,rs142760296,rs144862799,rs192697775,rs183382277
LWK	15	20175137	20182829	6	50	1023	583103	4.2755e-10	rs151294617,rs149790916,rs145282780,rs150103011,rs143707628,rs140196799
LWK	15	20191958	20197922	5	50	1023	583103	3.26634e-08	rs147600998,rs186249447,rs141455842,rs143460971,rs139217966
LWK	15	33199756	33204745	7	50	1023	583103	4.68826e-12	rs139140052,rs148499643,rs142819783,rs145520588,rs148815949,rs138234600,rs144255659
LWK	15	33950716	33956432	6	50	1023	583103	4.2755e-10	rs142394067,rs144569634,rs139016730,rs141559307,rs149614611,rs140776895
LWK	15	35643300	35649587	6	50	1023	583103	4.2755e-10	rs111380007,rs144319463,rs147886181,rs150354625,rs111887724,rs113568945
LWK	15	44688564	44697566	5	50	1023	583103	3.26634e-08	rs143165550,rs141983240,rs144366576,rs148887509,rs140046759
LWK	15	54870490	54875184	6	50	1023	583103	4.2755e-10	rs138126856,rs142605543,rs142122328,rs147967172,rs141865464,rs145609099
LWK	15	69577935	69584356	7	50	1023	583103	4.68826e-12	rs147349152,rs144811868,rs144304614,rs191624652,rs141598353,rs146096033,rs140094610
LWK	15	96561943	96565221	5	50	1023	583103	3.26634e-08	rs142118148,rs145764637,rs143015921,rs144443214,rs148401948
LWK	16	54776635	54783081	7	50	1415	623216	2.81159e-11	rs149839245,rs138437261,rs140887134,rs138081874,rs140525493,rs147273480,rs139398113
LWK	16	54892839	54897936	6	50	1415	623216	1.97795e-09	rs146729610,rs182177812,rs149329106,rs144119482,rs141083639,rs146906760
LWK	16	63145066	63150247	12	50	1415	623216	2.00929e-21	rs141701855,rs139502541,rs142885566,rs145545808,rs148222016,rs149985961,rs148756527,rs143687160,rs145425489,rs150087985,rs138379084,rs142772621
LWK	16	63150429	63153829	12	50	1415	623216	2.00929e-21	rs148586721,rs139588841,rs144974859,rs188046395,rs142015498,rs150468868,rs138999528,rs139627331,rs142870924,rs150573778,rs189709569,rs145648471
LWK	16	63153832	63159843	8	50	1415	623216	3.41669e-13	rs145031618,rs142106746,rs191462534,rs182036264,rs189962703,rs182859204,rs188328929,rs186082278
LWK	16	63159942	63163147	17	50	1415	623216	9.44323e-33	rs145768482,rs148296554,rs141486434,rs138366113,rs143643012,rs139621923,rs149322427,rs144465424,rs148399405,rs139848188,rs144411317,rs151077377,rs145723205,rs141566014,rs183135614,rs192166396,rs141381405
LWK	16	63163149	63167573	10	50	1415	623216	3.33737e-17	rs143266593,rs148764545,rs145350956,rs143533463,rs141667775,rs144760651,rs142259318,rs151279034,rs140477722,rs150351183
LWK	16	63894864	63904694	6	50	1415	623216	1.97795e-09	rs140031515,rs148954832,rs180850703,rs143573362,rs142717752,rs146162685
LWK	16	64997632	65007147	6	50	1415	623216	1.97795e-09	rs141155007,rs148966999,rs142784847,rs146549125,rs137978404,rs149486702
LWK	16	65007190	65011188	20	50	1415	623216	5.12142e-40	rs150888579,rs139283937,rs144294725,rs150985046,rs140763184,rs145888726,rs146943135,rs138938216,rs149432900,rs142827499,rs140103476,rs151251051,rs139175934,rs149963354,rs149081669,rs146013297,rs147796910,rs147981695,rs150486334,rs142955955
LWK	16	65011260	65015908	19	50	1415	623216	1.47205e-37	rs146136322,rs144664011,rs148512428,rs142828408,rs144399849,rs147826209,rs141180537,rs149910123,rs144873375,rs143053166,rs148165275,rs141438782,rs138974786,rs138234734,rs140566761,rs144519279,rs147396798,rs142633075,rs150951071
LWK	16	65016087	65021585	9	50	1415	623216	3.60346e-15	rs7202386,rs149508383,rs148626178,rs142126658,rs139079139,rs146877529,rs150445061,rs145351533,rs146579249
LWK	16	89388380	89391600	7	50	1415	623216	2.81159e-11	rs140578365,rs150747208,rs140280967,rs142933700,rs184925040,rs180926638,rs144272396
LWK	16	89391640	89395018	15	50	1415	623216	4.26386e-28	rs141210374,rs144070855,rs140028292,rs143548880,rs151330983,rs142532831,rs143431463,rs147975527,rs141807276,rs143669445,rs144695542,rs142999894,rs137953353,rs12598400,rs12598938
LWK	17	9564119	9569288	5	50	676	537089	6.29229e-09	rs140475607,rs140746219,rs144525102,rs111369831,rs112331166
LWK	17	9577126	9583680	9	50	676	537089	1.79838e-17	rs111628801,rs142581634,rs140814374,rs1574208,rs2315573,rs149884019,rs143323916,rs146739693,rs140392604
LWK	17	11082702	11088545	5	50	676	537089	6.29229e-09	rs146734229,rs138720312,rs148786999,rs142453712,rs150942838
LWK	17	77162353	77166540	5	50	676	537089	6.29229e-09	rs146796174,rs148928764,rs151118602,rs146816083,rs149221975
LWK	18	12258051	12263493	5	50	919	564776	2.25009e-08	rs9960947,rs143751154,rs8098393,rs150693688,rs142158764
LWK	18	23331927	23340183	5	50	919	564776	2.25009e-08	rs140275048,rs143418348,rs138405245,rs141870303,rs142539520
LWK	18	23378952	23385197	5	50	919	564776	2.25009e-08	rs143738624,rs111649098,rs147991237,rs141619916,rs150699590
LWK	18	57009084	57014913	5	50	919	564776	2.25009e-08	rs140657100,rs138458146,rs141437034,rs139320983,rs185006266
LWK	18	57022754	57032653	5	50	919	564776	2.25009e-08	rs146531885,rs188924797,rs142335892,rs139113885,rs146266958
LWK	18	62090071	62095941	8	50	919	564776	2.4098e-14	rs142423285,rs145976136,rs143654321,rs138447228,rs144431639,rs144063671,rs148563816,rs142856972
LWK	18	62095962	62100203	14	50	919	564776	7.34068e-28	rs141095393,rs148877018,rs138687267,rs183553438,rs2909653,rs149617517,rs2959462,rs1363001,rs2959463,rs2909651,rs2909650,rs151223747,rs2909649,rs2909646
LWK	19	12413658	12421160	5	50	647	433840	1.45593e-08	rs138109298,rs146340022,rs142826117,rs144926992,rs148821551
LWK	19	17472198	17477221	8	50	647	433840	1.19054e-14	rs146770794,rs147081879,rs141473031,rs139304876,rs113910053,rs142057936,rs113272344,rs113520648
LWK	19	31350224	31356040	5	50	647	433840	1.45593e-08	rs150040794,rs145972936,rs151279445,rs138302434,rs148431572
LWK	19	42678270	42691073	5	50	647	433840	1.45593e-08	rs113969277,rs113032668,rs111817809,rs113494984,rs112181536
LWK	19	45750274	45756753	8	50	647	433840	1.19054e-14	rs183134519,rs189159462,rs144616958,rs145366588,rs140849178,rs144811324,rs151311836,rs137931430
LWK	20	1034997	1040861	8	50	1026	438264	4.32149e-13	rs139316805,rs144765852,rs142554356,rs150947828,rs141979817,rs139361159,rs141849397,rs150469465
LWK	20	9134108	9141983	12	50	1026	438264	2.84382e-21	rs113669143,rs113447871,rs149260348,rs112475373,rs113287494,rs111774222,rs112646796,rs113970774,rs111974634,rs113592795,rs112649299,rs111990344
LWK	20	9142061	9148589	19	50	1026	438264	2.51019e-37	rs112884609,rs112218362,rs111497234,rs112376347,rs149863594,rs148989503,rs113110242,rs112386138,rs113979312,rs111751698,rs112566556,rs111415458,rs111976013,rs113749945,rs111326729,rs113588687,rs41306777,rs113367573,rs112107787
LWK	20	22303268	22307548	7	50	1026	438264	3.45529e-11	rs147333886,rs150438998,rs112955000,rs111496815,rs112437060,rs147143852,rs148202312
LWK	20	22307570	22309641	10	50	1026	438264	4.46767e-17	rs113680947,rs111950664,rs144102068,rs111303502,rs113515874,rs112553727,rs142870236,rs151074722,rs141023656,rs112781147
LWK	20	36802070	36806535	8	50	1026	438264	4.32149e-13	rs139892570,rs148846199,rs6014192,rs141908062,rs144298883,rs149895723,rs147122032,rs145629431
LWK	20	37346848	37354214	6	50	1026	438264	2.36124e-09	rs147469763,rs139617570,rs149747934,rs147025736,rs141322722,rs143270524
LWK	20	58714897	58720761	11	50	1026	438264	3.77196e-19	rs141479609,rs140164217,rs144593558,rs150114404,rs138568600,rs141546835,rs145280399,rs144835441,rs148562462,rs141920356,rs147884805
LWK	21	17495071	17501776	6	50	339	275396	5.05231e-11	rs142334891,rs111477244,rs111632490,rs111968082,rs145472392,rs147300069
LWK	22	18418842	18425356	6	50	509	263058	7.53349e-10	rs144864970,rs145509964,rs147725392,rs150929035,rs144086419,rs147338676
LWK	22	32120373	32128271	6	50	509	263058	7.53349e-10	rs144622103,rs150035818,rs148381870,rs150556206,rs140739830,rs145239135
YRI	1	5824530	5829805	5	50	1597	1383119	4.13853e-09	rs114591999,rs116329353,rs115606786,rs9329422,rs115165660
YRI	1	25573661	25582587	5	50	1597	1383119	4.13853e-09	rs74060750,rs75282344,rs77141896,rs74060754,rs57853362
YRI	1	34620365	34628217	6	50	1597	1383119	3.57186e-11	rs115091881,rs78168821,rs77986363,rs75558656,rs77027010,rs116435619
YRI	1	56053041	56057990	5	50	1597	1383119	4.13853e-09	rs116714283,rs116566416,rs116405750,rs145665977,rs79085354
YRI	1	74310231	74318584	5	50	1597	1383119	4.13853e-09	rs115978173,rs139400898,rs77456071,rs142051107,rs114877201
YRI	1	119564749	119576904	5	50	1597	1383119	4.13853e-09	rs142221798,rs115737919,rs189310763,rs189106695,rs17023101
YRI	1	119595948	119605196	5	50	1597	1383119	4.13853e-09	rs181635783,rs192787802,rs116327422,rs76901125,rs181318494
YRI	1	119758858	119769476	6	50	1597	1383119	3.57186e-11	rs115723994,rs148356075,rs192270670,rs116547031,rs17023331,rs75331648
YRI	1	119769768	119780092	5	50	1597	1383119	4.13853e-09	rs78903885,rs17023339,rs17023342,rs17023346,rs78270776
YRI	1	152561562	152573963	5	50	1597	1383119	4.13853e-09	rs114963611,rs137947029,rs116404311,rs114915397,rs148755167
YRI	1	172608482	172615247	7	50	1597	1383119	2.58295e-13	rs74124267,rs56231791,rs74124362,rs74124363,rs74124365,rs74124366,rs74124367
YRI	1	179543676	179548875	15	50	1597	1383119	1.75432e-32	rs76173962,rs76423269,rs78169951,rs79842821,rs74520747,rs57596064,rs61583057,rs61378320,rs61581713,rs115824309,rs76801034,rs186021581,rs76731270,rs74985787,rs114538479
YRI	1	241775724	241785461	7	50	1597	1383119	2.58295e-13	rs112607342,rs112464543,rs113993428,rs79622070,rs144758064,rs77697012,rs111556047
YRI	1	243547531	243558273	5	50	1597	1383119	4.13853e-09	rs59578890,rs73118381,rs73118384,rs73118387,rs73118389
YRI	1	248100768	248107466	5	50	1597	1383119	4.13853e-09	rs78828166,rs76640840,rs144376947,rs116217790,rs145467385
YRI	2	11001145	11006139	5	50	1500	1507869	1.97551e-09	rs11900181,rs60886294,rs114587270,rs116569695,rs187669124
YRI	2	14353804	14359982	5	50	1500	1507869	1.97551e-09	rs79321963,rs78773415,rs80261366,rs76221931,rs76697881
YRI	2	35892705	35897600	5	50	1500	1507869	1.97551e-09	rs74952610,rs77904925,rs74514371,rs143690056,rs116726458
YRI	2	40509865	40515414	6	50	1500	1507869	1.46871e-11	rs74621223,rs77148628,rs76210062,rs116127991,rs78319262,rs76408607
YRI	2	65097818	65106265	5	50	1500	1507869	1.97551e-09	rs114274225,rs150478720,rs116184200,rs115121498,rs80195294
YRI	2	66939084	66950800	7	50	1500	1507869	9.14801e-14	rs182559680,rs77751575,rs77148819,rs75421315,rs78904853,rs76052379,rs116048931
YRI	2	102124434	102131828	6	50	1500	1507869	1.46871e-11	rs76666522,rs79348592,rs75565204,rs11898509,rs142197828,rs78244171
YRI	2	109935792	109941554	5	50	1500	1507869	1.97551e-09	rs73955524,rs73955525,rs56163438,rs73955529,rs73955530
YRI	2	113715450	113720999	5	50	1500	1507869	1.97551e-09	rs76262499,rs78830046,rs79533046,rs80243859,rs76184073
YRI	2	127490395	127495988	8	50	1500	1507869	4.8701e-16	rs77496653,rs116468716,rs74721587,rs74595468,rs11895045,rs35366377,rs6741359,rs6727650
YRI	2	191915208	191923092	6	50	1500	1507869	1.46871e-11	rs116135660,rs115772266,rs115365706,rs115738837,rs115040222,rs116616151
YRI	2	193642383	193650061	9	50	1500	1507869	2.24982e-18	rs114266459,rs116576453,rs114142857,rs116453827,rs145477432,rs114033584,rs114683769,rs140823689,rs150241396
YRI	2	193650086	193657221	10	50	1500	1507869	9.12619e-21	rs115216580,rs114138862,rs184688422,rs189760055,rs115818284,rs115511159,rs146433642,rs139854185,rs116375079,rs11885825
YRI	2	193657227	193667621	9	50	1500	1507869	2.24982e-18	rs145546879,rs146895961,rs137994289,rs116122194,rs141149831,rs115106057,rs11890237,rs11889190,rs115391302
YRI	2	193668421	193677389	5	50	1500	1507869	1.97551e-09	rs116560159,rs115722929,rs145815361,rs114682665,rs148865272
YRI	2	207874344	207882542	5	50	1500	1507869	1.97551e-09	rs115015791,rs182382008,rs114201289,rs114270736,rs137858904
YRI	2	209036190	209041941	6	50	1500	1507869	1.46871e-11	rs111920022,rs73065235,rs73065236,rs73065239,rs10195598,rs73065244
YRI	3	16810266	16816560	10	50	1300	1278464	1.13037e-20	rs73137309,rs73137311,rs73137312,rs73137313,rs111432649,rs73137316,rs74754204,rs73137317,rs140618474,rs115308360
YRI	3	16823152	16828917	11	50	1300	1278464	4.15024e-23	rs73137334,rs77402035,rs73137337,rs73137346,rs59337564,rs59167681,rs60543630,rs57098424,rs58136964,rs73137352,rs73137359
YRI	3	16829336	16836233	14	50	1300	1278464	1.06792e-30	rs57302283,rs56891733,rs59252503,rs59696413,rs58585369,rs73137367,rs76934267,rs60923597,rs61053480,rs73137372,rs79386394,rs77882964,rs73137377,rs73137380
YRI	3	25160732	25166346	5	50	1300	1278464	2.20049e-09	rs115738251,rs9810505,rs76978989,rs9815901,rs9854072
YRI	3	38080032	38087339	5	50	1300	1278464	2.20049e-09	rs74733931,rs28565974,rs9835968,rs116429885,rs73825479
YRI	3	38087530	38095219	7	50	1300	1278464	1.06349e-13	rs55871719,rs56358550,rs111324952,rs73825483,rs73825485,rs73825486,rs187479855
YRI	3	38110588	38117778	5	50	1300	1278464	2.20049e-09	rs112456421,rs9857938,rs9857829,rs148510202,rs149694142
YRI	3	38130678	38142352	5	50	1300	1278464	2.20049e-09	rs77715967,rs73825495,rs73825496,rs73825497,rs78466094
YRI	3	38142425	38153715	7	50	1300	1278464	1.06349e-13	rs13325889,rs73825499,rs73825500,rs6802295,rs9862381,rs73827603,rs73827604
YRI	3	95804422	95809300	5	50	1300	1278464	2.20049e-09	rs57463550,rs72922243,rs113177546,rs75617938,rs7629252
YRI	3	109974647	109979107	7	50	1300	1278464	1.06349e-13	rs185659864,rs111748318,rs111606017,rs114134987,rs116128239,rs80092749,rs112400393
YRI	3	122860356	122865502	7	50	1300	1278464	1.06349e-13	rs115685789,rs115744720,rs115141650,rs151179362,rs186252499,rs76438377,rs114816927
YRI	3	151194924	151201369	5	50	1300	1278464	2.20049e-09	rs116245581,rs116832082,rs77534872,rs59986761,rs76390953
YRI	3	151201433	151207372	5	50	1300	1278464	2.20049e-09	rs115241341,rs58708644,rs147034699,rs192337675,rs114402361
YRI	3	155160800	155165140	5	50	1300	1278464	2.20049e-09	rs77380841,rs59394180,rs114486837,rs58775067,rs112666331
YRI	3	169030414	169037129	5	50	1300	1278464	2.20049e-09	rs61550744,rs59298003,rs60850636,rs75921804,rs147323296
YRI	3	182178471	182185369	5	50	1300	1278464	2.20049e-09	rs116316379,rs76902994,rs146769196,rs80036300,rs75820073
YRI	3	189976937	189983805	5	50	1300	1278464	2.20049e-09	rs115756077,rs75511710,rs115626144,rs75685602,rs73889918
YRI	3	189984066	189991715	5	50	1300	1278464	2.20049e-09	rs76572635,rs56346794,rs186160371,rs191111597,rs59764998
YRI	4	41701833	41708660	8	50	1354	1300198	6.99797e-16	rs7687125,rs6846595,rs140598636,rs16853517,rs73813416,rs73813417,rs6854491,rs183691561
YRI	4	42590043	42600267	5	50	1354	1300198	2.47756e-09	rs73810725,rs73810728,rs73810729,rs73810730,rs73810731
YRI	4	42600404	42607595	5	50	1354	1300198	2.47756e-09	rs73810734,rs73810736,rs56034447,rs79275285,rs78350136
YRI	4	43193063	43198957	6	50	1354	1300198	1.92754e-11	rs73183018,rs73183019,rs73183021,rs73183023,rs115211503,rs115711010
YRI	4	69444516	69448753	5	50	1354	1300198	2.47756e-09	rs115129933,rs180906961,rs115870785,rs114376190,rs116551295
YRI	4	88182346	88189634	5	50	1354	1300198	2.47756e-09	rs116683180,rs116036522,rs116240471,rs76667718,rs79811917
YRI	4	91370293	91376347	5	50	1354	1300198	2.47756e-09	rs116618271,rs116403741,rs116283425,rs28709223,rs28892991
YRI	4	116918696	116925687	5	50	1354	1300198	2.47756e-09	rs72895766,rs72895769,rs116801612,rs72897928,rs182938243
YRI	4	116955172	116963344	6	50	1354	1300198	1.92754e-11	rs112676482,rs116515237,rs116041211,rs115683604,rs115027060,rs116704284
YRI	4	116970635	116976709	6	50	1354	1300198	1.92754e-11	rs72899709,rs182673427,rs114371910,rs78684771,rs114326037,rs111539300
YRI	4	116977090	116982958	6	50	1354	1300198	1.92754e-11	rs112071400,rs186846547,rs72899727,rs72899730,rs111357932,rs72899739
YRI	4	116982971	116991960	8	50	1354	1300198	6.99797e-16	rs72901565,rs72901567,rs72901569,rs72901570,rs61508046,rs72901571,rs72901572,rs72901574
YRI	4	145161230	145168456	5	50	1354	1300198	2.47756e-09	rs140145297,rs114159571,rs76403789,rs143552512,rs79431879
YRI	4	150009801	150022875	6	50	1354	1300198	1.92754e-11	rs188598515,rs184039515,rs7678558,rs7686099,rs75556555,rs116329240
YRI	5	15148460	15153687	5	50	1213	1177532	2.3455e-09	rs114530731,rs142751345,rs79193709,rs79748580,rs79010464
YRI	5	27801010	27807539	5	50	1213	1177532	2.3455e-09	rs10057895,rs10057943,rs10067871,rs141837719,rs116691053
YRI	5	76624150	76635144	5	50	1213	1177532	2.3455e-09	rs58410936,rs114740662,rs114082921,rs138986776,rs77409057
YRI	5	76635212	76643868	5	50	1213	1177532	2.3455e-09	rs115029616,rs114962509,rs78576040,rs7704000,rs60582461
YRI	5	77821100	77829808	5	50	1213	1177532	2.3455e-09	rs75688922,rs7718160,rs7719784,rs185053049,rs57336622
YRI	5	101481611	101487758	5	50	1213	1177532	2.3455e-09	rs116613203,rs181922765,rs186847857,rs116399408,rs79857474
YRI	5	101499312	101502657	5	50	1213	1177532	2.3455e-09	rs150304801,rs185195037,rs191631901,rs149731729,rs143585620
YRI	5	101502670	101510421	5	50	1213	1177532	2.3455e-09	rs187609954,rs78658589,rs116684064,rs11958912,rs11949595
YRI	5	101524012	101535591	5	50	1213	1177532	2.3455e-09	rs112591364,rs114762367,rs114588562,rs113229434,rs115503317
YRI	5	111665325	111670411	5	50	1213	1177532	2.3455e-09	rs114047487,rs114970195,rs114837484,rs114389195,rs115707725
YRI	5	123771889	123778534	5	50	1213	1177532	2.3455e-09	rs112878847,rs73304260,rs73304262,rs6893220,rs6875920
YRI	5	140744651	140755576	5	50	1213	1177532	2.3455e-09	rs73265840,rs6860590,rs73265845,rs73265849,rs73265852
YRI	5	140907075	140918125	6	50	1213	1177532	1.8043e-11	rs74493399,rs74989167,rs79542622,rs79817257,rs74567974,rs114633152
YRI	5	140926829	140939603	5	50	1213	1177532	2.3455e-09	rs77930104,rs75193554,rs79455722,rs76116524,rs76237816
YRI	5	140995757	141006777	5	50	1213	1177532	2.3455e-09	rs75891596,rs77509664,rs78127338,rs34901743,rs111979927
YRI	5	145982835	145995195	6	50	1213	1177532	1.8043e-11	rs76191678,rs74516470,rs114881776,rs79710605,rs75599143,rs190299271
YRI	5	145995219	146000256	6	50	1213	1177532	1.8043e-11	rs116408260,rs192177248,rs77468404,rs147496726,rs77333112,rs78095545
YRI	5	149558677	149565941	5	50	1213	1177532	2.3455e-09	rs73796345,rs73796346,rs56221990,rs73796348,rs56125538
YRI	5	150134690	150141465	6	50	1213	1177532	1.8043e-11	rs115233933,rs114177917,rs76478149,rs116711235,rs79413745,rs76894697
YRI	5	155748904	155756159	7	50	1213	1177532	1.16266e-13	rs76774098,rs115714272,rs77808502,rs75026523,rs114305010,rs74755325,rs77569402
YRI	5	171450526	171461981	6	50	1213	1177532	1.8043e-11	rs6872970,rs138672749,rs78467014,rs141104380,rs115595589,rs6555984
YRI	6	8950445	8958708	5	50	1279	1135912	3.64797e-09	rs114265453,rs116537548,rs74951272,rs116446417,rs115838519
YRI	6	14310886	14318971	8	50	1279	1135912	1.30143e-15	rs76466419,rs78128266,rs6909050,rs78066154,rs115125750,rs115685208,rs115559161,rs114209075
YRI	6	19637328	19644771	5	50	1279	1135912	3.64797e-09	rs77802656,rs75079749,rs74587602,rs77384409,rs75511226
YRI	6	30957345	30962661	5	50	1279	1135912	3.64797e-09	rs116652807,rs114280080,rs113996288,rs139055128,rs139160798
YRI	6	30979793	30982385	6	50	1279	1135912	3.06793e-11	rs115275057,rs116478359,rs114018188,rs115137176,rs186215749,rs116662342
YRI	6	30990776	30994052	5	50	1279	1135912	3.64797e-09	rs116027102,rs116354968,rs185355091,rs116667624,rs115832054
YRI	6	49104280	49111236	5	50	1279	1135912	3.64797e-09	rs116808598,rs138960719,rs141106163,rs114224580,rs115102149
YRI	6	80148894	80156783	6	50	1279	1135912	3.06793e-11	rs79440710,rs115723540,rs114181427,rs114623878,rs61179661,rs58929573
YRI	6	113595500	113602474	5	50	1279	1135912	3.64797e-09	rs73531815,rs73531818,rs73531821,rs73531823,rs2801421
YRI	6	120703734	120712542	5	50	1279	1135912	3.64797e-09	rs137972600,rs80128917,rs114073758,rs115194406,rs116046871
YRI	6	155159087	155167356	5	50	1279	1135912	3.64797e-09	rs73582838,rs17085714,rs17085717,rs60949492,rs112495690
YRI	6	159705143	159711027	8	50	1279	1135912	1.30143e-15	rs140142299,rs58206667,rs59749958,rs140234793,rs147329725,rs115890102,rs58505703,rs56793214
YRI	6	159711061	159715613	6	50	1279	1135912	3.06793e-11	rs114850187,rs78763463,rs61409841,rs116442477,rs78332568,rs79754724
YRI	7	15592951	15600907	5	50	900	923200	1.7791e-09	rs114949489,rs114277789,rs147805862,rs114762242,rs138333697
YRI	7	21374460	21382009	7	50	900	923200	7.8735e-14	rs77260261,rs138285608,rs77562185,rs78109859,rs78625816,rs75495068,rs144133890
YRI	7	32663534	32670770	5	50	900	923200	1.7791e-09	rs116823468,rs147145940,rs114849783,rs115971559,rs142578721
YRI	7	35547498	35554335	7	50	900	923200	7.8735e-14	rs115387012,rs115588444,rs184749556,rs78314916,rs76664838,rs116603190,rs78204164
YRI	7	70406007	70409759	5	50	900	923200	1.7791e-09	rs7778989,rs7802716,rs4719025,rs6952942,rs4719026
YRI	7	71672233	71679853	7	50	900	923200	7.8735e-14	rs510451,rs536128,rs511253,rs2677286,rs80312650,rs484279,rs569837
YRI	7	100254481	100263019	5	50	900	923200	1.7791e-09	rs186340068,rs140533016,rs114449465,rs116488580,rs114021250
YRI	8	1240147	1244567	5	50	1044	1015389	2.32058e-09	rs17063773,rs17063775,rs192844302,rs142804251,rs79542429
YRI	8	12689987	12695164	5	50	1044	1015389	2.32058e-09	rs10110531,rs11990725,rs7833301,rs7002934,rs7014266
YRI	8	62410115	62418837	10	50	1044	1015389	1.25171e-20	rs79363213,rs80113757,rs75706120,rs73685066,rs73685067,rs73685068,rs73685070,rs73685071,rs73685072,rs73685073
YRI	8	63851318	63857992	5	50	1044	1015389	2.32058e-09	rs115072278,rs77654178,rs184444516,rs115650743,rs116129004
YRI	8	77902674	77912230	5	50	1044	1015389	2.32058e-09	rs116692157,rs74676710,rs115824324,rs79571536,rs114002356
YRI	8	101164013	101171422	7	50	1044	1015389	1.14429e-13	rs73276997,rs112830580,rs111274023,rs61613065,rs61225845,rs73279003,rs113550693
YRI	8	101172009	101178796	17	50	1044	1015389	1.34265e-38	rs73279007,rs73279009,rs73279011,rs113657942,rs113067049,rs146067366,rs73279014,rs13250735,rs73279017,rs73279018,rs73279019,rs79896094,rs112913533,rs73279020,rs113919602,rs73279022,rs116307078
YRI	8	101178868	101185928	6	50	1044	1015389	1.78058e-11	rs77290419,rs73279029,rs111697322,rs73279033,rs73279034,rs111321154
YRI	8	101247422	101255732	5	50	1044	1015389	2.32058e-09	rs74627732,rs57609196,rs73280979,rs59705146,rs61089775
YRI	8	101312126	101323778	6	50	1044	1015389	1.78058e-11	rs73282749,rs56838048,rs73282752,rs73282753,rs73282760,rs73282764
YRI	8	132092078	132098313	10	50	1044	1015389	1.25171e-20	rs59681306,rs58609754,rs73352545,rs73352546,rs150935633,rs73352555,rs73352557,rs111440242,rs73352561,rs73352563
YRI	8	132098517	132105337	7	50	1044	1015389	1.14429e-13	rs73352567,rs73352569,rs73352575,rs57407112,rs113637294,rs73352587,rs112286628
YRI	8	132105435	132112065	12	50	1044	1015389	1.53467e-25	rs112757575,rs57786320,rs73352597,rs73352602,rs112585326,rs113766190,rs73354507,rs112935748,rs73354515,rs112759086,rs115335908,rs149105506
YRI	8	145824887	145832060	5	50	1044	1015389	2.32058e-09	rs114123026,rs116759134,rs116089026,rs114675667,rs114645215
YRI	9	2413357	2416474	6	50	813	768566	2.10076e-11	rs114738453,rs74725720,rs78584643,rs145864729,rs116400185,rs149017916
YRI	9	5511111	5516463	7	50	813	768566	1.38672e-13	rs73641628,rs59172250,rs73641629,rs73641631,rs73641632,rs73641633,rs73641634
YRI	9	89900090	89908377	5	50	813	768566	2.66479e-09	rs138460484,rs114521821,rs115238929,rs181475292,rs7869448
YRI	9	89908478	89916860	5	50	813	768566	2.66479e-09	rs7873305,rs115753210,rs115283220,rs114264567,rs115306806
YRI	9	96204028	96211060	6	50	813	768566	2.10076e-11	rs114312655,rs60847685,rs57664931,rs58641123,rs115808552,rs115450664
YRI	10	20099293	20109226	5	50	931	882726	2.62997e-09	rs74119744,rs74119745,rs74119746,rs74119748,rs74119749
YRI	10	54708364	54715320	5	50	931	882726	2.62997e-09	rs114664385,rs138912094,rs114674268,rs115406699,rs116809504
YRI	10	57313610	57323825	5	50	931	882726	2.62997e-09	rs115466500,rs79822599,rs77255824,rs115526175,rs77762925
YRI	10	57413456	57420078	5	50	931	882726	2.62997e-09	rs16907583,rs116438626,rs16907593,rs114092484,rs115938565
YRI	10	68275105	68278319	7	50	931	882726	1.36285e-13	rs79890342,rs116367659,rs76422529,rs188150505,rs115389974,rs78882664,rs79983312
YRI	10	68278381	68283238	5	50	931	882726	2.62997e-09	rs74745924,rs189726414,rs80177440,rs115156058,rs114127996
YRI	10	71324942	71335476	7	50	931	882726	1.36285e-13	rs115192414,rs75514431,rs115152179,rs114031006,rs116693670,rs116380958,rs75754610
YRI	10	124563840	124573041	7	50	931	882726	1.36285e-13	rs114046417,rs74724855,rs114374142,rs116520495,rs115985843,rs115678797,rs116207419
YRI	11	6451018	6460239	5	50	1229	884394	1.03405e-08	rs74053382,rs61602403,rs77968827,rs59794998,rs74053384
YRI	11	8960692	8968803	5	50	1229	884394	1.03405e-08	rs79276277,rs79912523,rs114483737,rs116035459,rs116348704
YRI	11	24259324	24266124	12	50	1229	884394	5.6853e-24	rs75667882,rs115920862,rs145267685,rs145000613,rs79641412,rs7934398,rs7949645,rs116352233,rs76514255,rs140207977,rs78489745,rs77537783
YRI	11	24266253	24272966	6	50	1229	884394	1.07307e-10	rs77489283,rs78014939,rs74406572,rs114263051,rs114803458,rs7124160
YRI	11	24317784	24326862	9	50	1229	884394	4.46878e-17	rs75518202,rs140036489,rs114264664,rs77804633,rs74795365,rs138151837,rs115607802,rs116635905,rs79946274
YRI	11	25983920	25990116	5	50	1229	884394	1.03405e-08	rs142135247,rs114599450,rs115808561,rs76508894,rs77946027
YRI	11	37388110	37396370	10	50	1229	884394	2.52947e-19	rs10836733,rs10836734,rs57315839,rs57469135,rs58962082,rs11034110,rs12280250,rs12293577,rs12281196,rs12281421
YRI	11	61044087	61056542	6	50	1229	884394	1.07307e-10	rs79096553,rs143145620,rs114776317,rs80272066,rs75999586,rs140322858
YRI	11	61056687	61069358	5	50	1229	884394	1.03405e-08	rs76103143,rs181066287,rs78439235,rs76423958,rs78558448
YRI	11	61102621	61112802	5	50	1229	884394	1.03405e-08	rs75380826,rs112630096,rs75867680,rs114202664,rs78000519
YRI	11	74676548	74685734	5	50	1229	884394	1.03405e-08	rs77574052,rs115204927,rs77382176,rs76462276,rs75312072
YRI	11	74709115	74720573	5	50	1229	884394	1.03405e-08	rs78586795,rs141565109,rs76467473,rs76177186,rs184124472
YRI	11	80883534	80890301	5	50	1229	884394	1.03405e-08	rs115133856,rs76016272,rs116285382,rs114217591,rs116598070
YRI	11	90730359	90736278	7	50	1229	884394	9.32897e-13	rs73545876,rs73545879,rs111383809,rs76408337,rs113534642,rs73545884,rs73545887
YRI	11	90742944	90749675	6	50	1229	884394	1.07307e-10	rs112888297,rs58303076,rs61496693,rs73547879,rs73547888,rs73547895
YRI	11	90758092	90765155	5	50	1229	884394	1.03405e-08	rs74789838,rs73549620,rs73549631,rs73549633,rs73549644
YRI	11	106251495	106260610	5	50	1229	884394	1.03405e-08	rs12278136,rs12282751,rs146688094,rs186033233,rs11822343
YRI	11	106265361	106269951	5	50	1229	884394	1.03405e-08	rs76644964,rs114883631,rs12282448,rs12289303,rs12295357
YRI	11	114900291	114907286	5	50	1229	884394	1.03405e-08	rs79765197,rs111542744,rs78017687,rs113722528,rs74497680
YRI	11	131335114	131340430	6	50	1229	884394	1.07307e-10	rs115670762,rs59630429,rs116558063,rs114679418,rs77506351,rs57289090
YRI	12	1821500	1831293	5	50	1018	843856	5.12464e-09	rs182042262,rs12316653,rs11061945,rs115797701,rs10082860
YRI	12	21342509	21347716	17	50	1018	843856	2.01438e-37	rs11045839,rs11045840,rs11045841,rs12307624,rs57986280,rs74064186,rs77819645,rs28854565,rs28782899,rs28673691,rs28588986,rs11045844,rs11045846,rs77541141,rs78359510,rs60290573,rs61560728
YRI	12	21347746	21353031	25	50	1018	843856	9.94507e-60	rs59459177,rs12306105,rs2199765,rs7486079,rs11045847,rs11045848,rs74064193,rs74064195,rs74064196,rs11045849,rs11045852,rs11045854,rs11045855,rs12310216,rs12296695,rs12301796,rs11045857,rs12302130,rs12315464,rs12302293,rs12315627,rs74066311,rs12303713,rs12310977,rs3919879
YRI	12	21353038	21358933	8	50	1018	843856	2.24047e-15	rs12312746,rs12305852,rs12314902,rs77076549,rs12318652,rs74066323,rs74066324,rs74064211
YRI	12	21358965	21367481	6	50	1018	843856	4.61288e-11	rs74064213,rs74064215,rs12297423,rs56388154,rs57702815,rs55924330
YRI	12	43722386	43726996	5	50	1018	843856	5.12464e-09	rs145094935,rs78667360,rs77385728,rs79307532,rs75040948
YRI	12	88306766	88313768	10	50	1018	843856	6.14263e-20	rs116629330,rs115946065,rs78919754,rs79380063,rs115482482,rs114232432,rs115884093,rs114112295,rs78443324,rs75650489
YRI	12	88314167	88324335	5	50	1018	843856	5.12464e-09	rs76413019,rs144347123,rs115710578,rs79333478,rs115213396
YRI	12	88324352	88334092	8	50	1018	843856	2.24047e-15	rs74505717,rs77001880,rs78720356,rs75093989,rs115787880,rs150265740,rs115300344,rs116822100
YRI	12	88334342	88341595	6	50	1018	843856	4.61288e-11	rs115483468,rs116658530,rs79923916,rs115709362,rs116823475,rs140683793
YRI	12	111773348	111782022	5	50	1018	843856	5.12464e-09	rs115519505,rs7976137,rs116795369,rs140273658,rs138878486
YRI	13	34531010	34538283	6	50	611	644156	1.08987e-11	rs76837061,rs79949021,rs75662188,rs76336833,rs74363095,rs77832240
YRI	13	36737113	36746348	7	50	611	644156	6.43515e-14	rs74044550,rs74044551,rs74044552,rs56138986,rs58322284,rs74045224,rs55872520
YRI	13	36794131	36800275	5	50	611	644156	1.54488e-09	rs61053689,rs74045263,rs74045264,rs147754659,rs74350829
YRI	13	44203582	44212795	9	50	611	644156	1.41798e-18	rs115661296,rs76564377,rs74527813,rs185974347,rs188129185,rs114934444,rs116033182,rs114117633,rs75532814
YRI	13	104084619	104091552	7	50	611	644156	6.43515e-14	rs9586191,rs13378453,rs13378454,rs13378223,rs13378658,rs115107483,rs78921192
YRI	13	112105089	112110432	5	50	611	644156	1.54488e-09	rs115325326,rs149430989,rs115997513,rs79510198,rs148297348
YRI	14	41152001	41159798	6	50	665	577589	3.46623e-11	rs116178726,rs115237555,rs77155797,rs76761040,rs114038317,rs115654643
YRI	14	42093431	42102817	5	50	665	577589	4.04529e-09	rs112058631,rs111746079,rs112623473,rs113029398,rs111937331
YRI	14	52093436	52101658	5	50	665	577589	4.04529e-09	rs74052624,rs74052626,rs56363866,rs76429019,rs138754040
YRI	14	70625811	70631747	5	50	665	577589	4.04529e-09	rs74062818,rs74062819,rs74062820,rs58349984,rs74062822
YRI	14	74197395	74203093	5	50	665	577589	4.04529e-09	rs114187225,rs115315285,rs149410871,rs138155969,rs77593667
YRI	14	74203118	74209886	5	50	665	577589	4.04529e-09	rs59616738,rs35165419,rs114907194,rs75911058,rs80160896
YRI	14	106554657	106562316	9	50	665	577589	8.08939e-18	rs191567077,rs76072364,rs115479065,rs139964007,rs192374129,rs184967250,rs140880082,rs150177552,rs116354955
YRI	14	106562687	106570122	6	50	665	577589	3.46623e-11	rs190288688,rs190410692,rs112413741,rs149723208,rs182692716,rs185937306
YRI	14	106573065	106577581	6	50	665	577589	3.46623e-11	rs183143593,rs150508821,rs183070863,rs186679963,rs116445227,rs193211732
YRI	15	41721415	41730596	5	50	479	523705	1.28381e-09	rs77592113,rs147223502,rs116301308,rs141461527,rs78202874
YRI	15	41743426	41753983	5	50	479	523705	1.28381e-09	rs114337354,rs114580269,rs115488112,rs141933533,rs145107958
YRI	15	50452834	50459061	8	50	479	523705	2.39764e-16	rs78045043,rs116310597,rs74322227,rs75963527,rs77652313,rs80263986,rs115978270,rs140092817
YRI	15	57996633	58004157	5	50	479	523705	1.28381e-09	rs59875776,rs78806160,rs74594788,rs7171156,rs116243108
YRI	15	58004179	58010649	5	50	479	523705	1.28381e-09	rs1863402,rs16977645,rs75446284,rs16977646,rs749678
YRI	15	60234168	60240059	9	50	479	523705	1.00677e-18	rs73421117,rs73421119,rs1030380,rs1030377,rs1030376,rs1030375,rs73421132,rs73421136,rs113405598
YRI	16	6884746	6887361	5	50	521	564299	1.34735e-09	rs74009320,rs55812776,rs57139568,rs74009324,rs74009325
YRI	16	51894234	51900171	7	50	521	564299	5.30088e-14	rs73584614,rs73584616,rs73584617,rs60058871,rs73584621,rs73584622,rs73584624
YRI	16	81230651	81234181	5	50	521	564299	1.34735e-09	rs7500287,rs74029031,rs74029032,rs74029033,rs74029034
YRI	17	4605032	4610472	6	50	472	486604	1.23655e-11	rs151144796,rs146887799,rs140651815,rs180714381,rs114171733,rs115038346
YRI	17	9680013	9688086	5	50	472	486604	1.71816e-09	rs76619383,rs3859228,rs150082675,rs140207695,rs138571483
YRI	17	50365143	50371841	5	50	472	486604	1.71816e-09	rs115236678,rs143394096,rs147979580,rs141047619,rs115237277
YRI	18	6259692	6266564	5	50	460	508158	1.21852e-09	rs75698141,rs78982069,rs115488927,rs77437652,rs75043688
YRI	18	6266587	6271281	26	50	460	508158	4.3603e-66	rs114043905,rs115393322,rs150280887,rs188651569,rs77765351,rs114554387,rs77270062,rs75893775,rs150601872,rs116568414,rs140001810,rs188652504,rs141968543,rs116229276,rs116780401,rs115158796,rs144224558,rs147779161,rs140180889,rs150334391,rs138034591,rs76875587,rs73385966,rs78319859,rs76998669,rs76718349
YRI	18	23906768	23917231	5	50	460	508158	1.21852e-09	rs142025978,rs138396898,rs115656334,rs114576289,rs116224273
YRI	18	76037604	76041604	5	50	460	508158	1.21852e-09	rs79798785,rs78362926,rs79994304,rs73500260,rs73500263
YRI	19	23238663	23246400	8	50	384	400011	3.47425e-16	rs149480759,rs182490845,rs187121828,rs116753080,rs115141376,rs114086258,rs115184056,rs76786793
YRI	19	23246932	23253781	6	50	384	400011	1.15396e-11	rs116030319,rs76310977,rs76736937,rs77908972,rs78763223,rs142661414
YRI	19	37123166	37135751	5	50	384	400011	1.62407e-09	rs60030128,rs151202631,rs114641629,rs60794053,rs146055042
YRI	19	37170644	37179123	5	50	384	400011	1.62407e-09	rs8100920,rs147365931,rs139567616,rs116823365,rs75869354
YRI	20	1011547	1017437	11	50	499	398827	3.76405e-22	rs185641273,rs115519656,rs78996334,rs76308604,rs114502850,rs78189586,rs182526939,rs77578258,rs75525179,rs145866718,rs80263981
YRI	20	8825549	8830488	6	50	499	398827	5.64551e-11	rs112212964,rs73605753,rs73605754,rs73605756,rs73605757,rs8115524
YRI	20	24023033	24027188	5	50	499	398827	6.07816e-09	rs76879842,rs79799785,rs78361040,rs79429640,rs75254128
YRI	20	37116497	37129604	5	50	499	398827	6.07816e-09	rs56393481,rs61530635,rs73905623,rs73905624,rs55751192
YRI	20	37152920	37161129	7	50	499	398827	4.38746e-13	rs58609278,rs59138023,rs77354751,rs73905632,rs58195405,rs73905634,rs73905635
YRI	20	37302799	37310509	6	50	499	398827	5.64551e-11	rs62201618,rs59237425,rs61474877,rs56277803,rs62201621,rs62201623
YRI	20	37310514	37318264	9	50	499	398827	1.67324e-17	rs62201624,rs60828020,rs59974402,rs62201627,rs62201628,rs62201629,rs6027263,rs6027267,rs62201630
YRI	20	37488494	37497033	8	50	499	398827	2.91055e-15	rs77853658,rs62202529,rs62202530,rs62202531,rs62202532,rs62202533,rs62201360,rs62201361
YRI	20	57555990	57563609	6	50	499	398827	5.64551e-11	rs113502314,rs79333068,rs57258492,rs116157578,rs75576764,rs140149615
YRI	20	57639586	57646907	8	50	499	398827	2.91055e-15	rs114280714,rs116782638,rs75284181,rs76540626,rs79510800,rs116255641,rs112963684,rs112846609
YRI	20	57646994	57654716	6	50	499	398827	5.64551e-11	rs111909939,rs112397381,rs79055240,rs112217361,rs111661150,rs115828230
YRI	21	25944998	25952896	5	50	270	250445	2.85725e-09	rs75847451,rs147467019,rs74599101,rs114347702,rs78843854
YRI	21	28799487	28804485	5	50	270	250445	2.85725e-09	rs114962071,rs148333715,rs74526902,rs116770992,rs115517978
YRI	21	28812963	28816801	5	50	270	250445	2.85725e-09	rs143455270,rs114026530,rs114095809,rs115820052,rs115972098
YRI	22	24346450	24356599	6	50	269	236393	3.128e-11	rs149763050,rs145773281,rs145685452,rs141958311,rs114514743,rs144182923
YRI	22	44413569	44418444	9	50	269	236393	6.72406e-18	rs144021828,rs114043955,rs141133868,rs77778074,rs116409164,rs116282203,rs116305408,rs116808087,rs76941531
YRI	22	48456293	48461995	5	50	269	236393	3.73478e-09	rs114725120,rs116602886,rs75108595,rs114684751,rs77733860
