# Supplementary material for: Population-specific common SNPs reflect demographic histories and highlight regions of genomic plasticity with functional relevance
Source: BMC Genomics. 2014 Jun 6;15(1):437. doi: 10.1186/1471-2164-15-437 (PMC4092225; doi:10.1186/1471-2164-15-437)
Supplement: Supplementary file 3 — Additional file 3: 5-kb windows detected to be enriched with CPS SNPs. (XLSX 72 KB) [file 12864_2013_6211_MOESM3_ESM.xlsx]

## Sheet: ST3
Common population-specific (CPS) SNP-enriched 5-kb windows in different populations.
Population	Chr	Start	End	Number of CPS SNPs	Total SNPs in Window	Number of CPS in chromosome	Number of SNPs in chromosome	p-value	CPS SNPs in the window
CHINESE	2	152265000	152270000	5	34	149	1010135	1.80943e-14	rs148630684,rs146621951,rs147060515,rs117290998,rs117580729
CHINESE	2	152270000	152275000	3	17	149	1010135	2.13539e-09	rs138700073,rs148937904,rs150542817
CHINESE	2	152280000	152285000	4	22	149	1010135	3.31833e-12	rs117862218,rs117025608,rs150003492,rs140018288
CHINESE	2	152285000	152290000	5	17	149	1010135	4.03204e-16	rs145775831,rs117174208,rs148135251,rs117425175,rs139268829
CHINESE	2	152290000	152295000	4	17	149	1010135	1.08027e-12	rs147577985,rs117741127,rs145736953,rs150785427
CHINESE	2	152300000	152305000	9	34	149	1010135	1.35112e-27	rs151156544,rs117145245,rs116864071,rs143768083,rs138929520,rs117711862,rs150028168,rs149200678,rs192888562
CHINESE	2	152320000	152325000	3	23	149	1010135	5.55783e-09	rs3732305,rs150672982,rs138523468
CHINESE	2	152330000	152335000	4	29	149	1010135	1.07656e-11	rs141417607,rs117748631,rs143032252,rs151316425
CHINESE	2	152335000	152340000	5	27	149	1010135	5.25404e-15	rs117739583,rs139659406,rs117915085,rs148318449,rs147418314
CHINESE	2	152340000	152345000	5	20	149	1010135	1.00986e-15	rs138208796,rs143590037,rs144060778,rs3821324,rs149298863
CHINESE	2	152360000	152365000	4	26	149	1010135	6.77871e-12	rs116897114,rs118191309,rs151190834,rs117652649
CHINESE	2	152365000	152370000	5	28	149	1010135	6.39546e-15	rs190304350,rs183704293,rs139794371,rs141925007,rs185277887
CHINESE	2	152370000	152375000	4	17	149	1010135	1.08027e-12	rs117694074,rs117699521,rs117784928,rs117959904
CHINESE	2	152375000	152380000	4	16	149	1010135	8.26182e-13	rs117367844,rs138956213,rs144423548,rs147369976
CHINESE	3	74570000	74575000	3	25	54	863709	5.30734e-10	rs80325225,rs78323565,rs76731539
CHINESE	6	33110000	33115000	4	85	66	802575	8.39931e-11	rs145263396,rs146338461,rs143314717,rs182118865
CHINESE	6	33140000	33145000	5	24	66	802575	1.36727e-16	rs117237998,rs148787484,rs139380712,rs118107161,rs117435723
CHINESE	6	33145000	33150000	4	21	66	802575	2.49256e-13	rs117126784,rs117200425,rs116879480,rs147303697
CHINESE	7	125775000	125780000	5	39	60	619273	4.13273e-15	rs117218950,rs181134457,rs142245905,rs117366762,rs78794918
CHINESE	7	125835000	125840000	3	25	60	619273	1.98543e-09	rs118137047,rs147235628,rs117993691
CHINESE	11	119400000	119405000	3	21	74	588305	2.53645e-09	rs117724553,rs75120908,rs117835162
CHINESE	11	119410000	119415000	4	33	74	588305	9.40755e-12	rs117677122,rs185476121,rs141660840,rs117107126
CHINESE	11	119415000	119420000	7	21	74	588305	4.31816e-23	rs74788475,rs117682466,rs117594837,rs141233874,rs117300585,rs117017805,rs139734292
CHINESE	11	119425000	119430000	3	49	74	588305	3.50475e-08	rs191377924,rs148414592,rs147577987
CHINESE	11	119440000	119445000	4	27	74	588305	4.03707e-12	rs112303051,rs144086087,rs117807627,rs143732305
CHINESE	11	119450000	119455000	4	20	74	588305	1.11525e-12	rs77997078,rs79885642,rs185737435,rs118183377
CHINESE	11	119490000	119495000	3	33	74	588305	1.03939e-08	rs138611461,rs117341093,rs147230892
CHINESE	11	119495000	119500000	3	32	74	588305	9.44982e-09	rs117383841,rs118064267,rs11217359
FIN	4	98815000	98820000	3	25	193	772224	3.5207e-08	rs180773419,rs182694883,rs190800120
IBS	6	26140000	26145000	4	10	421	515839	9.14963e-11	rs180929913,rs190426753,rs186713549,rs182320574
JPT	1	805000	810000	4	21	849	766538	8.81004e-09	rs150032744,rs117906062,rs189512519,rs147953396
JPT	2	38800000	38805000	7	16	942	821402	2.89271e-17	rs77360526,rs144118352,rs148654095,rs117773651,rs75416792,rs79494948,rs149181866
JPT	2	38805000	38810000	6	25	942	821402	3.8923e-13	rs188654055,rs2304005,rs117385826,rs139123440,rs147473630,rs191077708
JPT	2	38810000	38815000	6	22	942	821402	1.64466e-13	rs183325157,rs144054336,rs147490222,rs3213852,rs144825097,rs79867825
JPT	2	38815000	38820000	11	35	942	821402	1.73205e-24	rs142202571,rs80061101,rs192487624,rs75127170,rs149589265,rs148304711,rs150914281,rs144452636,rs78496376,rs78493444,rs118179488
JPT	2	38820000	38825000	9	35	942	821402	2.27055e-19	rs77223249,rs77799376,rs150753717,rs147844686,rs182246763,rs147442035,rs144320927,rs144975410,rs150471717
JPT	2	38825000	38830000	6	32	942	821402	1.97805e-12	rs143970677,rs78553092,rs143830557,rs137931899,rs76625459,rs141794006
JPT	2	38835000	38840000	4	21	942	821402	1.01282e-08	rs117105254,rs80139930,rs137857684,rs76960027
JPT	2	38845000	38850000	4	21	942	821402	1.01282e-08	rs75968751,rs144053100,rs141445720,rs77636689
JPT	2	38870000	38875000	4	30	942	821402	4.59969e-08	rs146449676,rs138505048,rs183651567,rs117387321
JPT	2	40300000	40305000	4	23	942	821402	1.49577e-08	rs146380703,rs146557952,rs141157513,rs150735110
JPT	3	44960000	44965000	5	16	772	707010	6.6266e-12	rs146972252,rs150984251,rs140853846,rs138236884,rs139532510
JPT	3	45005000	45010000	4	16	772	707010	2.54057e-09	rs140501043,rs140290327,rs139213224,rs149919119
JPT	4	187420000	187425000	13	33	531	708757	1.1426e-32	rs117826284,rs117455002,rs148092224,rs77435466,rs117168982,rs139774681,rs117864182,rs145309074,rs118070395,rs116928014,rs190939485,rs149042171,rs117980566
JPT	4	187425000	187430000	9	27	531	708757	3.21729e-22	rs116955185,rs138964388,rs117902825,rs143234449,rs138994491,rs147476283,rs117056710,rs145465436,rs78561204
JPT	4	187430000	187435000	5	21	531	708757	4.66697e-12	rs117262020,rs118074534,rs142466121,rs117937392,rs75510148
JPT	4	187435000	187440000	11	30	531	708757	2.02851e-27	rs150736649,rs118150028,rs145616842,rs149130798,rs118060227,rs78836392,rs117069174,rs117307462,rs79192459,rs116880744,rs147512448
JPT	4	187440000	187445000	11	31	531	708757	3.14208e-27	rs117053118,rs117936136,rs143527533,rs147158997,rs140098834,rs143974666,rs76219424,rs146573375,rs143578259,rs138709397,rs139838211
JPT	4	187445000	187450000	11	32	531	708757	4.78471e-27	rs149437397,rs144822268,rs144192208,rs146106544,rs117303147,rs118139900,rs140072571,rs78573730,rs141985657,rs118176215,rs117258469
JPT	4	187450000	187455000	4	20	531	708757	1.49498e-09	rs117218344,rs116987135,rs78725632,rs147771879
JPT	4	187455000	187460000	4	22	531	708757	2.25444e-09	rs142510595,rs150968397,rs144634061,rs117279319
JPT	4	187465000	187470000	4	35	531	708757	1.60127e-08	rs151111121,rs146354024,rs75689765,rs118071340
JPT	5	38245000	38250000	5	28	581	631008	6.28181e-11	rs149307621,rs149832867,rs140618459,rs143231479,rs148284738
JPT	9	135190000	135195000	4	25	519	430586	2.58682e-08	rs141976963,rs151011189,rs116919631,rs117097903
JPT	9	135260000	135265000	4	16	519	430586	3.75394e-09	rs116870896,rs3780820,rs116977743,rs117165030
JPT	10	30710000	30715000	4	16	575	489888	3.38033e-09	rs117151604,rs148936589,rs143701410,rs117110269
JPT	10	30740000	30745000	4	13	575	489888	1.33171e-09	rs140971081,rs117160521,rs118106833,rs117537858
JPT	12	7095000	7100000	4	12	392	472381	2.29951e-10	rs79509260,rs117016993,rs144070340,rs150229473
JPT	13	44445000	44450000	6	26	523	356465	2.17664e-12	rs148665487,rs75108260,rs147560924,rs80165099,rs79177922,rs116857652
JPT	13	44495000	44500000	6	21	523	356465	5.16222e-13	rs78364469,rs76218285,rs147365693,rs79855851,rs80033600,rs150048380
JPT	13	44515000	44520000	5	39	523	356465	3.68523e-09	rs186103451,rs77756240,rs76487683,rs79054580,rs78363684
JPT	13	44535000	44540000	6	27	523	356465	2.79506e-12	rs149500781,rs117867469,rs76939025,rs75984781,rs75920995,rs77141305
JPT	13	44600000	44605000	5	27	523	356465	5.24288e-10	rs77846905,rs79228233,rs117046204,rs75110707,rs74520181
JPT	13	98620000	98625000	4	21	523	356465	2.68792e-08	rs149744385,rs146431621,rs147240188,rs144758614
JPT	14	64345000	64350000	6	21	395	324176	1.68328e-13	rs118069260,rs117990048,rs143693783,rs191961662,rs78557726,rs117725001
JPT	14	64355000	64360000	6	16	395	324176	2.49691e-14	rs141677755,rs117369775,rs117063718,rs78545797,rs78771391,rs79738023
JPT	14	64395000	64400000	5	24	395	324176	1.09197e-10	rs75459321,rs118139546,rs149217424,rs117035704,rs118060439
JPT	14	64400000	64405000	6	22	395	324176	2.31213e-13	rs146563058,rs75532907,rs75896774,rs78530383,rs78771324,rs75898727
JPT	14	64425000	64430000	5	25	395	324176	1.3636e-10	rs117291646,rs112094615,rs3813414,rs75786582,rs118052468
JPT	14	64455000	64460000	4	23	395	324176	1.88748e-08	rs74469336,rs117428836,rs145127223,rs144395990
JPT	14	64490000	64495000	4	19	395	324176	8.29379e-09	rs147584778,rs79535351,rs80228360,rs117615936
JPT	14	64560000	64565000	5	31	395	324176	4.33468e-10	rs75665958,rs3737164,rs77394114,rs117011000,rs72720327
JPT	16	29010000	29015000	4	19	309	306735	3.86834e-09	rs117387431,rs116920646,rs117069025,rs149328280
JPT	16	29015000	29020000	5	16	309	306735	4.34713e-12	rs143588067,rs142324515,rs149066837,rs117357635,rs143725127
JPT	16	80035000	80040000	5	31	309	306735	1.67017e-10	rs79527805,rs112790929,rs78926017,rs137906986,rs146739053
JPT	17	32880000	32885000	4	20	417	266300	2.81497e-08	rs118180803,rs75304714,rs145287519,rs117768834
JPT	18	47480000	47485000	4	35	171	279091	7.01814e-09	rs74865622,rs142167670,rs189693628,rs77397458
LWK	1	26210000	26215000	5	29	1994	1525835	4.38771e-10	rs113611897,rs149572715,rs141473123,rs139720503,rs146165820
LWK	1	41095000	41100000	5	26	1994	1525835	2.43835e-10	rs150212317,rs149704739,rs139107007,rs140496866,rs138190860
LWK	1	41115000	41120000	5	29	1994	1525835	4.38771e-10	rs146314429,rs138861017,rs144629578,rs148488786,rs142607527
LWK	1	41120000	41125000	6	27	1994	1525835	1.42941e-12	rs147760966,rs143781233,rs140519279,rs144271173,rs146836521,rs140674359
LWK	1	62750000	62755000	6	38	1994	1525835	1.31684e-11	rs2666486,rs2765253,rs2666489,rs2765256,rs2765257,rs2765259
LWK	1	70320000	70325000	5	42	1994	1525835	3.09896e-09	rs147368133,rs186430554,rs146258703,rs190699260,rs145667314
LWK	1	84095000	84100000	5	59	1994	1525835	1.79047e-08	rs147338231,rs140871687,rs144831647,rs143178489,rs145250692
LWK	1	119300000	119305000	5	48	1994	1525835	6.19738e-09	rs148602200,rs142050818,rs151234671,rs138788824,rs139514998
LWK	1	120020000	120025000	6	65	1994	1525835	3.82297e-10	rs17023799,rs192963471,rs145416642,rs148991473,rs17023805,rs112169915
LWK	1	151650000	151655000	5	26	1994	1525835	2.43835e-10	rs139347106,rs138222942,rs147583249,rs139361234,rs148995681
LWK	1	158305000	158310000	7	66	1994	1525835	4.68999e-12	rs141713267,rs148476373,rs150062456,rs140816254,rs143860525,rs149800284,rs146644030
LWK	1	158315000	158320000	7	61	1994	1525835	2.64229e-12	rs138149915,rs145063986,rs149942010,rs142713666,rs139411829,rs150529032,rs193196176
LWK	1	175665000	175670000	6	60	1994	1525835	2.3301e-10	rs145252356,rs138325421,rs148357674,rs141571715,rs138607410,rs142703135
LWK	1	176370000	176375000	5	34	1994	1525835	1.02252e-09	rs149338303,rs148780416,rs139410952,rs190849480,rs143133175
LWK	1	222195000	222200000	5	31	1994	1525835	6.26418e-10	rs142533095,rs141645583,rs138510959,rs111948558,rs190692276
LWK	2	695000	700000	5	36	3623	1662789	1.74533e-08	rs141691220,rs148360491,rs147256562,rs148447906,rs150315269
LWK	2	12090000	12095000	5	30	3623	1662789	6.6696e-09	rs192252027,rs113140027,rs111685707,rs111414364,rs138833805
LWK	2	16350000	16355000	10	45	3623	1662789	7.09077e-18	rs141770649,rs146230010,rs142891632,rs147960499,rs141812020,rs149187955,rs148000899,rs142368410,rs149925148,rs144624475
LWK	2	19570000	19575000	5	30	3623	1662789	6.6696e-09	rs149890021,rs144787139,rs140934333,rs141619811,rs139500421
LWK	2	30075000	30080000	18	58	3623	1662789	4.86747e-34	rs149084838,rs11886518,rs11886603,rs77441584,rs10171542,rs10186471,rs111991577,rs112920541,rs113683355,rs113220715,rs111829105,rs10178344,rs10203850,rs115433863,rs114321904,rs11897887,rs11901560,rs149453519
LWK	2	43465000	43470000	6	34	3623	1662789	1.36019e-10	rs145234402,rs145928304,rs186102457,rs191008609,rs147000174,rs142999502
LWK	2	46705000	46710000	7	62	3623	1662789	1.02667e-10	rs112819009,rs112893999,rs113443570,rs111936638,rs112543444,rs113303664,rs113839990
LWK	2	60980000	60985000	5	29	3623	1662789	5.56809e-09	rs112209475,rs111329190,rs112789311,rs148297699,rs141488455
LWK	2	106905000	106910000	11	62	3623	1662789	2.37641e-18	rs143056623,rs147084777,rs144124857,rs149698189,rs145531858,rs147100590,rs138441349,rs142650099,rs146895477,rs148305242,rs141430635
LWK	2	106910000	106915000	6	46	3623	1662789	9.26378e-10	rs142846695,rs76493045,rs139262814,rs142083714,rs147724236,rs139665076
LWK	2	122835000	122840000	12	47	3623	1662789	5.47613e-22	rs149795581,rs145683659,rs142547104,rs146865491,rs140231043,rs144895197,rs141844207,rs141483568,rs147244749,rs144628761,rs145535387,rs144737436
LWK	2	122840000	122845000	8	36	3623	1662789	1.44496e-14	rs139364761,rs145349493,rs143610669,rs138580335,rs142958952,rs148598591,rs140117034,rs149865855
LWK	2	122850000	122855000	7	50	3623	1662789	2.13332e-11	rs143925831,rs148613804,rs142035539,rs145286903,rs149139576,rs138555987,rs143679009
LWK	2	122860000	122865000	9	41	3623	1662789	3.6063e-16	rs145999052,rs142467195,rs147717440,rs142102559,rs150108736,rs139698305,rs147726913,rs151157084,rs137874072
LWK	2	125835000	125840000	7	40	3623	1662789	4.05835e-12	rs144650107,rs139200870,rs143879599,rs143244223,rs146708703,rs151319443,rs146531874
LWK	2	127540000	127545000	7	49	3623	1662789	1.83815e-11	rs7597789,rs7590901,rs143558343,rs138099382,rs139835814,rs141203435,rs138762579
LWK	2	147775000	147780000	6	40	3623	1662789	3.83884e-10	rs138883078,rs146854138,rs140960912,rs144639675,rs150510014,rs139850135
LWK	2	152120000	152125000	6	38	3623	1662789	2.77133e-10	rs113697801,rs112763108,rs113403881,rs113098845,rs111864299,rs78791522
LWK	2	152735000	152740000	17	46	3623	1662789	8.92854e-34	rs148813235,rs143447875,rs148166796,rs143106169,rs142163138,rs150841654,rs139310011,rs149550246,rs139756303,rs145314418,rs147647355,rs140470121,rs142171511,rs150295440,rs145146475,rs180747446,rs143763923
LWK	2	152740000	152745000	13	43	3623	1662789	8.40587e-25	rs147208660,rs146461205,rs146863411,rs140647462,rs138290255,rs146487051,rs139152217,rs147469622,rs138921300,rs150766335,rs139133953,rs149002702,rs141022694
LWK	2	152750000	152755000	7	34	3623	1662789	1.18449e-12	rs138698996,rs148430131,rs141627734,rs149176664,rs140316788,rs149805649,rs138736958
LWK	2	157640000	157645000	7	37	3623	1662789	2.25396e-12	rs112579137,rs112737304,rs112053531,rs113107045,rs112206502,rs113221753,rs112944048
LWK	2	161810000	161815000	5	41	3623	1662789	3.43813e-08	rs142374212,rs144574563,rs145316252,rs147223306,rs138480702
LWK	2	173085000	173090000	5	35	3623	1662789	1.50565e-08	rs146197891,rs138887608,rs142701003,rs150296867,rs146153383
LWK	2	220015000	220020000	6	44	3623	1662789	7.00747e-10	rs142193082,rs150720875,rs145608880,rs145298334,rs149221038,rs138362886
LWK	2	231215000	231220000	5	36	3623	1662789	1.74533e-08	rs145421792,rs148061396,rs145575742,rs147285892,rs187571914
LWK	3	2190000	2195000	8	37	2343	1406016	2.17343e-15	rs141460323,rs112866020,rs113735654,rs111548311,rs145792500,rs148538218,rs112434451,rs113522938
LWK	3	2370000	2375000	7	64	2343	1406016	2.02226e-11	rs145269518,rs148739642,rs151247001,rs138001846,rs139531842,rs142638989,rs138705532
LWK	3	2395000	2400000	6	49	2343	1406016	2.79854e-10	rs147315611,rs147911684,rs147332477,rs143251540,rs148722822,rs146527968
LWK	3	15285000	15290000	5	23	2343	1406016	4.19947e-10	rs142430666,rs148936215,rs143588487,rs150753446,rs140427505
LWK	3	26745000	26750000	5	37	2343	1406016	5.33559e-09	rs141087107,rs143708108,rs186732711,rs150338896,rs150660378
LWK	3	29875000	29880000	7	52	2343	1406016	4.43172e-12	rs13325896,rs13319080,rs7340747,rs146387449,rs148243811,rs9842543,rs7340601
LWK	3	60500000	60505000	6	61	2343	1406016	1.09239e-09	rs143746986,rs146844356,rs140565221,rs150054257,rs146339197,rs141095696
LWK	3	117250000	117255000	20	47	2343	1406016	2.35222e-43	rs147863721,rs149736039,rs145648259,rs148910209,rs143546319,rs140856460,rs144684601,rs150305340,rs138320742,rs149650442,rs140922681,rs147487251,rs142774859,rs151045528,rs146474920,rs141027652,rs146689790,rs140308769,rs143439674,rs147992842
LWK	3	132380000	132385000	16	43	2343	1406016	8.54128e-34	rs147340607,rs147178958,rs113289820,rs148784405,rs143908605,rs138591272,rs147021102,rs113221911,rs111361103,rs111686677,rs112319582,rs113119571,rs113478790,rs112898849,rs112481643,rs113248560
LWK	3	132385000	132390000	14	34	2343	1406016	1.65299e-30	rs112230823,rs113867079,rs150075255,rs149268459,rs112645733,rs111531983,rs112465172,rs150605070,rs149798080,rs139649113,rs112892411,rs142229520,rs111510555,rs111896183
LWK	3	132390000	132395000	20	40	2343	1406016	3.35816e-45	rs111335259,rs111650089,rs112752823,rs143052541,rs150828846,rs139927261,rs145457912,rs140554254,rs149739157,rs189597173,rs145658118,rs113774998,rs111510308,rs112554952,rs112532615,rs141962116,rs111430707,rs113641442,rs111904472,rs139914765
LWK	3	132395000	132400000	18	51	2343	1406016	2.43693e-37	rs143911240,rs111429375,rs184862333,rs139173920,rs149960487,rs146420900,rs140851958,rs148353200,rs140598819,rs143866287,rs147249192,rs138774311,rs149377335,rs144148997,rs111510101,rs139805182,rs143130744,rs149915271
LWK	3	132400000	132405000	27	43	2343	1406016	2.16478e-64	rs150864525,rs138023872,rs111771204,rs113746355,rs111995127,rs113364886,rs113671554,rs113533545,rs112572136,rs111412588,rs112144165,rs111639614,rs144728539,rs112749193,rs111727307,rs113855356,rs140970874,rs112397101,rs113337984,rs112881175,rs113640965,rs112381158,rs113696806,rs111417239,rs191390326,rs184499699,rs188979571
LWK	3	132405000	132410000	19	42	2343	1406016	6.55426e-42	rs113778548,rs138689264,rs113397477,rs113197751,rs112623967,rs113011754,rs112386774,rs113967457,rs141246014,rs143677097,rs150336894,rs138038507,rs143208915,rs138636703,rs111430851,rs113892559,rs201587784,rs112375565,rs113281144
LWK	3	132710000	132715000	5	46	2343	1406016	1.65709e-08	rs140741516,rs143682256,rs149253272,rs144478607,rs146640069
LWK	3	132865000	132870000	5	37	2343	1406016	5.33559e-09	rs139519358,rs139372484,rs140852659,rs150166756,rs148557237
LWK	3	132875000	132880000	6	37	2343	1406016	4.73272e-11	rs142276687,rs143004641,rs138960228,rs142328681,rs116737202,rs139603015
LWK	3	140110000	140115000	7	47	2343	1406016	2.09853e-12	rs140274519,rs142404512,rs151289033,rs144552906,rs141707331,rs147162081,rs144224799
LWK	3	146130000	146135000	5	28	2343	1406016	1.21809e-09	rs139792537,rs139923271,rs147751859,rs145537409,rs138147481
LWK	3	149875000	149880000	8	33	2343	1406016	7.86236e-16	rs143370098,rs148362775,rs143200043,rs138710418,rs148674117,rs143355128,rs138935888,rs141621951
LWK	3	149880000	149885000	5	45	2343	1406016	1.47902e-08	rs143447525,rs144345580,rs183820816,rs150333277,rs150648315
LWK	3	158400000	158405000	5	38	2343	1406016	6.13551e-09	rs138082518,rs143668130,rs143940766,rs140121809,rs142873329
LWK	3	167915000	167920000	7	67	2343	1406016	2.81867e-11	rs148445785,rs150990417,rs138952984,rs143752364,rs138602984,rs139943266,rs143395448
LWK	3	167920000	167925000	5	47	2343	1406016	1.8518e-08	rs145705837,rs142952247,rs146713835,rs139276358,rs150335830
LWK	3	169450000	169455000	5	33	2343	1406016	2.92125e-09	rs181259353,rs184649626,rs148418230,rs142152578,rs150443358
LWK	3	185275000	185280000	6	30	2343	1406016	1.2209e-11	rs145661256,rs149087918,rs16834919,rs7648078,rs7614282,rs138766188
LWK	3	196845000	196850000	5	38	2343	1406016	6.13551e-09	rs144667720,rs112212435,rs112319377,rs143454487,rs146901412
LWK	4	6505000	6510000	5	44	2300	1421834	1.13647e-08	rs151180225,rs184380006,rs143234675,rs138982367,rs140393482
LWK	4	12815000	12820000	9	60	2300	1421834	1.02506e-15	rs147556159,rs143698404,rs142138749,rs143776067,rs140724688,rs193200605,rs145855012,rs144023333,rs146366742
LWK	4	18615000	18620000	6	43	2300	1421834	1.03109e-10	rs113859281,rs111320736,rs112431579,rs111974742,rs112233297,rs111651385
LWK	4	18620000	18625000	15	58	2300	1421834	3.62009e-29	rs113073259,rs112703812,rs112061311,rs111236740,rs112534425,rs113544507,rs111476048,rs112892505,rs112372256,rs112933871,rs112335643,rs111751027,rs111243583,rs112454107,rs111454482
LWK	4	18645000	18650000	8	57	2300	1421834	7.1345e-14	rs111501049,rs113002763,rs112808119,rs113454176,rs113243286,rs113450792,rs113748355,rs113108097
LWK	4	19225000	19230000	5	53	2300	1421834	2.96694e-08	rs147575041,rs141965559,rs138560351,rs146051512,rs147766370
LWK	4	26305000	26310000	5	41	2300	1421834	7.87391e-09	rs73113360,rs73113362,rs28844579,rs28887781,rs111734166
LWK	4	34790000	34795000	10	28	2300	1421834	1.53772e-21	rs150790080,rs113272444,rs112674428,rs112727707,rs147806867,rs112363168,rs113160752,rs112192381,rs113421340,rs113829157
LWK	4	67960000	67965000	5	35	2300	1421834	3.43853e-09	rs140009400,rs148625338,rs143315845,rs148365985,rs185989153
LWK	4	106570000	106575000	8	31	2300	1421834	3.53536e-16	rs148803095,rs140344573,rs144256919,rs144927691,rs140516393,rs138912631,rs143312795,rs144480098
LWK	4	106575000	106580000	10	27	2300	1421834	9.89985e-22	rs142580342,rs139945313,rs143435474,rs146759861,rs143314009,rs147104768,rs150714186,rs149483919,rs146264732,rs142726737
LWK	4	106580000	106585000	9	38	2300	1421834	1.16697e-17	rs147082204,rs138606207,rs141670723,rs146238387,rs142282702,rs147883768,rs141047270,rs145350281,rs148023343
LWK	4	106585000	106590000	7	32	2300	1421834	9.33163e-14	rs148761982,rs140595710,rs140238722,rs137993764,rs149490666,rs142887787,rs144782149
LWK	4	111430000	111435000	5	31	2300	1421834	1.80942e-09	rs139524892,rs147936048,rs147808929,rs112815794,rs145685308
LWK	4	111875000	111880000	4	21	2300	1421834	3.9986e-08	rs142441429,rs151329530,rs181963128,rs147732353
LWK	4	127185000	127190000	6	45	2300	1421834	1.37376e-10	rs111606191,rs113679663,rs111323322,rs112743651,rs111808969,rs112665652
LWK	4	128535000	128540000	4	22	2300	1421834	4.88087e-08	rs142462848,rs142088146,rs141937875,rs145654781
LWK	4	131310000	131315000	6	52	2300	1421834	3.40064e-10	rs139994584,rs149822402,rs142519356,rs112615849,rs140360676,rs150344685
LWK	4	132530000	132535000	5	33	2300	1421834	2.52065e-09	rs145966989,rs146759777,rs148895042,rs149438804,rs139845046
LWK	4	132945000	132950000	7	35	2300	1421834	1.85646e-13	rs142466201,rs139108237,rs143886125,rs140902058,rs146298055,rs148955027,rs143780830
LWK	4	132950000	132955000	13	30	2300	1421834	5.861e-29	rs144068885,rs142149057,rs147853312,rs140511459,rs150434479,rs145228481,rs139041057,rs142236475,rs150540615,rs147404781,rs139811009,rs147633325,rs142751699
LWK	4	132955000	132960000	5	45	2300	1421834	1.27682e-08	rs151063716,rs140732726,rs138311684,rs142748917,rs147414726
LWK	4	132975000	132980000	5	27	2300	1421834	8.64347e-10	rs144289213,rs182323300,rs112191182,rs111703850,rs141147104
LWK	4	132985000	132990000	6	36	2300	1421834	3.32631e-11	rs148406218,rs113098382,rs151190416,rs147025602,rs113697000,rs111481757
LWK	4	133835000	133840000	6	44	2300	1421834	1.19224e-10	rs142007370,rs138363632,rs149277197,rs143487190,rs141806555,rs140126608
LWK	4	143100000	143105000	5	39	2300	1421834	6.06576e-09	rs3113518,rs2645819,rs2645820,rs1907138,rs2645821
LWK	4	146610000	146615000	6	46	2300	1421834	1.57764e-10	rs149660106,rs145444734,rs146893774,rs139354849,rs147099506,rs141907354
LWK	4	171240000	171245000	6	75	2300	1421834	3.25826e-09	rs187094707,rs191590770,rs138568101,rs139184736,rs191857265,rs148267362
LWK	4	189460000	189465000	10	49	2300	1421834	9.33768e-19	rs140132252,rs145072784,rs151183039,rs146956856,rs147596373,rs141944941,rs150078806,rs138396652,rs149629046,rs149734289
LWK	4	189465000	189470000	6	54	2300	1421834	4.3022e-10	rs141430481,rs147181070,rs149690628,rs145538856,rs140700979,rs143692522
LWK	5	5655000	5660000	5	47	1736	1291741	6.37986e-09	rs147462994,rs145645579,rs146669460,rs143127468,rs138273855
LWK	5	25685000	25690000	5	57	1736	1291741	1.72215e-08	rs143675279,rs138467206,rs143112412,rs145105724,rs150402500
LWK	5	32480000	32485000	5	54	1736	1291741	1.3051e-08	rs184697346,rs137905987,rs149862570,rs184625436,rs144613914
LWK	5	32490000	32495000	5	44	1736	1291741	4.532e-09	rs148812920,rs151212730,rs6876966,rs143351425,rs142766993
LWK	5	38300000	38305000	7	50	1736	1291741	7.42999e-13	rs144602707,rs146643408,rs143353717,rs141473262,rs147073607,rs149316130,rs148993942
LWK	5	41200000	41205000	8	45	1736	1291741	2.15988e-15	rs113065690,rs138699962,rs148940829,rs113439413,rs113235303,rs111777334,rs111307715,rs112330786
LWK	5	41205000	41210000	10	76	1736	1291741	1.64983e-17	rs113239762,rs112697124,rs113091928,rs111979865,rs7725855,rs7725719,rs7729831,rs7729783,rs141740854,rs139267557
LWK	5	60865000	60870000	5	44	1736	1291741	4.532e-09	rs149610134,rs147279587,rs143834972,rs146709521,rs143067347
LWK	5	79605000	79610000	5	69	1736	1291741	4.56094e-08	rs139376757,rs139577085,rs146719780,rs148211589,rs147930943
LWK	5	114775000	114780000	5	57	1736	1291741	1.72215e-08	rs141168837,rs144303926,rs140152193,rs146110941,rs146344220
LWK	5	123060000	123065000	5	40	1736	1291741	2.75821e-09	rs112098183,rs113174394,rs150104962,rs112769283,rs113601046
LWK	5	131870000	131875000	4	23	1736	1291741	2.82055e-08	rs145574011,rs147726054,rs151324909,rs138602180
LWK	5	136170000	136175000	8	34	1736	1291741	1.84324e-16	rs112057884,rs149991830,rs140191379,rs112813254,rs113484735,rs112850794,rs111430172,rs113870924
LWK	5	136175000	136180000	5	26	1736	1291741	2.80077e-10	rs112563060,rs111268439,rs142541745,rs113565658,rs111669868
LWK	5	155365000	155370000	15	52	1736	1291741	3.39342e-31	rs730027,rs730026,rs116578570,rs138218403,rs142723340,rs146097382,rs138778784,rs144779021,rs113638994,rs140961341,rs144893094,rs148334369,rs142565561,rs141027332,rs146765526
LWK	5	171025000	171030000	5	48	1736	1291741	7.11377e-09	rs138252499,rs145166731,rs146576239,rs141274127,rs138693613
LWK	6	4925000	4930000	5	34	2823	1249939	1.54295e-08	rs146810748,rs151037988,rs150374633,rs138115086,rs142752330
LWK	6	4930000	4935000	21	69	2823	1249939	6.08631e-39	rs148399608,rs143762564,rs11968534,rs11970262,rs11965459,rs11968003,rs144454550,rs150636005,rs139815789,rs145709912,rs142229110,rs144504328,rs141310293,rs143568827,rs11966839,rs11961775,rs11969960,rs11961852,rs11969462,rs11969464,rs11967477
LWK	6	6345000	6350000	7	41	2823	1249939	6.25518e-12	rs142398325,rs151290244,rs147055680,rs138203150,rs139230554,rs145951226,rs139468742
LWK	6	16890000	16895000	6	39	2823	1249939	4.04111e-10	rs138106246,rs143157129,rs148234171,rs150060116,rs145359509,rs140887885
LWK	6	18270000	18275000	6	42	2823	1249939	6.45994e-10	rs145714181,rs150249428,rs148858125,rs139138172,rs144766200,rs149224389
LWK	6	18280000	18285000	6	44	2823	1249939	8.65939e-10	rs146615879,rs145515552,rs138870817,rs141257548,rs143100260,rs140158540
LWK	6	46285000	46290000	5	33	2823	1249939	1.31852e-08	rs145571384,rs149182139,rs143055155,rs139859532,rs142983055
LWK	6	52925000	52930000	8	19	2823	1249939	4.95589e-17	rs147365943,rs145016115,rs151225179,rs138862874,rs150396947,rs149566487,rs147520319,rs187178771
LWK	6	52960000	52965000	5	21	2823	1249939	1.15626e-09	rs146138365,rs140204803,rs142546874,rs141915871,rs140410702
LWK	6	52965000	52970000	6	28	2823	1249939	4.76654e-11	rs139338813,rs147778560,rs151011770,rs141313174,rs149353797,rs148179673
LWK	6	52970000	52975000	5	24	2823	1249939	2.40157e-09	rs145085851,rs151275955,rs144127233,rs148440813,rs183914305
LWK	6	55660000	55665000	5	27	2823	1249939	4.53578e-09	rs148765590,rs145037639,rs111945733,rs138928613,rs111853409
LWK	6	55665000	55670000	5	35	2823	1249939	1.79673e-08	rs151228160,rs113546318,rs143560029,rs111864662,rs148483039
LWK	6	68445000	68450000	5	36	2823	1249939	2.08262e-08	rs148246743,rs140318677,rs145361456,rs150083568,rs151036442
LWK	6	68450000	68455000	7	37	2823	1249939	2.8872e-12	rs145427651,rs143051885,rs143251136,rs147508511,rs149590206,rs144263657,rs148720786
LWK	6	68465000	68470000	7	36	2823	1249939	2.34559e-12	rs148390688,rs140678649,rs145778792,rs150206353,rs149340611,rs141206185,rs149872442
LWK	6	86745000	86750000	5	40	2823	1249939	3.60784e-08	rs150656879,rs149805611,rs150977116,rs138447196,rs139925115
LWK	6	109530000	109535000	21	52	2823	1249939	4.49154e-42	rs144539771,rs139681911,rs145281029,rs147642155,rs140670849,rs142266707,rs151259666,rs150437824,rs146599088,rs141352601,rs145142462,rs139011929,rs143015370,rs148203239,rs139614288,rs143638701,rs140604410,rs149752012,rs148511558,rs142847652,rs141320321
LWK	6	109535000	109540000	22	53	2823	1249939	2.42541e-44	rs145108761,rs146856032,rs140595730,rs146946202,rs143571982,rs147186259,rs138861354,rs141309093,rs143731882,rs142950370,rs151118648,rs146930115,rs80221854,rs150033031,rs145378451,rs144957143,rs147552865,rs141979971,rs140247086,rs142631341,rs144907511,rs141906388
LWK	6	109540000	109545000	14	49	2823	1249939	5.45847e-26	rs150662398,rs139895921,rs144896307,rs145477043,rs143506738,rs187717617,rs191439210,rs144842952,rs138753142,rs149578982,rs140869805,rs143202404,rs147523142,rs142994945
LWK	6	115010000	115015000	10	54	2823	1249939	7.43258e-17	rs145386016,rs143079355,rs138109866,rs139581230,rs149364814,rs145337991,rs144944685,rs150467542,rs145511657,rs140305679
LWK	6	115015000	115020000	24	55	2823	1249939	6.54979e-49	rs142639528,rs144887107,rs141256390,rs150779037,rs143921122,rs140715192,rs145862411,rs148598376,rs151099751,rs140270388,rs146409285,rs138631377,rs143532227,rs147274565,rs142998313,rs150066425,rs187758819,rs188307676,rs144323489,rs140131264,rs140932128,rs138070999,rs142157802,rs146057204
LWK	6	115020000	115025000	20	52	2823	1249939	1.31175e-39	rs144661244,rs148092808,rs140202882,rs146374435,rs149698421,rs145434992,rs148825666,rs142530850,rs140484961,rs150430271,rs187993775,rs146354783,rs148560082,rs141180315,rs139117399,rs149873017,rs147571918,rs144542049,rs147811960,rs151062623
LWK	6	115025000	115030000	5	41	2823	1249939	4.10122e-08	rs144951711,rs138824868,rs149613256,rs143543502,rs151219728
LWK	6	130290000	130295000	10	56	2823	1249939	1.10139e-16	rs144101251,rs146015689,rs148689220,rs147730123,rs149214317,rs145995906,rs139587480,rs149317990,rs144631521,rs148707850
LWK	6	132250000	132255000	5	40	2823	1249939	3.60784e-08	rs138694629,rs138348692,rs148049658,rs140884490,rs138308805
LWK	6	132255000	132260000	9	42	2823	1249939	6.29561e-16	rs142020313,rs146706653,rs145012488,rs146223186,rs147661214,rs142375495,rs141471796,rs149636672,rs139807298
LWK	6	154490000	154495000	5	40	2823	1249939	3.60784e-08	rs151085422,rs148846982,rs148040304,rs147451436,rs139324194
LWK	6	156625000	156630000	5	42	2823	1249939	4.64671e-08	rs150166708,rs149578841,rs144532795,rs142080709,rs138070750
LWK	6	162895000	162900000	6	51	2823	1249939	2.17958e-09	rs141276280,rs150768415,rs145145460,rs149587013,rs146612295,rs140994363
LWK	6	163180000	163185000	5	38	2823	1249939	2.76248e-08	rs113138154,rs148528458,rs151199977,rs113704801,rs111960675
LWK	6	163375000	163380000	5	39	2823	1249939	3.16279e-08	rs140589525,rs149987724,rs147657268,rs137882437,rs145964791
LWK	6	163380000	163385000	7	64	2823	1249939	1.65183e-10	rs145612896,rs145551840,rs141183311,rs147319372,rs145686567,rs142868980,rs140333246
LWK	7	15030000	15035000	7	78	2058	1010990	3.33924e-10	rs144412778,rs140870653,rs139059456,rs180756608,rs140162385,rs145931932,rs142594624
LWK	7	47805000	47810000	9	52	2058	1010990	2.00609e-15	rs144057277,rs146732311,rs139272027,rs150433256,rs141883085,rs146235534,rs150536981,rs149664396,rs145478106
LWK	7	47810000	47815000	5	37	2058	1010990	1.43631e-08	rs141011473,rs141817060,rs145574709,rs137973979,rs150032802
LWK	7	51440000	51445000	6	48	2058	1010990	8.0573e-10	rs143308987,rs143425859,rs145764695,rs140573283,rs140299355,rs139636851
LWK	7	124640000	124645000	5	44	2058	1010990	3.53637e-08	rs148643008,rs141132224,rs144174865,rs139897596,rs149169699
LWK	8	3260000	3265000	7	93	1983	1129607	4.22215e-10	rs150321618,rs151268988,rs185136530,rs145155189,rs146904255,rs150087818,rs148536702
LWK	8	3265000	3270000	6	88	1983	1129607	1.39199e-08	rs149599840,rs142971966,rs148789291,rs139203245,rs140692367,rs143240348
LWK	8	3280000	3285000	6	86	1983	1129607	1.21125e-08	rs148576509,rs143134386,rs138826836,rs146525791,rs143299426,rs144548397
LWK	8	13605000	13610000	19	141	1983	1129607	5.21356e-30	rs143636405,rs147263811,rs185295530,rs139277712,rs143814878,rs142139103,rs141138091,rs146998554,rs149376673,rs142767129,rs140173067,rs150876716,rs149681398,rs145512722,rs139421446,rs145047946,rs140307403,rs144964285,rs138837431
LWK	8	16320000	16325000	6	58	1983	1129607	1.08743e-09	rs139995924,rs142511156,rs145742015,rs138323369,rs149154069,rs142242929
LWK	8	26120000	26125000	6	35	1983	1129607	4.51389e-11	rs184598320,rs145627502,rs138190070,rs148325653,rs147331339,rs142700935
LWK	8	29610000	29615000	5	24	1983	1129607	6.85762e-10	rs113436985,rs112027096,rs141585271,rs186258278,rs149962921
LWK	8	29615000	29620000	8	34	1983	1129607	1.5506e-15	rs188507451,rs147655523,rs151306515,rs144605133,rs141653499,rs146204488,rs113905090,rs139623769
LWK	8	36280000	36285000	5	31	1983	1129607	2.7135e-09	rs147935350,rs138342665,rs145023774,rs146235129,rs144157185
LWK	8	36485000	36490000	5	32	1983	1129607	3.21131e-09	rs140088558,rs113708760,rs113151652,rs112827515,rs113118806
LWK	8	36505000	36510000	6	33	1983	1129607	3.08932e-11	rs113461511,rs112423608,rs150536203,rs112350595,rs112238888,rs111690032
LWK	8	37435000	37440000	14	43	1983	1129607	1.8849e-28	rs114758578,rs140549638,rs150467279,rs144719857,rs141728703,rs147181665,rs140507879,rs139437790,rs149890870,rs144942482,rs143082009,rs146599026,rs141359501,rs145155761
LWK	8	56080000	56085000	5	50	1983	1129607	3.29123e-08	rs140319444,rs142950976,rs150675145,rs145956282,rs111332094
LWK	8	56085000	56090000	7	34	1983	1129607	2.62401e-13	rs145975593,rs141618170,rs139032688,rs145831098,rs148403842,rs113880286,rs111941661
LWK	8	56105000	56110000	5	39	1983	1129607	9.08825e-09	rs112382860,rs138036104,rs140961580,rs186850493,rs142113236
LWK	8	56110000	56115000	5	38	1983	1129607	7.93465e-09	rs138578246,rs148967941,rs143294116,rs143965886,rs111254839
LWK	8	57085000	57090000	5	29	1983	1129607	1.90207e-09	rs144220904,rs150365875,rs191742401,rs145072232,rs139913815
LWK	8	57320000	57325000	5	44	1983	1129607	1.7018e-08	rs146116803,rs142448837,rs142346844,rs147206117,rs145777972
LWK	8	57360000	57365000	5	53	1983	1129607	4.43825e-08	rs144195159,rs146644524,rs146930180,rs138231925,rs150860997
LWK	8	70220000	70225000	6	33	1983	1129607	3.08932e-11	rs143666143,rs143691217,rs143549562,rs145910033,rs148711276,rs146305920
LWK	8	70230000	70235000	13	46	1983	1129607	1.39453e-25	rs145530782,rs113615979,rs113264297,rs111839926,rs113317047,rs142802283,rs113218210,rs138776639,rs113783789,rs111359820,rs112827218,rs111416256,rs112148664
LWK	8	70235000	70240000	8	55	1983	1129607	1.00645e-13	rs113811169,rs111432214,rs111246743,rs111920480,rs143924204,rs111354047,rs112887401,rs112950465
LWK	8	70240000	70245000	7	45	1983	1129607	2.17652e-12	rs113787475,rs112073729,rs111417578,rs112228763,rs148000044,rs141684370,rs139589587
LWK	8	88260000	88265000	5	43	1983	1129607	1.51061e-08	rs143834440,rs139155593,rs140224266,rs145176020,rs143934152
LWK	8	97100000	97105000	6	48	1983	1129607	3.34673e-10	rs490021,rs498487,rs140270733,rs551313,rs554245,rs138736988
LWK	8	131640000	131645000	8	39	1983	1129607	5.21365e-15	rs150127238,rs138376997,rs149234443,rs182291849,rs187219881,rs143330110,rs140112328,rs142869187
LWK	8	134740000	134745000	8	41	1983	1129607	8.07183e-15	rs146449165,rs139120133,rs150447193,rs138278073,rs149628525,rs187069630,rs151182797,rs181410948
LWK	9	4270000	4275000	9	71	1506	849982	1.13413e-14	rs140689803,rs150532694,rs149666273,rs146595638,rs151273168,rs140465983,rs150392278,rs138146614,rs143984077
LWK	9	4275000	4280000	9	61	1506	849982	2.68309e-15	rs144545019,rs146146534,rs145767049,rs148943154,rs147658632,rs142335351,rs146207805,rs150870740,rs148255097
LWK	9	8465000	8470000	9	46	1506	849982	1.74558e-16	rs113135001,rs149792124,rs111298992,rs111407906,rs111458511,rs111306569,rs112957767,rs113136092,rs112035916
LWK	9	17100000	17105000	6	44	1506	849982	2.04149e-10	rs139293401,rs111612928,rs147702547,rs148039296,rs146186181,rs141643307
LWK	9	25575000	25580000	5	49	1506	849982	3.10029e-08	rs141295753,rs145246934,rs145865084,rs145769995,rs148358135
LWK	9	27885000	27890000	6	46	1506	849982	2.70072e-10	rs149795212,rs141141911,rs146337826,rs146048887,rs140030063,rs145516203
LWK	9	31090000	31095000	6	49	1506	849982	4.01368e-10	rs137876956,rs144741932,rs145560132,rs138554098,rs147318139,rs140271535
LWK	9	31095000	31100000	5	45	1506	849982	1.9981e-08	rs143486490,rs139401212,rs140064697,rs139228072,rs143344575
LWK	9	87745000	87750000	6	54	1506	849982	7.35717e-10	rs145236299,rs145131424,rs142278084,rs148157809,rs138329865,rs141269457
LWK	9	107455000	107460000	5	34	1506	849982	4.6249e-09	rs146914308,rs74856219,rs140444794,rs138867805,rs147988004
LWK	9	107460000	107465000	6	40	1506	849982	1.1168e-10	rs150774549,rs184915910,rs147660706,rs138336036,rs141398266,rs141683078
LWK	9	107465000	107470000	6	39	1506	849982	9.50715e-11	rs148525070,rs141434953,rs140223150,rs149998605,rs146619002,rs143930300
LWK	9	108715000	108720000	5	22	1506	849982	4.45494e-10	rs146712631,rs114252020,rs150890250,rs139823351,rs146266809
LWK	10	15825000	15830000	5	48	1530	974190	1.53682e-08	rs144579480,rs148485895,rs145212197,rs151170610,rs149883200
LWK	10	26690000	26695000	17	31	1530	974190	5.11386e-40	rs149037354,rs142081411,rs140419001,rs140957525,rs149372902,rs143671451,rs142029414,rs140944577,rs147506404,rs139533044,rs149692615,rs148392713,rs146508985,rs144812394,rs150426408,rs146908635,rs139385336
LWK	10	26695000	26700000	11	46	1530	974190	1.75528e-21	rs150732099,rs143965762,rs143481675,rs148865696,rs143722319,rs151054433,rs142416533,rs146422292,rs139033793,rs149606869,rs145953601
LWK	10	37085000	37090000	6	44	1530	974190	9.96882e-11	rs148027756,rs150532856,rs148769777,rs141466301,rs149498843,rs140014652
LWK	10	45575000	45580000	8	32	1530	974190	3.6974e-16	rs73287584,rs17157448,rs73287589,rs73287599,rs73287601,rs73289603,rs73289605,rs73289610
LWK	10	45585000	45590000	8	35	1530	974190	8.23893e-16	rs73289682,rs7902733,rs7906497,rs111714029,rs73289688,rs113576183,rs73289692,rs111736175
LWK	10	45625000	45630000	5	29	1530	974190	1.09258e-09	rs73275166,rs111494441,rs113615747,rs73275168,rs73275171
LWK	10	45630000	45635000	5	38	1530	974190	4.56413e-09	rs111278787,rs111430945,rs73275179,rs139267431,rs73275183
LWK	10	56820000	56825000	5	41	1530	974190	6.78764e-09	rs141685348,rs146210657,rs138547746,rs141540498,rs148434594
LWK	10	59060000	59065000	7	56	1530	974190	5.04187e-12	rs150604342,rs147857284,rs149047604,rs140260585,rs139035018,rs150448618,rs149586074
LWK	10	61255000	61260000	4	20	1530	974190	2.87788e-08	rs146417256,rs138770345,rs150750382,rs146437204
LWK	10	73215000	73220000	5	45	1530	974190	1.10085e-08	rs141624945,rs147498829,rs148805946,rs144308357,rs149119525
LWK	10	84840000	84845000	10	55	1530	974190	2.43259e-18	rs112059792,rs111585315,rs112241933,rs113166457,rs113265752,rs112578353,rs111337155,rs111795335,rs113676510,rs112598147
LWK	10	116025000	116030000	6	43	1530	974190	8.62099e-11	rs142265114,rs146385175,rs150031608,rs142532420,rs186730814,rs191534695
LWK	11	3500000	3505000	6	81	1684	963595	8.19386e-09	rs150273504,rs192717364,rs188165485,rs188909649,rs146181453,rs138041761
LWK	11	5945000	5950000	6	53	1684	963595	6.04331e-10	rs147317823,rs145011632,rs139338646,rs150037134,rs145233433,rs143734553
LWK	11	5950000	5955000	7	82	1684	963595	1.66766e-10	rs148060866,rs144815822,rs145053293,rs141379170,rs138409112,rs142146529,rs139027031
LWK	11	7205000	7210000	6	52	1684	963595	5.36716e-10	rs144339012,rs146580492,rs140407824,rs138149429,rs143636510,rs145821538
LWK	11	7730000	7735000	17	41	1684	963595	1.77866e-36	rs143779263,rs147216825,rs142156106,rs151175612,rs139076272,rs145397707,rs149198852,rs147061548,rs138336785,rs143820164,rs144527679,rs148429422,rs143140123,rs151122039,rs141079483,rs145838863,rs34728157
LWK	11	7735000	7740000	6	49	1684	963595	3.70312e-10	rs28444690,rs142542057,rs148402155,rs142479133,rs147698148,rs112830877
LWK	11	7765000	7770000	5	54	1684	963595	4.7731e-08	rs141812158,rs145924995,rs141059466,rs147905821,rs143198876
LWK	11	15795000	15800000	6	28	1684	963595	1.02942e-11	rs113612762,rs150849342,rs112279276,rs112751755,rs112578938,rs113794211
LWK	11	15835000	15840000	5	32	1684	963595	3.1379e-09	rs145665204,rs142531242,rs113105621,rs150076595,rs111247057
LWK	11	68745000	68750000	5	42	1684	963595	1.30644e-08	rs113291292,rs111979933,rs113133259,rs142150704,rs148598323
LWK	11	74395000	74400000	5	37	1684	963595	6.74316e-09	rs142424881,rs113383363,rs112003447,rs146325159,rs113298346
LWK	11	104735000	104740000	8	37	1684	963595	3.15905e-15	rs146669742,rs146276726,rs139364373,rs149793379,rs145747319,rs147925907,rs183372210,rs145190238
LWK	11	105925000	105930000	5	29	1684	963595	1.85855e-09	rs142587100,rs111643444,rs112395379,rs13328919,rs13328920
LWK	11	105930000	105935000	5	24	1684	963595	6.70046e-10	rs113638678,rs112968095,rs111662111,rs113411072,rs112233696
LWK	11	110890000	110895000	7	49	1684	963595	3.96215e-12	rs150009333,rs144565881,rs142599956,rs146517454,rs143209253,rs137964954,rs149197541
LWK	11	110895000	110900000	5	35	1684	963595	5.03653e-09	rs143319079,rs143308748,rs138277810,rs149933473,rs145996543
LWK	11	119730000	119735000	10	45	1684	963595	7.81024e-19	rs144956893,rs141133620,rs144976429,rs150109786,rs138089107,rs148085202,rs140239881,rs145650844,rs148605939,rs140346260
LWK	12	13075000	13080000	5	37	1960	935460	1.65622e-08	rs148849158,rs139643902,rs147207483,rs188569864,rs151140424
LWK	12	16200000	16205000	5	25	1960	935460	2.06133e-09	rs144084070,rs147328945,rs144715535,rs142886299,rs138604648
LWK	12	16230000	16235000	5	37	1960	935460	1.65622e-08	rs138338827,rs149515573,rs143925846,rs147072078,rs142343427
LWK	12	38475000	38480000	6	71	1960	935460	1.07038e-08	rs147552113,rs144911743,rs148010407,rs139959202,rs149826512,rs141251819
LWK	12	79380000	79385000	5	31	1960	935460	6.52368e-09	rs148571554,rs149095054,rs138748662,rs78615158,rs141625932
LWK	12	79925000	79930000	6	29	1960	935460	3.82723e-11	rs144329195,rs151224504,rs140353929,rs150355915,rs138715828,rs143419467
LWK	12	79975000	79980000	5	29	1960	935460	4.57546e-09	rs141733596,rs143182741,rs146173974,rs149860825,rs148992766
LWK	12	79980000	79985000	7	26	1960	935460	1.11424e-13	rs147698209,rs146507782,rs140441763,rs138063017,rs145989366,rs148412855,rs145759865
LWK	12	79995000	80000000	5	28	1960	935460	3.79319e-09	rs143342510,rs149613706,rs146293369,rs139502059,rs149708586
LWK	12	80000000	80005000	5	32	1960	935460	7.71832e-09	rs141201677,rs137941124,rs138882323,rs139568327,rs147587242
LWK	12	80010000	80015000	5	30	1960	935460	5.48101e-09	rs149701612,rs143963482,rs140703922,rs144486712,rs138217845
LWK	12	80015000	80020000	8	34	1960	935460	6.33454e-15	rs148257021,rs150747934,rs139805996,rs141619327,rs147676084,rs143536218,rs139838714,rs141125500
LWK	12	80025000	80030000	5	34	1960	935460	1.06279e-08	rs149792842,rs144738950,rs186995208,rs147536878,rs142373923
LWK	12	80040000	80045000	5	32	1960	935460	7.71832e-09	rs149013896,rs140511796,rs144369682,rs147383372,rs150939936
LWK	12	80045000	80050000	9	40	1960	935460	1.97096e-16	rs138946120,rs148099698,rs138896958,rs142817564,rs148612297,rs141398232,rs146859786,rs139010615,rs146193001
LWK	12	80055000	80060000	6	22	1960	935460	6.08739e-12	rs139396736,rs150056842,rs145372802,rs150164623,rs140317485,rs145358994
LWK	12	80065000	80070000	7	25	1960	935460	8.15739e-14	rs142895595,rs149763212,rs191890567,rs151158218,rs140106942,rs147111686,rs138479887
LWK	12	80075000	80080000	4	17	1960	935460	4.4743e-08	rs142719576,rs142208302,rs151204502,rs144174091
LWK	12	80080000	80085000	5	27	1960	935460	3.12126e-09	rs145699009,rs146068242,rs149334639,rs144606327,rs190471499
LWK	12	127770000	127775000	6	58	1960	935460	3.09616e-09	rs148484035,rs142741461,rs142156832,rs150716242,rs144417262,rs142897085
LWK	13	40055000	40060000	7	49	1174	708103	2.73474e-12	rs145979119,rs139793749,rs150683129,rs149864902,rs149125840,rs140391213,rs138599601
LWK	13	99530000	99535000	7	43	1174	708103	1.03481e-12	rs139578400,rs144012238,rs139842033,rs142121364,rs150481935,rs147755811,rs143729306
LWK	14	32595000	32600000	6	48	1121	648650	3.03235e-10	rs150133288,rs139105077,rs140295180,rs143854475,rs149384570,rs148570423
LWK	14	33390000	33395000	6	50	1121	648650	3.91512e-10	rs144774324,rs74041740,rs143965487,rs148867690,rs146355208,rs142905928
LWK	14	36380000	36385000	6	32	1121	648650	2.29265e-11	rs144154489,rs148656493,rs144200504,rs147380150,rs143436416,rs150582616
LWK	14	43640000	43645000	12	55	1121	648650	2.74306e-22	rs143810377,rs151047457,rs11851198,rs11846913,rs141635049,rs147131701,rs114083832,rs145408884,rs11844255,rs11844259,rs11848121,rs11848257
LWK	14	43645000	43650000	8	36	1121	648650	2.25022e-15	rs140902236,rs80098055,rs148765524,rs142287379,rs146392490,rs139738515,rs139808621,rs149794528
LWK	14	44025000	44030000	5	38	1121	648650	7.31488e-09	rs112206687,rs112051436,rs113402615,rs185557196,rs111426940
LWK	14	47885000	47890000	5	38	1121	648650	7.31488e-09	rs111350464,rs113960831,rs111920565,rs113349436,rs17118588
LWK	14	48910000	48915000	7	39	1121	648650	6.62398e-13	rs190929690,rs140818029,rs147443370,rs139025141,rs142904421,rs150406254,rs139771854
LWK	14	48915000	48920000	6	45	1121	648650	2.0216e-10	rs150931853,rs146988673,rs145047708,rs139571827,rs145191917,rs145664143
LWK	14	52505000	52510000	5	55	1121	648650	4.94769e-08	rs111460890,rs111677598,rs113759729,rs138704641,rs112545920
LWK	14	55145000	55150000	12	45	1121	648650	1.82677e-23	rs112547726,rs181840909,rs143847566,rs143505850,rs147972887,rs141959714,rs144744567,rs142774241,rs146150910,rs140195387,rs149891653,rs143612740
LWK	14	82560000	82565000	7	35	1121	648650	2.91345e-13	rs1769397,rs1769398,rs1769399,rs28502779,rs28587447,rs150626165,rs140029619
LWK	14	82565000	82570000	8	35	1121	648650	1.75284e-15	rs143540380,rs28366396,rs28407107,rs141961437,rs138737158,rs28449822,rs28428942,rs28662086
LWK	14	106110000	106115000	6	50	1121	648650	3.91512e-10	rs138796189,rs149363225,rs187643206,rs139934867,rs144192424,rs190983615
LWK	14	106115000	106120000	6	42	1121	648650	1.30777e-10	rs186311610,rs138785754,rs142760296,rs144862799,rs192697775,rs183382277
LWK	15	33200000	33205000	7	49	1023	583103	4.03806e-12	rs139140052,rs148499643,rs142819783,rs145520588,rs148815949,rs138234600,rs144255659
LWK	15	33210000	33215000	5	53	1023	583103	4.40474e-08	rs141931712,rs143655028,rs145123969,rs143784913,rs140925505
LWK	15	33950000	33955000	7	50	1023	583103	4.68826e-12	rs150146398,rs142394067,rs144569634,rs139016730,rs141559307,rs149614611,rs140776895
LWK	15	35645000	35650000	5	39	1023	583103	9.01909e-09	rs144319463,rs147886181,rs150354625,rs111887724,rs113568945
LWK	15	54870000	54875000	7	51	1023	583103	5.42585e-12	rs139342413,rs138126856,rs142605543,rs142122328,rs147967172,rs141865464,rs145609099
LWK	15	69580000	69585000	7	38	1023	583103	6.03292e-13	rs144811868,rs144304614,rs191624652,rs141598353,rs146096033,rs140094610,rs149765608
LWK	15	74125000	74130000	5	50	1023	583103	3.26634e-08	rs148820488,rs148343121,rs148658862,rs192094346,rs150743449
LWK	16	9785000	9790000	6	60	1415	623216	6.11207e-09	rs111741201,rs151243302,rs150408445,rs139222104,rs141722398,rs150461042
LWK	16	31355000	31360000	6	34	1415	623216	1.72673e-10	rs138863626,rs144243294,rs148710334,rs141593359,rs138082456,rs149349104
LWK	16	54780000	54785000	5	42	1415	623216	4.75322e-08	rs138081874,rs140525493,rs147273480,rs139398113,rs139774298
LWK	16	54785000	54790000	5	40	1415	623216	3.69058e-08	rs146978205,rs146073404,rs148566237,rs142108526,rs144198933
LWK	16	63140000	63145000	5	41	1415	623216	4.19525e-08	rs140651587,rs113691519,rs111934661,rs147863782,rs140522292
LWK	16	63145000	63150000	11	47	1415	623216	1.28551e-19	rs141701855,rs139502541,rs142885566,rs145545808,rs148222016,rs149985961,rs148756527,rs143687160,rs145425489,rs150087985,rs138379084
LWK	16	63150000	63155000	20	83	1415	623216	8.28442e-35	rs142772621,rs148586721,rs139588841,rs144974859,rs188046395,rs142015498,rs150468868,rs138999528,rs139627331,rs142870924,rs150573778,rs189709569,rs145648471,rs145031618,rs142106746,rs191462534,rs182036264,rs189962703,rs182859204,rs188328929
LWK	16	63160000	63165000	21	76	1415	623216	6.70197e-38	rs148296554,rs141486434,rs138366113,rs143643012,rs139621923,rs149322427,rs144465424,rs148399405,rs139848188,rs144411317,rs151077377,rs145723205,rs141566014,rs183135614,rs192166396,rs141381405,rs143266593,rs148764545,rs145350956,rs143533463,rs141667775
LWK	16	63165000	63170000	5	42	1415	623216	4.75322e-08	rs144760651,rs142259318,rs151279034,rs140477722,rs150351183
LWK	16	64120000	64125000	7	41	1415	623216	6.44189e-12	rs145944390,rs12325313,rs28374598,rs149808741,rs113592256,rs145460078,rs141149580
LWK	16	65005000	65010000	17	50	1415	623216	9.44323e-33	rs148966999,rs142784847,rs146549125,rs137978404,rs149486702,rs150888579,rs139283937,rs144294725,rs150985046,rs140763184,rs145888726,rs146943135,rs138938216,rs149432900,rs142827499,rs140103476,rs151251051
LWK	16	65010000	65015000	27	58	1415	623216	7.89295e-56	rs139175934,rs149963354,rs149081669,rs146013297,rs147796910,rs147981695,rs150486334,rs142955955,rs146136322,rs144664011,rs148512428,rs142828408,rs144399849,rs147826209,rs141180537,rs149910123,rs144873375,rs143053166,rs148165275,rs141438782,rs138974786,rs138234734,rs140566761,rs144519279,rs147396798,rs142633075,rs150951071
LWK	16	65020000	65025000	7	36	1415	623216	2.41567e-12	rs148626178,rs142126658,rs139079139,rs146877529,rs150445061,rs145351533,rs146579249
LWK	16	87670000	87675000	7	110	1415	623216	7.95663e-09	rs144220836,rs146581438,rs114577529,rs137874421,rs148684843,rs140429521,rs146906115
LWK	16	89070000	89075000	5	36	1415	623216	2.13044e-08	rs142709763,rs143681037,rs150071576,rs113493505,rs150590557
LWK	16	89390000	89395000	21	76	1415	623216	6.70197e-38	rs150747208,rs140280967,rs142933700,rs184925040,rs180926638,rs144272396,rs141210374,rs144070855,rs140028292,rs143548880,rs151330983,rs142532831,rs143431463,rs147975527,rs141807276,rs143669445,rs144695542,rs142999894,rs137953353,rs12598400,rs12598938
LWK	17	9565000	9570000	6	54	676	537089	9.53976e-11	rs140475607,rs140746219,rs144525102,rs111369831,rs112331166,rs140695790
LWK	17	9575000	9580000	6	50	676	537089	5.89468e-11	rs148785380,rs111628801,rs142581634,rs140814374,rs1574208,rs2315573
LWK	17	63455000	63460000	5	52	676	537089	7.70234e-09	rs147378336,rs146572183,rs138415525,rs141600350,rs112473954
LWK	18	4975000	4980000	5	48	919	564776	1.82335e-08	rs142868042,rs141556761,rs139033846,rs144654369,rs140839605
LWK	18	23385000	23390000	5	52	919	564776	2.75263e-08	rs150699590,rs148379823,rs144653014,rs147845485,rs140757078
LWK	18	57010000	57015000	5	47	919	564776	1.63562e-08	rs140657100,rs138458146,rs141437034,rs139320983,rs185006266
LWK	18	62090000	62095000	6	42	919	564776	9.11352e-11	rs142423285,rs145976136,rs143654321,rs138447228,rs144431639,rs144063671
LWK	18	62095000	62100000	15	55	919	564776	1.48333e-29	rs148563816,rs142856972,rs141095393,rs148877018,rs138687267,rs183553438,rs2909653,rs149617517,rs2959462,rs1363001,rs2959463,rs2909651,rs2909650,rs151223747,rs2909649
LWK	18	62100000	62105000	5	41	919	564776	8.05559e-09	rs2909646,rs2909641,rs181392533,rs148164784,rs2959468
LWK	18	77745000	77750000	5	39	919	564776	6.20576e-09	rs144070928,rs139050175,rs139531216,rs149217331,rs147959859
LWK	19	12415000	12420000	5	38	647	433840	3.50053e-09	rs138109298,rs146340022,rs142826117,rs144926992,rs148821551
LWK	19	17470000	17475000	5	43	647	433840	6.67189e-09	rs36074897,rs146770794,rs147081879,rs141473031,rs139304876
LWK	19	42685000	42690000	4	17	647	433840	1.14855e-08	rs113032668,rs111817809,rs113494984,rs112181536
LWK	19	45750000	45755000	8	41	647	433840	2.14392e-15	rs183134519,rs189159462,rs144616958,rs145366588,rs140849178,rs144811324,rs151311836,rs137931430
LWK	19	54310000	54315000	5	43	647	433840	6.67189e-09	rs73608454,rs76085152,rs73608455,rs104895564,rs59749540
LWK	20	1035000	1040000	7	43	1026	438264	1.13071e-11	rs144765852,rs142554356,rs150947828,rs141979817,rs139361159,rs141849397,rs150469465
LWK	20	9140000	9145000	21	47	1026	438264	5.52488e-43	rs149260348,rs112475373,rs113287494,rs111774222,rs112646796,rs113970774,rs111974634,rs113592795,rs112649299,rs111990344,rs112884609,rs112218362,rs111497234,rs112376347,rs149863594,rs148989503,rs113110242,rs112386138,rs113979312,rs111751698,rs112566556
LWK	20	9145000	9150000	8	31	1026	438264	6.60398e-15	rs111415458,rs111976013,rs113749945,rs111326729,rs113588687,rs41306777,rs113367573,rs112107787
LWK	20	22305000	22310000	18	92	1026	438264	1.91957e-29	rs150438998,rs112955000,rs111496815,rs112437060,rs147143852,rs148202312,rs113680947,rs111950664,rs144102068,rs111303502,rs113515874,rs112553727,rs142870236,rs151074722,rs141023656,rs112781147,rs142531674,rs146004352
LWK	20	36800000	36805000	11	63	1026	438264	6.04887e-18	rs148113014,rs141914455,rs150611431,rs144136037,rs139892570,rs148846199,rs6014192,rs141908062,rs144298883,rs149895723,rs147122032
LWK	20	37345000	37350000	5	40	1026	438264	4.28103e-08	rs148140352,rs147469763,rs139617570,rs149747934,rs147025736
LWK	20	58715000	58720000	11	43	1026	438264	5.89536e-20	rs141479609,rs140164217,rs144593558,rs150114404,rs138568600,rs141546835,rs145280399,rs144835441,rs148562462,rs141920356,rs147884805
LWK	21	27415000	27420000	5	55	339	275396	9.07483e-09	rs145814596,rs138026771,rs148778771,rs142410754,rs140604690
LWK	21	34440000	34445000	4	22	339	275396	1.62133e-08	rs149944175,rs141684115,rs142344243,rs141573781
LWK	22	18415000	18420000	7	37	509	263058	9.54077e-13	rs144182031,rs148789254,rs150608527,rs144864970,rs145509964,rs147725392,rs150929035
LWK	22	18425000	18430000	7	58	509	263058	2.69033e-11	rs144086419,rs147338676,rs143113664,rs143789696,rs148889552,rs146984809,rs146320563
LWK	22	18430000	18435000	6	54	509	263058	1.21642e-09	rs138269357,rs145932918,rs142411362,rs141442675,rs144451953,rs145313286
LWK	22	38805000	38810000	5	35	509	263058	8.22954e-09	rs149388777,rs143696825,rs113231815,rs111499950,rs112435470
YRI	1	3620000	3625000	5	56	1597	1383119	7.41839e-09	rs75972949,rs115229594,rs74904021,rs114601113,rs115837533
YRI	1	22255000	22260000	4	27	1597	1383119	3.04245e-08	rs142548909,rs114039567,rs116405697,rs116804513
YRI	1	25570000	25575000	4	25	1597	1383119	2.19704e-08	rs12096700,rs60761865,rs12097974,rs74060750
YRI	1	34625000	34630000	5	27	1597	1383119	1.61204e-10	rs77986363,rs75558656,rs77027010,rs116435619,rs115892898
YRI	1	119650000	119655000	4	20	1597	1383119	8.45358e-09	rs184494697,rs75336254,rs77340464,rs114696262
YRI	1	119765000	119770000	5	32	1597	1383119	4.00191e-10	rs148356075,rs192270670,rs116547031,rs17023331,rs75331648
YRI	1	120155000	120160000	5	40	1597	1383119	1.29765e-09	rs7530771,rs114459384,rs114918611,rs6683300,rs6683312
YRI	1	152675000	152680000	4	30	1597	1383119	4.7378e-08	rs115799808,rs115487524,rs115442020,rs114103703
YRI	1	172610000	172615000	7	36	1597	1383119	2.18927e-14	rs74124267,rs56231791,rs74124362,rs74124363,rs74124365,rs74124366,rs74124367
YRI	1	179545000	179550000	12	47	1597	1383119	2.7126e-25	rs79842821,rs74520747,rs57596064,rs61583057,rs61378320,rs61581713,rs115824309,rs76801034,rs186021581,rs76731270,rs74985787,rs114538479
YRI	1	241780000	241785000	4	26	1597	1383119	2.59411e-08	rs79622070,rs144758064,rs77697012,rs111556047
YRI	1	248105000	248110000	5	42	1597	1383119	1.67438e-09	rs144376947,rs116217790,rs145467385,rs116713317,rs114876702
YRI	2	14355000	14360000	5	38	1500	1507869	4.72666e-10	rs79321963,rs78773415,rs80261366,rs76221931,rs76697881
YRI	2	40510000	40515000	5	43	1500	1507869	9.02719e-10	rs74621223,rs77148628,rs76210062,rs116127991,rs78319262
YRI	2	66945000	66950000	4	20	1500	1507869	4.66607e-09	rs75421315,rs78904853,rs76052379,rs116048931
YRI	2	102125000	102130000	4	35	1500	1507869	4.98297e-08	rs76666522,rs79348592,rs75565204,rs11898509
YRI	2	116865000	116870000	4	35	1500	1507869	4.98297e-08	rs115883976,rs116197112,rs114938632,rs78489146
YRI	2	116955000	116960000	4	33	1500	1507869	3.90044e-08	rs116011648,rs114770175,rs114256244,rs142621210
YRI	2	127490000	127495000	8	45	1500	1507869	1.96393e-16	rs77496653,rs116468716,rs74721587,rs74595468,rs11895045,rs35366377,rs6741359,rs6727650
YRI	2	193640000	193645000	6	38	1500	1507869	2.57771e-12	rs148218739,rs145778591,rs114266459,rs116576453,rs114142857,rs116453827
YRI	2	193645000	193650000	5	29	1500	1507869	1.12663e-10	rs145477432,rs114033584,rs114683769,rs140823689,rs150241396
YRI	2	193650000	193655000	9	33	1500	1507869	3.51604e-20	rs115216580,rs114138862,rs184688422,rs189760055,rs115818284,rs115511159,rs146433642,rs139854185,rs116375079
YRI	2	193660000	193665000	5	27	1500	1507869	7.67154e-11	rs137994289,rs116122194,rs141149831,rs115106057,rs11890237
YRI	2	207875000	207880000	4	35	1500	1507869	4.98297e-08	rs115015791,rs182382008,rs114201289,rs114270736
YRI	2	209040000	209045000	7	50	1500	1507869	9.14801e-14	rs111920022,rs73065235,rs73065236,rs73065239,rs10195598,rs73065244,rs73065247
YRI	2	214995000	215000000	4	33	1500	1507869	3.90044e-08	rs73987185,rs80291425,rs187832782,rs73987186
YRI	3	16810000	16815000	8	32	1300	1278464	1.15148e-17	rs73137309,rs73137311,rs73137312,rs73137313,rs111432649,rs73137316,rs74754204,rs73137317
YRI	3	16820000	16825000	5	40	1300	1278464	6.89181e-10	rs59676648,rs114472301,rs73137334,rs77402035,rs73137337
YRI	3	16825000	16830000	9	42	1300	1278464	4.89163e-19	rs73137346,rs59337564,rs59167681,rs60543630,rs57098424,rs58136964,rs73137352,rs73137359,rs57302283
YRI	3	16830000	16835000	13	38	1300	1278464	6.18926e-30	rs56891733,rs59252503,rs59696413,rs58585369,rs73137367,rs76934267,rs60923597,rs61053480,rs73137372,rs79386394,rs77882964,rs73137377,rs73137380
YRI	3	38085000	38090000	7	36	1300	1278464	8.99873e-15	rs9835968,rs116429885,rs73825479,rs55871719,rs56358550,rs111324952,rs73825483
YRI	3	38135000	38140000	5	28	1300	1278464	1.03984e-10	rs77715967,rs73825495,rs73825496,rs73825497,rs78466094
YRI	3	109975000	109980000	8	55	1300	1278464	1.30566e-15	rs185659864,rs111748318,rs111606017,rs114134987,rs116128239,rs80092749,rs112400393,rs115320612
YRI	3	122860000	122865000	7	47	1300	1278464	6.71398e-14	rs115685789,rs115744720,rs115141650,rs151179362,rs186252499,rs76438377,rs114816927
YRI	3	151195000	151200000	5	38	1300	1278464	5.26609e-10	rs116245581,rs116832082,rs77534872,rs59986761,rs76390953
YRI	3	151205000	151210000	6	33	1300	1278464	1.18226e-12	rs147034699,rs192337675,rs114402361,rs147122226,rs114026878,rs114345097
YRI	3	155160000	155165000	5	57	1300	1278464	4.32302e-09	rs77380841,rs59394180,rs114486837,rs58775067,rs112666331
YRI	3	189980000	189985000	4	33	1300	1278464	4.25341e-08	rs115626144,rs75685602,rs73889918,rs76572635
YRI	3	189990000	189995000	6	40	1300	1278464	4.07241e-12	rs186160371,rs191111597,rs59764998,rs76995637,rs75738828,rs57269439
YRI	3	192180000	192185000	5	47	1300	1278464	1.59715e-09	rs115624814,rs146562867,rs116400927,rs78370191,rs80128133
YRI	4	41700000	41705000	7	40	1354	1300198	2.36624e-14	rs7687125,rs6846595,rs140598636,rs16853517,rs73813416,rs73813417,rs6854491
YRI	4	42600000	42605000	5	38	1354	1300198	5.93061e-10	rs73810734,rs73810736,rs56034447,rs79275285,rs78350136
YRI	4	43195000	43200000	6	44	1354	1300198	8.60838e-12	rs73183021,rs73183023,rs115211503,rs115711010,rs73183026,rs59043735
YRI	4	69440000	69445000	5	44	1354	1300198	1.27652e-09	rs114113088,rs149980930,rs114351825,rs115743225,rs115129933
YRI	4	91370000	91375000	5	45	1354	1300198	1.43484e-09	rs116618271,rs116403741,rs116283425,rs28709223,rs28892991
YRI	4	116920000	116925000	4	29	1354	1300198	2.7238e-08	rs72895766,rs72895769,rs116801612,rs72897928
YRI	4	116940000	116945000	4	32	1354	1300198	4.11369e-08	rs72897952,rs116592377,rs113610351,rs72897956
YRI	4	116960000	116965000	5	32	1354	1300198	2.3917e-10	rs116041211,rs115683604,rs115027060,rs116704284,rs72897992
YRI	4	116975000	116980000	5	38	1354	1300198	5.93061e-10	rs114326037,rs111539300,rs112071400,rs186846547,rs72899727
YRI	4	116980000	116985000	5	33	1354	1300198	2.81635e-10	rs72899730,rs111357932,rs72899739,rs72901565,rs72901567
YRI	4	116985000	116990000	5	31	1354	1300198	2.01974e-10	rs72901569,rs72901570,rs61508046,rs72901571,rs72901572
YRI	4	124560000	124565000	4	28	1354	1300198	2.35006e-08	rs114515604,rs79684653,rs114587506,rs147816654
YRI	4	150005000	150010000	4	18	1354	1300198	3.54146e-09	rs7692544,rs185274027,rs147212300,rs188598515
YRI	4	160535000	160540000	5	70	1354	1300198	1.39102e-08	rs12331014,rs1809956,rs17038545,rs115545059,rs7674218
YRI	4	169760000	169765000	5	31	1354	1300198	2.01974e-10	rs6850041,rs114094188,rs115080681,rs28396396,rs904907
YRI	5	27805000	27810000	5	33	1213	1177532	2.66579e-10	rs10057895,rs10057943,rs10067871,rs141837719,rs116691053
YRI	5	27820000	27825000	4	33	1213	1177532	4.47709e-08	rs73083816,rs73083817,rs73083819,rs73083823
YRI	5	76635000	76640000	4	25	1213	1177532	1.39317e-08	rs115029616,rs114962509,rs78576040,rs7704000
YRI	5	101485000	101490000	4	29	1213	1177532	2.60716e-08	rs116399408,rs79857474,rs61149579,rs111705803
YRI	5	101500000	101505000	6	50	1213	1177532	1.8043e-11	rs150304801,rs185195037,rs191631901,rs149731729,rs143585620,rs187609954
YRI	5	101530000	101535000	5	34	1213	1177532	3.12274e-10	rs112591364,rs114762367,rs114588562,rs113229434,rs115503317
YRI	5	111665000	111670000	5	48	1213	1177532	1.89879e-09	rs114047487,rs114970195,rs114837484,rs114389195,rs115707725
YRI	5	123775000	123780000	6	47	1213	1177532	1.22241e-11	rs112878847,rs73304260,rs73304262,rs6893220,rs6875920,rs73304270
YRI	5	137420000	137425000	4	20	1213	1177532	5.35784e-09	rs114195117,rs115092153,rs115891026,rs139059399
YRI	5	140910000	140915000	4	20	1213	1177532	5.35784e-09	rs79542622,rs79817257,rs74567974,rs114633152
YRI	5	150135000	150140000	5	41	1213	1177532	8.35999e-10	rs115233933,rs114177917,rs76478149,rs116711235,rs79413745
YRI	5	155750000	155755000	5	29	1213	1177532	1.33844e-10	rs76774098,rs115714272,rs77808502,rs75026523,rs114305010
YRI	5	166800000	166805000	4	26	1213	1177532	1.64512e-08	rs78089059,rs74424868,rs79488730,rs80342849
YRI	6	8955000	8960000	6	36	1279	1135912	3.8114e-12	rs74951272,rs116446417,rs115838519,rs76572015,rs147736182,rs116620577
YRI	6	14310000	14315000	6	36	1279	1135912	3.8114e-12	rs76466419,rs78128266,rs6909050,rs78066154,rs115125750,rs115685208
YRI	6	19640000	19645000	5	30	1279	1135912	2.49987e-10	rs75079749,rs74587602,rs77384409,rs75511226,rs114752630
YRI	6	30980000	30985000	7	102	1279	1135912	3.79773e-11	rs115275057,rs116478359,rs114018188,rs115137176,rs186215749,rs116662342,rs115650014
YRI	6	30985000	30990000	8	164	1279	1135912	2.36189e-11	rs115598724,rs114859604,rs114277511,rs116510767,rs115084280,rs114301303,rs185107541,rs180745722
YRI	6	30990000	30995000	6	93	1279	1135912	1.41213e-09	rs115888787,rs116027102,rs116354968,rs185355091,rs116667624,rs115832054
YRI	6	55730000	55735000	4	29	1279	1135912	3.71534e-08	rs116527054,rs75683369,rs76429153,rs74500683
YRI	6	80150000	80155000	5	26	1279	1135912	1.15825e-10	rs115723540,rs114181427,rs114623878,rs61179661,rs58929573
YRI	6	113595000	113600000	5	40	1279	1135912	1.14356e-09	rs73531815,rs73531818,rs73531821,rs73531823,rs2801421
YRI	6	131035000	131040000	4	23	1279	1135912	1.39266e-08	rs73627750,rs79541244,rs73627751,rs73627752
YRI	6	152930000	152935000	6	60	1279	1135912	9.57321e-11	rs60206862,rs144185627,rs182566486,rs141752355,rs149476292,rs143138633
YRI	6	159705000	159710000	5	37	1279	1135912	7.59674e-10	rs140142299,rs58206667,rs59749958,rs140234793,rs147329725
YRI	6	159710000	159715000	8	57	1279	1135912	3.97777e-15	rs115890102,rs58505703,rs56793214,rs114850187,rs78763463,rs61409841,rs116442477,rs78332568
YRI	7	15595000	15600000	4	35	900	923200	4.58604e-08	rs114277789,rs147805862,rs114762242,rs138333697
YRI	7	21375000	21380000	6	33	900	923200	9.1426e-13	rs77260261,rs138285608,rs77562185,rs78109859,rs78625816,rs75495068
YRI	7	32660000	32665000	5	39	900	923200	4.87769e-10	rs115831827,rs116823468,rs147145940,rs114849783,rs115971559
YRI	7	35550000	35555000	5	33	900	923200	2.02043e-10	rs184749556,rs78314916,rs76664838,rs116603190,rs78204164
YRI	7	70405000	70410000	6	63	900	923200	5.47077e-11	rs7802425,rs7778989,rs7802716,rs4719025,rs6952942,rs4719026
YRI	7	71670000	71675000	5	33	900	923200	2.02043e-10	rs510451,rs536128,rs511253,rs2677286,rs80312650
YRI	7	71740000	71745000	6	36	900	923200	1.60384e-12	rs567653,rs572043,rs573987,rs490212,rs498441,rs548750
YRI	7	100255000	100260000	4	30	900	923200	2.40965e-08	rs186340068,rs140533016,rs114449465,rs116488580
YRI	7	124415000	124420000	4	17	900	923200	2.11389e-09	rs116626926,rs190470028,rs78146252,rs78966292
YRI	8	1240000	1245000	5	59	1044	1015389	5.44138e-09	rs17063773,rs17063775,rs192844302,rs142804251,rs79542429
YRI	8	12685000	12690000	7	60	1044	1015389	4.38511e-13	rs4831831,rs4831832,rs6530992,rs10111030,rs6530993,rs10110531,rs11990725
YRI	8	62410000	62415000	9	37	1044	1015389	1.50413e-19	rs79363213,rs80113757,rs75706120,rs73685066,rs73685067,rs73685068,rs73685070,rs73685071,rs73685072
YRI	8	101160000	101165000	4	30	1044	1015389	2.98094e-08	rs73276993,rs73276996,rs73276997,rs112830580
YRI	8	101165000	101170000	5	37	1044	1015389	4.82738e-10	rs111274023,rs61613065,rs61225845,rs73279003,rs113550693
YRI	8	101170000	101175000	8	32	1044	1015389	1.25132e-17	rs73279007,rs73279009,rs73279011,rs113657942,rs113067049,rs146067366,rs73279014,rs13250735
YRI	8	101175000	101180000	9	32	1044	1015389	3.40689e-20	rs73279017,rs73279018,rs73279019,rs79896094,rs112913533,rs73279020,rs113919602,rs73279022,rs116307078
YRI	8	101180000	101185000	6	41	1044	1015389	5.07816e-12	rs77290419,rs73279029,rs111697322,rs73279033,rs73279034,rs111321154
YRI	8	101310000	101315000	5	23	1044	1015389	3.77123e-11	rs113349339,rs73282749,rs56838048,rs73282752,rs73282753
YRI	8	132090000	132095000	5	35	1044	1015389	3.6013e-10	rs73352529,rs59681306,rs58609754,rs73352545,rs73352546
YRI	8	132095000	132100000	9	40	1044	1015389	3.29698e-19	rs150935633,rs73352555,rs73352557,rs111440242,rs73352561,rs73352563,rs73352567,rs73352569,rs73352575
YRI	8	132100000	132105000	4	33	1044	1015389	4.4401e-08	rs57407112,rs113637294,rs73352587,rs112286628
YRI	8	132105000	132110000	8	38	1044	1015389	5.78629e-17	rs112757575,rs57786320,rs73352597,rs73352602,rs112585326,rs113766190,rs73354507,rs112935748
YRI	8	132110000	132115000	7	34	1044	1015389	6.25174e-15	rs73354515,rs112759086,rs115335908,rs149105506,rs113208032,rs73354527,rs73354529
YRI	9	2410000	2415000	6	63	813	768566	8.87802e-11	rs114738453,rs74725720,rs78584643,rs145864729,rs116400185,rs149017916
YRI	9	5510000	5515000	7	52	813	768566	1.85396e-13	rs73641628,rs59172250,rs73641629,rs73641631,rs73641632,rs73641633,rs73641634
YRI	9	14875000	14880000	5	60	813	768566	6.80913e-09	rs182324717,rs79067490,rs116686315,rs114054690,rs7018670
YRI	9	76315000	76320000	4	32	813	768566	4.36527e-08	rs75175548,rs74581287,rs77627599,rs116364200
YRI	9	80590000	80595000	4	32	813	768566	4.36527e-08	rs79785355,rs76763610,rs75239943,rs74466536
YRI	9	81420000	81425000	4	32	813	768566	4.36527e-08	rs114925570,rs116100395,rs114667286,rs79158689
YRI	9	82820000	82825000	4	30	813	768566	3.33236e-08	rs73656307,rs73656308,rs114560851,rs116046105
YRI	9	89905000	89910000	5	39	813	768566	7.31144e-10	rs115238929,rs181475292,rs7869448,rs7873305,rs115753210
YRI	9	96205000	96210000	6	35	813	768566	2.17499e-12	rs114312655,rs60847685,rs57664931,rs58641123,rs115808552,rs115450664
YRI	10	57370000	57375000	4	22	931	882726	8.85812e-09	rs189101740,rs78035599,rs183541235,rs115466594
YRI	10	57460000	57465000	5	78	931	882726	2.55717e-08	rs16907675,rs151226296,rs188187437,rs114505783,rs78587346
YRI	10	68275000	68280000	12	65	931	882726	6.75372e-24	rs79890342,rs116367659,rs76422529,rs188150505,rs115389974,rs78882664,rs79983312,rs74745924,rs189726414,rs80177440,rs115156058,rs114127996
YRI	10	71325000	71330000	4	22	931	882726	8.85812e-09	rs75514431,rs115152179,rs114031006,rs116693670
YRI	10	79835000	79840000	5	39	931	882726	7.21576e-10	rs116180729,rs115002898,rs116401474,rs75319764,rs78564194
YRI	10	81385000	81390000	5	64	931	882726	9.3491e-09	rs150822573,rs139185628,rs147734993,rs148103465,rs140259097
YRI	10	124570000	124575000	6	43	931	882726	7.98696e-12	rs114374142,rs116520495,rs115985843,rs115678797,rs116207419,rs115511361
YRI	10	128610000	128615000	6	55	931	882726	3.75723e-11	rs183987054,rs76092247,rs189102224,rs191944078,rs79514415,rs116426429
YRI	11	24260000	24265000	8	28	1229	884394	4.12267e-17	rs75667882,rs115920862,rs145267685,rs145000613,rs79641412,rs7934398,rs7949645,rs116352233
YRI	11	24265000	24270000	7	35	1229	884394	6.39548e-14	rs76514255,rs140207977,rs78489745,rs77537783,rs77489283,rs78014939,rs74406572
YRI	11	24320000	24325000	8	38	1229	884394	6.40755e-16	rs140036489,rs114264664,rs77804633,rs74795365,rs138151837,rs115607802,rs116635905,rs79946274
YRI	11	37385000	37390000	6	28	1229	884394	2.61125e-12	rs55833873,rs12285926,rs10836732,rs10836733,rs10836734,rs57315839
YRI	11	37390000	37395000	6	34	1229	884394	9.25569e-12	rs57469135,rs58962082,rs11034110,rs12280250,rs12293577,rs12281196
YRI	11	61030000	61035000	5	37	1229	884394	2.15949e-09	rs147191733,rs77453538,rs77984083,rs114139971,rs75220945
YRI	11	61060000	61065000	4	20	1229	884394	1.76643e-08	rs76103143,rs181066287,rs78439235,rs76423958
YRI	11	61100000	61105000	5	17	1229	884394	3.13714e-11	rs75380826,rs112630096,rs75867680,rs114202664,rs78000519
YRI	11	72190000	72195000	5	52	1229	884394	1.26549e-08	rs79981259,rs139457819,rs114487444,rs184991673,rs138741392
YRI	11	90730000	90735000	7	41	1229	884394	2.12273e-13	rs73545876,rs73545879,rs111383809,rs76408337,rs113534642,rs73545884,rs73545887
YRI	11	90740000	90745000	8	48	1229	884394	4.88388e-15	rs57262860,rs73547813,rs73547872,rs61378214,rs112888297,rs58303076,rs61496693,rs73547879
YRI	11	106265000	106270000	6	54	1229	884394	1.73581e-10	rs10047465,rs76644964,rs114883631,rs12282448,rs12289303,rs12295357
YRI	11	114900000	114905000	5	35	1229	884394	1.61198e-09	rs79765197,rs111542744,rs78017687,rs113722528,rs74497680
YRI	11	131335000	131340000	6	46	1229	884394	6.35527e-11	rs115670762,rs59630429,rs116558063,rs114679418,rs77506351,rs57289090
YRI	12	21345000	21350000	25	42	1018	843856	2.02172e-62	rs57986280,rs74064186,rs77819645,rs28854565,rs28782899,rs28673691,rs28588986,rs11045844,rs11045846,rs77541141,rs78359510,rs60290573,rs61560728,rs59459177,rs12306105,rs2199765,rs7486079,rs11045847,rs11045848,rs74064193,rs74064195,rs74064196,rs11045849,rs11045852,rs11045854
YRI	12	21350000	21355000	16	56	1018	843856	7.11962e-34	rs11045855,rs12310216,rs12296695,rs12301796,rs11045857,rs12302130,rs12315464,rs12302293,rs12315627,rs74066311,rs12303713,rs12310977,rs3919879,rs12312746,rs12305852,rs12314902
YRI	12	21355000	21360000	11	33	1018	843856	1.4095e-24	rs77076549,rs12318652,rs74066323,rs74066324,rs74064211,rs74064213,rs74064215,rs12297423,rs56388154,rs57702815,rs55924330
YRI	12	88310000	88315000	8	34	1018	843856	7.70695e-17	rs78919754,rs79380063,rs115482482,rs114232432,rs115884093,rs114112295,rs78443324,rs75650489
YRI	12	88320000	88325000	7	26	1018	843856	2.34871e-15	rs115710578,rs79333478,rs115213396,rs74505717,rs77001880,rs78720356,rs75093989
YRI	12	88330000	88335000	6	30	1018	843856	1.75945e-12	rs150265740,rs115300344,rs116822100,rs115483468,rs116658530,rs79923916
YRI	12	88340000	88345000	5	32	1018	843856	4.95913e-10	rs116823475,rs140683793,rs146609975,rs79498545,rs76111415
YRI	12	92980000	92985000	5	49	1018	843856	4.61679e-09	rs116663311,rs74334386,rs77668985,rs115901053,rs115089142
YRI	12	109170000	109175000	4	22	1018	843856	1.51376e-08	rs184339458,rs74604658,rs75450701,rs141689635
YRI	12	111775000	111780000	4	24	1018	843856	2.19471e-08	rs7976137,rs116795369,rs140273658,rs138878486
YRI	12	111815000	111820000	4	28	1018	843856	4.21271e-08	rs7137667,rs192543442,rs141849714,rs74593299
YRI	13	34530000	34535000	4	33	611	644156	3.20903e-08	rs76837061,rs79949021,rs75662188,rs76336833
YRI	13	36740000	36745000	7	29	611	644156	1.02302e-15	rs74044550,rs74044551,rs74044552,rs56138986,rs58322284,rs74045224,rs55872520
YRI	13	44205000	44210000	7	29	611	644156	1.02302e-15	rs74527813,rs185974347,rs188129185,rs114934444,rs116033182,rs114117633,rs75532814
YRI	13	67005000	67010000	4	29	611	644156	1.86822e-08	rs115948013,rs114358771,rs80161428,rs142764219
YRI	13	104085000	104090000	7	37	611	644156	6.70408e-15	rs9586191,rs13378453,rs13378454,rs13378223,rs13378658,rs115107483,rs78921192
YRI	13	112090000	112095000	6	50	611	644156	1.08987e-11	rs143691307,rs114808839,rs114342202,rs116249391,rs115179794,rs116117250
YRI	14	41150000	41155000	6	39	665	577589	7.19371e-12	rs79310547,rs116178726,rs115237555,rs77155797,rs76761040,rs114038317
YRI	14	74200000	74205000	5	49	665	577589	3.64422e-09	rs149410871,rs138155969,rs77593667,rs59616738,rs35165419
YRI	14	75395000	75400000	4	29	665	577589	4.04233e-08	rs73307723,rs73307725,rs59279810,rs114923098
YRI	14	106555000	106560000	6	35	665	577589	3.59291e-12	rs191567077,rs76072364,rs115479065,rs139964007,rs192374129,rs184967250
YRI	14	106560000	106565000	5	29	665	577589	2.31313e-10	rs140880082,rs150177552,rs116354955,rs190288688,rs190410692
YRI	14	106570000	106575000	7	74	665	577589	4.37361e-12	rs185937306,rs184265839,rs183143593,rs150508821,rs183070863,rs186679963,rs116445227
YRI	15	50450000	50455000	5	43	479	523705	5.86347e-10	rs150749018,rs78045043,rs116310597,rs74322227,rs75963527
YRI	15	58000000	58005000	5	42	479	523705	5.18558e-10	rs74594788,rs7171156,rs116243108,rs1863402,rs16977645
YRI	15	60235000	60240000	7	43	479	523705	1.60502e-14	rs1030380,rs1030377,rs1030376,rs1030375,rs73421132,rs73421136,rs113405598
YRI	16	6885000	6890000	7	97	521	564299	6.56694e-12	rs74009320,rs55812776,rs57139568,rs74009324,rs74009325,rs74009326,rs74009328
YRI	16	51895000	51900000	7	41	521	564299	1.20171e-14	rs73584614,rs73584616,rs73584617,rs60058871,rs73584621,rs73584622,rs73584624
YRI	16	65250000	65255000	4	29	521	564299	1.67506e-08	rs8063900,rs8053716,rs79943971,rs7200989
YRI	16	81230000	81235000	5	70	521	564299	7.58016e-09	rs7500287,rs74029031,rs74029032,rs74029033,rs74029034
YRI	16	83090000	83095000	6	76	521	564299	1.2455e-10	rs115067384,rs79147766,rs116755517,rs78231643,rs76087274,rs78085360
YRI	17	4605000	4610000	6	43	472	486604	4.77135e-12	rs151144796,rs146887799,rs140651815,rs180714381,rs114171733,rs115038346
YRI	17	20060000	20065000	4	28	472	486604	1.75687e-08	rs115527427,rs188889448,rs184711123,rs116391451
YRI	18	6265000	6270000	27	52	460	508158	1.46201e-68	rs78982069,rs115488927,rs77437652,rs75043688,rs114043905,rs115393322,rs150280887,rs188651569,rs77765351,rs114554387,rs77270062,rs75893775,rs150601872,rs116568414,rs140001810,rs188652504,rs141968543,rs116229276,rs116780401,rs115158796,rs144224558,rs147779161,rs140180889,rs150334391,rs138034591,rs76875587,rs73385966
YRI	19	23240000	23245000	8	34	384	400011	1.19074e-17	rs149480759,rs182490845,rs187121828,rs116753080,rs115141376,rs114086258,rs115184056,rs76786793
YRI	19	23250000	23255000	5	35	384	400011	2.518e-10	rs76310977,rs76736937,rs77908972,rs78763223,rs142661414
YRI	19	37080000	37085000	4	16	384	400011	1.50781e-09	rs57839679,rs59333503,rs60916741,rs7258986
YRI	19	37125000	37130000	4	22	384	400011	6.03267e-09	rs60030128,rs151202631,rs114641629,rs60794053
YRI	20	1010000	1015000	11	41	499	398827	3.21603e-23	rs77183031,rs185641273,rs115519656,rs78996334,rs76308604,rs114502850,rs78189586,rs182526939,rs77578258,rs75525179,rs145866718
YRI	20	8825000	8830000	7	51	499	398827	5.07998e-13	rs8122182,rs112212964,rs73605753,rs73605754,rs73605756,rs73605757,rs8115524
YRI	20	37310000	37315000	5	30	499	398827	4.17335e-10	rs62201623,rs62201624,rs60828020,rs59974402,rs62201627
YRI	20	37315000	37320000	5	38	499	398827	1.45788e-09	rs62201628,rs62201629,rs6027263,rs6027267,rs62201630
YRI	20	37490000	37495000	6	34	499	398827	4.85974e-12	rs62202529,rs62202530,rs62202531,rs62202532,rs62202533,rs62201360
YRI	20	41380000	41385000	5	45	499	398827	3.52303e-09	rs114818947,rs79392248,rs115953201,rs75255109,rs115764768
YRI	20	57565000	57570000	4	27	499	398827	4.15331e-08	rs73297216,rs115789736,rs74540200,rs73297221
YRI	20	57640000	57645000	6	31	499	398827	2.66898e-12	rs114280714,rs116782638,rs75284181,rs76540626,rs79510800,rs116255641
YRI	20	57645000	57650000	5	39	499	398827	1.67054e-09	rs112963684,rs112846609,rs111909939,rs112397381,rs79055240
YRI	21	25950000	25955000	5	42	270	250445	1.15529e-09	rs147467019,rs74599101,rs114347702,rs78843854,rs141804181
YRI	21	28795000	28800000	5	32	270	250445	2.75909e-10	rs144194836,rs114730868,rs116401854,rs115818165,rs114962071
YRI	21	28805000	28810000	6	57	270	250445	5.14509e-11	rs181755036,rs116679626,rs147246535,rs144609550,rs116452511,rs151081924
YRI	22	44415000	44420000	9	60	269	236393	3.9284e-17	rs144021828,rs114043955,rs141133868,rs77778074,rs116409164,rs116282203,rs116305408,rs116808087,rs76941531
YRI	22	48455000	48460000	5	35	269	236393	5.80277e-10	rs114725120,rs116602886,rs75108595,rs114684751,rs77733860
YRI	22	48865000	48870000	5	34	269	236393	4.97843e-10	rs114482356,rs116530069,rs75620268,rs115397695,rs137870639
