# Supplementary material for: Population-specific common SNPs reflect demographic histories and highlight regions of genomic plasticity with functional relevance
Source: BMC Genomics. 2014 Jun 6;15(1):437. doi: 10.1186/1471-2164-15-437 (PMC4092225; doi:10.1186/1471-2164-15-437)
Supplement: Supplementary file 4 — Additional file 4: Potentially regulatory CPS SNPs. (XLSX 33 KB) [file 12864_2013_6211_MOESM4_ESM.xlsx]

## Sheet: Sheet1
CHINESE, FIN, IBS, JPT, LWK and YRI common population specific (CPS) SNPs belonging to RegulomeDB category 2.
Variant category	SNP	Regulome class	Gene or proximal gene(s)
CHINESE
UTR5	rs11171209	2b	TESPA1
intergenic	rs116859667	2b	"MYADML(dist=63610),NONE(dist=NONE)"
intergenic	rs117324735	2b	"SUCLG1(dist=33182),DNAH6(dist=23811)"
intergenic	rs117525065	2b	"SEZ6(dist=18614),PIPOX(dist=18223)"
intergenic	rs118016000	2b	"TDP1(dist=8465),KCNK13(dist=8535)"
intergenic	rs12042701	2b	"PRDM2(dist=4578),KAZN(dist=769061)"
intergenic	rs77821882	2b	"FIGN(dist=39410),GRB14(dist=717400)"
intronic	rs116913893	2b	FOXP1
intronic	rs117330977	2b	MOB2
intronic	rs117568547	2b	ZBTB17
intronic	rs13447235	2b	CDC45
intronic	rs28384381	2b	MYL9
intronic	rs447709	2b	LPHN1
intronic	rs74520255	2b	MMAB
intronic	rs79069727	2b	CLIC4
ncRNA_intronic	rs74898167	2c	LINC00578
upstream	rs117163905	2b	SEMA6B
FIN
intergenic	rs113401086	2b	"CCZ1B(dist=101459),LOC100131257(dist=148016)"
intergenic	rs115164724	2b	"CCDC105(dist=15175),CASP14(dist=11033)"
intergenic	rs115463508	2b	"C9orf106(dist=94599),LOC100506190(dist=71458)"
intergenic	rs117219799	2b	"FAM41C(dist=30147),LOC100130417(dist=10624)"
intergenic	rs117832327	2a	"LOC401321(dist=14524),KBTBD2(dist=90718)"
intronic	rs12024810	2a	PRDM16
intronic	rs78319344	2b	"PCDHGA1,PCDHGA2,PCDHGA3,PCDHGA4,PCDHGB1"
ncRNA_intronic	rs115883678	2b	LOC441666
ncRNA_intronic	rs117756257	2b	GBAP1
IBS
UTR3	rs117752186	2b	TMEM119
UTR5	rs77912432	2b	PLTP
intronic	rs113313062	2b	CHMP4B
JPT
UTR3	rs116850602	2b	ZDHHC3
UTR3	rs117169470	2a	TGM4
UTR3	rs3751621	2b	MYO5A
UTR5	rs116880431	2b	GLO1
UTR5	rs3751450	2b	MAP3K8
UTR5	rs8190386	2b	CYB5R3
downstream	rs2269363	2b	"MIR141,PHB2"
downstream	rs2289982	2b	LDLRAD3
downstream	rs3804079	2b	SEC14L3
intergenic	rs116908289	2b	"FBXL16(dist=3195),METRN(dist=6153)"
intergenic	rs116927818	2b	"KLF6(dist=112199),LOC100216001(dist=752705)"
intergenic	rs116969131	2b	"CD300A(dist=29867),CD300LB(dist=6509)"
intergenic	rs117073559	2b	"ZCCHC6(dist=231443),GAS1(dist=358432)"
intergenic	rs117094661	2b	"ARHGEF12(dist=76499),GRIK4(dist=93884)"
intergenic	rs117151604	2b	"LOC729668(dist=48073),MAP3K8(dist=11500)"
intergenic	rs117156741	2b	"TJP1(dist=95389),ULK4P3(dist=185840)"
intergenic	rs117181770	2b	"PTPRK(dist=301733),LAMA2(dist=60683)"
intergenic	rs117219799	2a	"FAM41C(dist=30147),LOC100130417(dist=10624)"
intergenic	rs117401993	2b	"LRRN2(dist=25801),NFASC(dist=117384)"
intergenic	rs117550036	2a	"MAPK6(dist=37351),BCL2L10(dist=6009)"
intergenic	rs117615684	2b	"E2F1(dist=3804),PXMP4(dist=12536)"
intergenic	rs117628174	2b	"SLC19A1(dist=224854),LOC100129027(dist=60516)"
intergenic	rs117756306	2c	"TNFRSF11B(dist=111333),COLEC10(dist=3708)"
intergenic	rs117805776	2a	"PRPSAP1(dist=11571),SPHK1(dist=18889)"
intergenic	rs117832327	2b	"LOC401321(dist=14524),KBTBD2(dist=90718)"
intergenic	rs117881902	2c	"SFRP2(dist=235200),DCHS2(dist=210099)"
intergenic	rs118096906	2a	"LRRN2(dist=121656),NFASC(dist=21529)"
intergenic	rs3812173	2b	"LY86(dist=263483),RREB1(dist=189131)"
intergenic	rs57686716	2b	"CALCOCO1(dist=205603),HOXC13(dist=5666)"
intergenic	rs59411492	2c	"CLDN23(dist=48329),MFHAS1(dist=32053)"
intergenic	rs59572470	2b	"ZBTB46(dist=18475),ABHD16B(dist=37235)"
intergenic	rs74621629	2b	"BNIP1(dist=23159),NKX2-5(dist=44558)"
intergenic	rs74666490	2b	"RHOU(dist=478904),RAB4A(dist=45559)"
intergenic	rs75553743	2b	"SSR3(dist=21999),TIPARP-AS1(dist=95988)"
intergenic	rs75571119	2b	"MGAT5B(dist=135978),SEC14L1(dist=2276)"
intergenic	rs76099528	2c	"MAT2B(dist=13357),NONE(dist=NONE)"
intergenic	rs76311832	2b	"AIM1L(dist=1178),ZNF683(dist=6326)"
intergenic	rs76782452	2b	"PABPC1P2(dist=909002),ACVR2A(dist=345010)"
intergenic	rs76818275	2b	"LINC00475(dist=13849),IARS(dist=36886)"
intergenic	rs76956196	2b	"RAP2A(dist=159903),IPO5(dist=325774)"
intergenic	rs77101179	2b	"PRSS38(dist=60656),WNT9A(dist=14338)"
intergenic	rs77504121	2b	"RUNX1T1(dist=412885),FLJ46284(dist=196851)"
intergenic	rs77921791	2b	"SSBP3(dist=100510),ACOT11(dist=41205)"
intergenic	rs78071081	2b	"SERBP1(dist=215654),GADD45A(dist=39083)"
intergenic	rs78291221	2c	"B3GALTL(dist=40391),RXFP2(dist=366877)"
intergenic	rs78396192	2b	"PRTFDC1(dist=17491),ENKUR(dist=11893)"
intergenic	rs78467260	2b	"ENOX1(dist=17709),CCDC122(dist=31664)"
intergenic	rs78682746	2b	"LOC154449(dist=7763),DLL1(dist=11874)"
intergenic	rs78711723	2b	"ZNF385B(dist=75336),CWC22(dist=8036)"
intergenic	rs78793041	2b	"BRE(dist=20692),FOSL2(dist=33320)"
intergenic	rs78845767	2b	"LNX1(dist=314010),RPL21P44(dist=79903)"
intergenic	rs78878112	2b	"VWA3A(dist=35238),EEF2K(dist=14067)"
intergenic	rs79000358	2b	"PLEKHD1(dist=24896),C14orf162(dist=16420)"
intergenic	rs79086637	2b	"PCDH7(dist=879666),NONE(dist=NONE)"
intergenic	rs79184379	2b	"MTNR1A(dist=14994),FAT1(dist=17406)"
intergenic	rs79928288	2b	"E2F6(dist=11894),GREB1(dist=56051)"
intergenic	rs80010748	2b	"SP6(dist=28129),SP2(dist=12147)"
intergenic	rs80023986	2b	"LSM3(dist=193430),SLC6A6(dist=10807)"
intergenic	rs80139930	2b	"HNRPLL(dist=8733),GALM(dist=54141)"
intergenic	rs876706	2b	"MYO16(dist=497160),IRS2(dist=48669)"
intronic	rs116848112	2b	EPN2
intronic	rs116903886	2b	MTNR1A
intronic	rs117023097	2b	FAT3
intronic	rs117251576	2b	INPP5A
intronic	rs117437771	2b	UBXN11
intronic	rs117520090	2b	ANXA1
intronic	rs117592256	2b	SYNE2
intronic	rs117683959	2a	LGMN
intronic	rs117692768	2b	PRF1
intronic	rs117727643	2b	SYNE2
intronic	rs118000165	2b	CHODL
intronic	rs118035791	2b	CSRNP1
intronic	rs118132026	2b	FAR2
intronic	rs17847244	2b	LMNA
intronic	rs2304005	2b	HNRPLL
intronic	rs35465662	2b	F2RL1
intronic	rs3765904	2b	MTOR
intronic	rs3788554	2b	MGAT3
intronic	rs464165	2b	TSPEAR
intronic	rs61469533	2b	NFIC
intronic	rs74346539	2b	SHMT1
intronic	rs74367715	2b	PRTFDC1
intronic	rs74616670	2b	LHPP
intronic	rs74764095	2b	PRICKLE2
intronic	rs74971886	2b	UQCRFS1
intronic	rs75242960	2b	ARHGEF12
intronic	rs75692000	2b	EXT1
intronic	rs76165636	2b	VCL
intronic	rs76246703	2b	PGS1
intronic	rs76289387	2b	WWOX
intronic	rs76644818	2a	SLC6A6
intronic	rs76886760	2b	CAMSAP1
intronic	rs76926263	2b	WWC2
intronic	rs77180038	2b	TCERG1L
intronic	rs77441854	2a	ZDHHC6
intronic	rs77716418	2b	NOS1
intronic	rs77980684	2b	CAP1
intronic	rs78149927	2b	BICD2
intronic	rs78295755	2b	MTMR2
intronic	rs78296208	2b	NUBPL
intronic	rs78662052	2b	ITGB7
intronic	rs78806071	2a	LOC100507462
intronic	rs79171326	2b	PUM1
intronic	rs79224729	2b	TMEM2
intronic	rs79289635	2b	PKIG
intronic	rs79425663	2b	C15orf42
intronic	rs79524605	2b	SLC7A8
intronic	rs79594582	2b	HNRPLL
intronic	rs80242014	2b	ZNF365
intronic	rs80347075	2b	ANKRD33B
ncRNA_intronic	rs117756257	2b	GBAP1
upstream	rs117938152	2b	DBF4B
upstream	rs118123656	2b	MIR548AN
upstream	rs75513801	2b	TMEM120B
upstream	rs76938098	2b	C20orf152
LWK
UTR3	rs41508646	2b	ITGAM
UTR5	rs111799791	2b	RAD50
UTR5	rs111912966	2b	TGM2
intergenic	rs111237016	2b	"CD70(dist=48435),TNFSF14(dist=23550)"
intergenic	rs111277220	2b	"MIR3925(dist=35561),CDKN1A(dist=18387)"
intergenic	rs111299272	2b	"MIR4710(dist=9891),INF2(dist=1966)"
intergenic	rs111341529	2b	"PPAPDC3(dist=41052),PRRC2B(dist=79776)"
intergenic	rs111352041	2b	"FLJ43860(dist=725881),MIR4472-1(dist=14489)"
intergenic	rs111361244	2b	"NRG3(dist=88459),GHITM(dist=1063791)"
intergenic	rs111428289	2b	"CD83(dist=1007956),JARID2(dist=101423)"
intergenic	rs111805999	2b	"RASGEF1A(dist=40489),FXYD4(dist=64236)"
intergenic	rs112379950	2b	"ATP6V1E2(dist=20849),RHOQ(dist=1922)"
intergenic	rs112665652	2b	"MIR2054(dist=760930),INTU(dist=1364695)"
intergenic	rs112930379	2b	"PRSS38(dist=45075),WNT9A(dist=29919)"
intergenic	rs113016904	2b	"LRRK1(dist=81333),CHSY1(dist=24278)"
intergenic	rs113032668	2b	"LOC100505622(dist=44095),DEDD2(dist=17406)"
intergenic	rs113176718	2b	"IRF8(dist=52580),LOC146513(dist=311246)"
intergenic	rs113268370	2b	"EPAS1(dist=48337),TMEM247(dist=44525)"
intergenic	rs113299769	2b	"RASA3(dist=19228),CDC16(dist=83039)"
intergenic	rs113401086	2b	"CCZ1B(dist=101459),LOC100131257(dist=148016)"
intergenic	rs113403177	2b	"LOC100505622(dist=6360),DEDD2(dist=55141)"
intergenic	rs113515802	2b	"CRY1(dist=203137),BTBD11(dist=21462)"
intergenic	rs113517213	2b	"KRT19(dist=19583),LOC147093(dist=1634)"
intergenic	rs113565280	2b	"C15orf54(dist=80187),THBS1(dist=246045)"
intergenic	rs113607857	2a	"BOD1(dist=116491),CPEB4(dist=155174)"
intergenic	rs113718614	2a	"EPAS1(dist=22540),TMEM247(dist=70322)"
intergenic	rs114022556	2b	"IGSF21(dist=20256),KLHDC7A(dist=82191)"
intergenic	rs114405130	2b	"C9orf171(dist=3236),BARHL1(dist=6082)"
intergenic	rs115427992	2b	"LOC400604(dist=87229),SPAG9(dist=6574)"
intergenic	rs116219820	2b	"HSPA12A(dist=32359),ENO4(dist=74579)"
intergenic	rs116417431	2a	"ETS2(dist=271942),PSMG1(dist=78564)"
intergenic	rs11802976	2b	"PIK3C2B(dist=5280),MDM4(dist=20753)"
intergenic	rs28504390	2b	"MCM5(dist=30254),RASD2(dist=86603)"
intergenic	rs28710986	2b	"TLE3(dist=169054),UACA(dist=387583)"
intergenic	rs4478110	2b	"IGF2BP2(dist=88206),TRA2B(dist=1325)"
intergenic	rs60321671	2b	"LOC400548(dist=77107),LINC00311(dist=56408)"
intergenic	rs73126866	2c	"FAM177B(dist=34373),DISP1(dist=30056)"
intergenic	rs73145863	2b	"BEND4(dist=82168),SHISA3(dist=162793)"
intergenic	rs73448556	2b	"TFEC(dist=136592),TES(dist=43088)"
intergenic	rs751269	2b	"LOC255480(dist=255259),TBX3(dist=2163)"
intergenic	rs9924973	2b	"NONE(dist=NONE),CDH11(dist=785205)"
intronic	rs10159921	2b	DPYSL4
intronic	rs111398257	2c	CTBP1
intronic	rs111509526	2c	RBM47
intronic	rs111620858	2b	ASIC2
intronic	rs111659930	2a	SGSM2
intronic	rs111722034	2b	FNDC3B
intronic	rs111770454	2b	TSPAN14
intronic	rs112035374	2b	LRGUK
intronic	rs112343307	2b	RBM47
intronic	rs112371327	2b	GATA6
intronic	rs112419082	2c	PACRG
intronic	rs112448430	2b	TULP3
intronic	rs112611655	2b	TNR
intronic	rs112711592	2b	GPR176
intronic	rs112779732	2b	VSX2
intronic	rs112887595	2b	"ANG,RNASE4"
intronic	rs112999522	2b	HAT1
intronic	rs113002626	2b	LHFP
intronic	rs113011284	2c	TBC1D4
intronic	rs113075081	2b	LIMD1
intronic	rs113075161	2b	ABR
intronic	rs113096072	2a	PLAC9
intronic	rs113303664	2b	TMEM247
intronic	rs113443570	2b	TMEM247
intronic	rs113580061	2a	EGFLAM
intronic	rs113615910	2b	TBC1D14
intronic	rs113652261	2b	NFIB
intronic	rs113875338	2b	BRMS1L
intronic	rs113934549	2b	AGAP1
intronic	rs113961821	2b	RHOQ
intronic	rs114139329	2b	NPHP1
intronic	rs12064559	2c	DNM3
intronic	rs12329660	2b	COL6A2
intronic	rs12598400	2b	ANKRD11
intronic	rs12598938	2b	ANKRD11
intronic	rs17095689	2a	ARHGAP42
intronic	rs2315573	2b	USP43
intronic	rs6701961	2b	LRRIQ3
intronic	rs73124833	2b	MIA3
intronic	rs73402612	2b	TBX3
intronic	rs7639933	2b	CMTM8
intronic	rs9894675	2b	BCAS3
ncRNA_intronic	rs112543600	2b	LOC100505854
upstream	rs112080520	2b	ALPK2
upstream	rs112089393	2b	SLU7
upstream	rs112344253	2b	CA1
upstream	rs113563340	2b	"ANG,RNASE4"
upstream	rs113856971	2b	PDXP
upstream	rs113928911	2b	IFITM2
upstream	rs2427876	2b	ATG2A
upstream	rs60298827	2b	ANXA5
YRI
UTR3	rs114245712	2b	CDSN
UTR3	rs114449143	2b	MAP6
UTR3	rs115265988	2b	GNGT1
UTR3	rs58108921	2b	WWOX
UTR3	rs62640367	2b	RHOBTB2
UTR3	rs74031906	2b	KIAA0513
UTR3	rs74060271	2b	ZBTB40
UTR3	rs76577680	2b	TP73
UTR3	rs78575838	2b	DHCR7
UTR5	rs79083159	2b	TCN2
downstream	rs115754552	2b	RBP4
downstream	rs74595262	2c	MIR4734
downstream	rs77933818	2b	FUT5
downstream	rs78558448	2a	DDB1
intergenic	rs111813510	2b	"NPY(dist=147521),MPP6(dist=134080)"
intergenic	rs113703685	2a	"FUBP3(dist=4796),PRDM12(dist=21446)"
intergenic	rs113798875	2b	"IRS2(dist=226043),COL4A1(dist=136353)"
intergenic	rs114099955	2b	"WNT3(dist=2971),WNT9B(dist=29915)"
intergenic	rs114113088	2b	"UGT2B17(dist=7309),UGT2B15(dist=70761)"
intergenic	rs114245712	2b	"LOC100508120(dist=17528),C6orf195(dist=191619)"
intergenic	rs114245712	2b	"LOC100508120(dist=183875),C6orf195(dist=25272)"
intergenic	rs114245712	2b	"LOC100508120(dist=51096),C6orf195(dist=158051)"
intergenic	rs114268291	2b	"LOC100130673(dist=16643),LSM5(dist=10196)"
intergenic	rs114481358	2b	"C20orf85(dist=18568),PPP4R1L(dist=53082)"
intergenic	rs114584984	2b	"ARHGAP39(dist=1238),ZNF251(dist=106168)"
intergenic	rs114680530	2b	"ADAM6(dist=112902),LINC00226(dist=193009)"
intergenic	rs114737805	2b	"C15orf53(dist=188637),C15orf54(dist=362009)"
intergenic	rs114781411	2b	"SVIL(dist=76174),KIAA1462(dist=200825)"
intergenic	rs114799801	2a	"MAX(dist=178542),MIR4708(dist=54067)"
intergenic	rs114809145	2b	"GNGT1(dist=3795),GNG11(dist=6736)"
intergenic	rs115020894	2b	"KIAA1024(dist=264268),ST20-MTHFS(dist=106979)"
intergenic	rs115164724	2a	"CCDC105(dist=15175),CASP14(dist=11033)"
intergenic	rs115166215	2b	"EXOC2(dist=171921),LOC285768(dist=96211)"
intergenic	rs115268635	2b	"LOC116437(dist=312315),SFSWAP(dist=185844)"
intergenic	rs115335322	2a	"UBE2G1(dist=54075),SPNS3(dist=13175)"
intergenic	rs115366771	2b	"TNS3(dist=53228),C7orf65(dist=19872)"
intergenic	rs115371972	2b	"ENDOV(dist=17657),NPTX1(dist=11092)"
intergenic	rs115422200	2b	"LOC439949(dist=170864),LOC100507127(dist=23373)"
intergenic	rs115438865	2b	"MBL2(dist=3688),PCDH15(dist=1027385)"
intergenic	rs115463508	2b	"C9orf106(dist=94599),LOC100506190(dist=71458)"
intergenic	rs115465146	2b	"FN1(dist=118058),LOC646324(dist=57437)"
intergenic	rs115479544	2a	"SGK1(dist=34254),LOC154092(dist=85404)"
intergenic	rs115484946	2b	"RTF1(dist=4309),ITPKA(dist=5986)"
intergenic	rs115528407	2b	"DKK2(dist=147089),PAPSS1(dist=430280)"
intergenic	rs115581800	2b	"MMP16(dist=916230),RIPK2(dist=514028)"
intergenic	rs115653829	2b	"CLDN24(dist=31270),CDKN2AIP(dist=90940)"
intergenic	rs115662167	2a	"HNRNPD(dist=6504),HNRPDL(dist=42064)"
intergenic	rs115700371	2b	"PIK3CG(dist=118513),PRKAR2B(dist=19073)"
intergenic	rs115742071	2b	"C1orf64(dist=6234),HSPB7(dist=1105)"
intergenic	rs115971953	2b	"ATP8B4(dist=15363),SLC27A2(dist=47611)"
intergenic	rs116015179	2b	"IDNK(dist=2932),UBQLN1(dist=12901)"
intergenic	rs116030248	2b	"DAAM1(dist=84617),GPR135(dist=9152)"
intergenic	rs116181386	2b	"GTF2F2(dist=48426),TPT1(dist=4639)"
intergenic	rs116187900	2c	"LOC100289230(dist=785116),LOC100133050(dist=663380)"
intergenic	rs116202267	2b	"DACT1(dist=236396),DAAM1(dist=303965)"
intergenic	rs116203782	2b	"MOB3B(dist=10549),C9orf72(dist=6144)"
intergenic	rs116255388	2a	"KLF9(dist=5488),TRPM3(dist=114905)"
intergenic	rs116288388	2b	"KIRREL3-AS3(dist=1174799),ETS1(dist=277904)"
intergenic	rs116313403	2b	"EXOC2(dist=44109),LOC285768(dist=224023)"
intergenic	rs116361616	2a	"RAB3IL1(dist=5106),BEST1(dist=27253)"
intergenic	rs116377449	2b	"CALY(dist=1882),PRAP1(dist=8487)"
intergenic	rs116528084	2c	"LOC100294145(dist=11508),HLA-DMB(dist=19363)"
intergenic	rs116536912	2b	"FCGR3A(dist=10863),FCGR2C(dist=19853)"
intergenic	rs116569695	2b	"PDIA6(dist=50508),KCNF1(dist=48595)"
intergenic	rs116604880	2b	"NONE(dist=NONE),NONE(dist=NONE)"
intergenic	rs116642089	2b	"C1QTNF8(dist=54656),CACNA1H(dist=2341)"
intergenic	rs116658928	2b	"BANP(dist=8540),ZNF469(dist=374415)"
intergenic	rs116805353	2b	"BEND7(dist=34167),PRPF18(dist=49796)"
intergenic	rs116814756	2b	"PICALM(dist=145147),EED(dist=29736)"
intergenic	rs116823365	2b	"ZNF461(dist=19833),ZNF567(dist=2730)"
intergenic	rs116837158	2b	"PHF21B(dist=108650),LOC100506714(dist=15180)"
intergenic	rs11949593	2b	"CDX1(dist=2994),SLC6A7(dist=2405)"
intergenic	rs16838702	2b	"DYTN(dist=2974),MDH1B(dist=16395)"
intergenic	rs17014090	2b	"DYRK3(dist=23820),MAPKAPK2(dist=12003)"
intergenic	rs17041568	2b	"ELOVL6(dist=61809),ENPEP(dist=215600)"
intergenic	rs17130197	2b	"LOC100505768(dist=531383),PKN2(dist=781201)"
intergenic	rs2542245	2b	"LOC100506190(dist=53264),C9orf50(dist=45275)"
intergenic	rs57645605	2b	"DHX35(dist=8378),LOC339568(dist=165680)"
intergenic	rs58709932	2c	"MS4A12(dist=6828),MS4A13(dist=1157)"
intergenic	rs58960299	2b	"HLX(dist=280970),C1orf140(dist=163900)"
intergenic	rs60473561	2b	"UBXN8(dist=10881),PPP2CB(dist=7725)"
intergenic	rs60543630	2b	"DAZL(dist=179578),PLCL2(dist=99868)"
intergenic	rs61378320	2b	"NPHS2(dist=1002),TDRD5(dist=14662)"
intergenic	rs6763521	2b	"CD47(dist=12966),IFT57(dist=56758)"
intergenic	rs72901574	2b	"NDST4(dist=956595),MIR1973(dist=229254)"
intergenic	rs7300669	2a	"CLLU1(dist=154659),C12orf74(dist=117230)"
intergenic	rs73137396	2b	"DAZL(dist=197229),PLCL2(dist=82217)"
intergenic	rs73310768	2b	"SLC47A2(dist=10576),ALDH3A1(dist=10679)"
intergenic	rs73327701	2b	"CPM(dist=91283),CPSF6(dist=185014)"
intergenic	rs73356786	2b	"MIR4710(dist=8834),INF2(dist=3023)"
intergenic	rs73367912	2b	"CYYR1(dist=261096),ADAMTS1(dist=1929)"
intergenic	rs73656315	2b	"TLE4(dist=515405),TLE1(dist=1341537)"
intergenic	rs73691549	2b	"C8orf46(dist=17470),MYBL1(dist=26181)"
intergenic	rs73818237	2b	"HOPX(dist=50294),SPINK2(dist=77868)"
intergenic	rs73861114	2b	"BFSP2(dist=5121),CDV3(dist=93257)"
intergenic	rs73971623	2b	"BBS5(dist=1435),KBTBD10(dist=1612)"
intergenic	rs73997971	2b	"LOC100507351(dist=110905),FLJ45079(dist=203075)"
intergenic	rs74001772	2a	"CBX4(dist=86974),TBC1D16(dist=13632)"
intergenic	rs74034955	2b	"OR10G3(dist=60697),OR10G2(dist=2494)"
intergenic	rs74035828	2b	"PIEZO1(dist=15167),CDT1(dist=3647)"
intergenic	rs74116752	2b	"UHMK1(dist=1027),UAP1(dist=30850)"
intergenic	rs74124362	2a	"C1orf9(dist=31424),FASLG(dist=15788)"
intergenic	rs74124363	2a	"C1orf9(dist=31869),FASLG(dist=15343)"
intergenic	rs74333880	2b	"MS4A1(dist=6406),MS4A12(dist=15620)"
intergenic	rs74352640	2b	"MOB3B(dist=7545),C9orf72(dist=9148)"
intergenic	rs7514645	2a	"DEGS1(dist=30594),NVL(dist=3300)"
intergenic	rs75167879	2b	"TDRD5(dist=15293),FAM163A(dist=36598)"
intergenic	rs75402589	2b	"IL1A(dist=32970),IL1B(dist=11396)"
intergenic	rs75423583	2b	"GRIN3A(dist=426865),CYLC2(dist=829866)"
intergenic	rs75459672	2c	"RALGPS2(dist=3599),FAM20B(dist=102238)"
intergenic	rs7553633	2c	"DEGS1(dist=25891),NVL(dist=8003)"
intergenic	rs75739331	2b	"SUMO1P1(dist=22394),BCAS1(dist=45437)"
intergenic	rs75854459	2b	"TMPRSS2(dist=129522),LINC00111(dist=89855)"
intergenic	rs75951723	2a	"MYOM2(dist=578824),CSMD1(dist=120671)"
intergenic	rs76252225	2a	"NPW(dist=2527),SLC9A3R2(dist=3586)"
intergenic	rs76356682	2b	"VWA5A(dist=32565),OR8G2(dist=45215)"
intergenic	rs76496906	2b	"TBX4(dist=33159),NACA2(dist=72971)"
intergenic	rs76953554	2b	"LTA4H(dist=92501),ELK3(dist=58408)"
intergenic	rs76988379	2b	"ABCG8(dist=2356),LRPPRC(dist=5402)"
intergenic	rs77075846	2b	"CD1D(dist=17517),CD1A(dist=50194)"
intergenic	rs77233621	2b	"NEU3(dist=23574),OR2AT4(dist=57479)"
intergenic	rs77302640	2b	"POLK(dist=40750),POC5(dist=33628)"
intergenic	rs77616619	2a	"BCKDHB(dist=1215014),FAM46A(dist=184446)"
intergenic	rs77713941	2b	"LAIR2(dist=8325),KIR3DX1(dist=13684)"
intergenic	rs77831328	2b	"CDH22(dist=91937),SLC35C2(dist=5906)"
intergenic	rs78022626	2b	"PPL(dist=8162),SEC14L5(dist=13020)"
intergenic	rs78261628	2b	"C5orf63(dist=6702),MEGF10(dist=210570)"
intergenic	rs78355118	2b	"LOC284294(dist=1236631),CDH7(dist=90030)"
intergenic	rs78507495	2b	"MIR548AC(dist=47382),UBE2E1(dist=151120)"
intergenic	rs78509630	2b	"FOXF2(dist=157868),FOXC1(dist=56981)"
intergenic	rs78581988	2b	"SLMO2-ATP5E(dist=12788),ZNF831(dist=135386)"
intergenic	rs78625816	2b	"RPL23P8(dist=511206),SP4(dist=89044)"
intergenic	rs78672380	2a	"RNF19B(dist=2442),AK2(dist=40813)"
intergenic	rs78780656	2b	"LOC727710(dist=242064),KIAA0182(dist=65963)"
intergenic	rs78836325	2b	"AHR(dist=253691),SNX13(dist=190919)"
intergenic	rs78953370	2b	"LOC100128511(dist=19816),C10orf114(dist=299753)"
intergenic	rs79013864	2b	"NAA25(dist=13356),TRAFD1(dist=3358)"
intergenic	rs79055766	2c	"LUZP2(dist=907584),ANO3(dist=341908)"
intergenic	rs79149955	2b	"LOC389705(dist=60609),TTC39B(dist=90511)"
intergenic	rs79510800	2b	"SLMO2-ATP5E(dist=25903),ZNF831(dist=122271)"
intergenic	rs79520831	2b	"DAZL(dist=195818),PLCL2(dist=83628)"
intergenic	rs79529393	2b	"IRF8(dist=9538),LOC146513(dist=354288)"
intergenic	rs79814798	2b	"COG6(dist=360633),LINC00548(dist=42211)"
intergenic	rs79829201	2b	"IGFL3(dist=9926),IGFL2(dist=13182)"
intergenic	rs79888360	2b	"SNRPE(dist=17590),LINC00303(dist=143705)"
intergenic	rs79982627	2b	"NFIB(dist=23067),ZDHHC21(dist=189020)"
intergenic	rs80263300	2b	"C21orf37(dist=43902),CXADR(dist=19819)"
intergenic	rs80269833	2b	"MIR4262(dist=355910),TRIB2(dist=523976)"
intergenic	rs8087300	2b	"MIR122(dist=1313),ALPK2(dist=28779)"
intergenic	rs8190583	2b	"MYO3A(dist=2754),GAD2(dist=1017)"
intronic	rs112526373	2b	USP40
intronic	rs112557258	2b	GIPC1
intronic	rs112838532	2b	MAPK4
intronic	rs113993428	2b	OPN3
intronic	rs114099955	2b	SERPINF1
intronic	rs114496100	2b	DAAM1
intronic	rs114548450	2b	CD44
intronic	rs114668903	2b	RHOBTB2
intronic	rs114669467	2b	SYT1
intronic	rs114713389	2b	EXD3
intronic	rs114805256	2b	HIPK2
intronic	rs114852376	2b	ZNF529
intronic	rs114877156	2b	FHOD3
intronic	rs114888092	2b	REEP1
intronic	rs114907194	2a	C14orf43
intronic	rs114949489	2b	AGMO
intronic	rs115001089	2b	MCF2L2
intronic	rs115056182	2b	CGNL1
intronic	rs115074569	2b	C14orf180
intronic	rs115117527	2b	GCH1
intronic	rs115127928	2b	PRKCH
intronic	rs115140310	2b	HSPG2
intronic	rs115234978	2b	PFKP
intronic	rs115253795	2b	BCL2A1
intronic	rs115299668	2b	GALNT12
intronic	rs115355645	2b	DOCK5
intronic	rs115362349	2b	LRRC47
intronic	rs115494797	2b	DNAH17
intronic	rs115520526	2b	GIT2
intronic	rs115595037	2b	USP40
intronic	rs115657051	2b	DLL4
intronic	rs115740267	2b	PENK
intronic	rs115900458	2b	TRAPPC9
intronic	rs116039228	2b	AFG3L2
intronic	rs116087467	2b	SH3D19
intronic	rs116150924	2a	ERC2
intronic	rs116189948	2b	CPSF7
intronic	rs1164264	2b	ARHGEF7
intronic	rs116426429	2b	DOCK1
intronic	rs116438148	2b	KIF12
intronic	rs116499269	2b	TTF2
intronic	rs116505809	2b	TMTC4
intronic	rs116604880	2b	MEGF11
intronic	rs116673119	2b	PRR15L
intronic	rs116737064	2b	ARID3A
intronic	rs116741434	2b	BCAS3
intronic	rs116752001	2b	TCOF1
intronic	rs116821147	2b	DOCK2
intronic	rs116838908	2b	DNAH17
intronic	rs11911708	2b	TSPEAR
intronic	rs12065628	2b	SKI
intronic	rs12266812	2b	ZMIZ1
intronic	rs12714268	2a	APOB
intronic	rs13436436	2b	PCDHGC3
intronic	rs16927421	2a	CLVS1
intronic	rs17026842	2b	POLR1A
intronic	rs28450783	2b	POLR2L
intronic	rs3212888	2b	CCND1
intronic	rs34987225	2b	ARRB2
intronic	rs35577485	2b	ARRB2
intronic	rs57113595	2b	VILL
intronic	rs57262892	2b	ARHGAP23
intronic	rs57667159	2b	BFSP2
intronic	rs58589734	2b	NFYC
intronic	rs59326650	2b	EBAG9
intronic	rs59761952	2b	RANBP3
intronic	rs60990233	2b	PIK3C2G
intronic	rs61134247	2b	SRRM2
intronic	rs62202586	2b	DHX35
intronic	rs6881212	2b	CCL28
intronic	rs72879007	2b	RPS6KA1
intronic	rs73266764	2b	C1R
intronic	rs73297230	2b	CTSZ
intronic	rs73377221	2b	PLEC
intronic	rs73599534	2b	FAM129B
intronic	rs73780530	2b	UTRN
intronic	rs73796086	2a	SPRY4
intronic	rs73810725	2a	ATP8A1
intronic	rs74158017	2b	ABLIM1
intronic	rs74627732	2a	SPAG1
intronic	rs74851916	2a	RPN1
intronic	rs75470005	2b	IL16
intronic	rs75493365	2b	SMURF1
intronic	rs75505562	2b	ATP5C1
intronic	rs75578719	2b	LDB3
intronic	rs75775933	2b	TMEM108
intronic	rs75867680	2b	DAK
intronic	rs75965418	2b	PLXNA4
intronic	rs76218876	2b	C21orf7
intronic	rs76237816	2b	DIAPH1
intronic	rs76284848	2b	CGNL1
intronic	rs76333242	2b	RDH10
intronic	rs76429153	2c	BMP5
intronic	rs76439369	2b	BRD4
intronic	rs76468681	2b	C9orf96
intronic	rs76468681	2b	DOCK8
intronic	rs76631168	2a	THRB
intronic	rs76763610	2b	GNAQ
intronic	rs76915053	2b	RNF157
intronic	rs77050775	2b	ZNF382
intronic	rs77134034	2b	DNAH17
intronic	rs77354159	2b	FOXF1
intronic	rs77509664	2b	DIAPH1
intronic	rs77525944	2b	GUCY1A2
intronic	rs77564616	2b	MAPK4
intronic	rs77623041	2b	ACO1
intronic	rs78012526	2b	OPN3
intronic	rs78018454	2b	KTN1
intronic	rs78055015	2b	MAFF
intronic	rs78125255	2b	MAPKBP1
intronic	rs78276356	2b	FRMD4A
intronic	rs78319344	2b	"PCDHGA1,PCDHGA2,PCDHGA3,PCDHGA4,PCDHGB1"
intronic	rs78517217	2a	CLEC16A
intronic	rs79266276	2b	ARSB
intronic	rs79313730	2b	C12orf51
intronic	rs7936662	2b	SLC15A3
intronic	rs79891696	2b	GNAQ
intronic	rs79894878	2b	COL4A2
intronic	rs80041866	2b	LHFPL2
intronic	rs80201716	2b	WDR18
intronic	rs80231347	2b	EIF2C1
intronic	rs80282809	2b	KIRREL3
ncRNA_intronic	rs112865974	2b	DIRC3
ncRNA_intronic	rs114245712	2b	LOC100508120
ncRNA_intronic	rs115883678	2b	LOC441666
ncRNA_intronic	rs77198959	2b	LOC100505658
upstream	rs112210737	2b	DNAJC16
upstream	rs116253003	2a	"CRYAB,HSPB2,HSPB2-C11orf52"
upstream	rs199749	2a	HIST1H1A
upstream	rs5743264	2b	NOD2
upstream	rs73069391	2a	LSG1
upstream	rs73443953	2a	SMAD2
upstream	rs73641627	2b	PDCD1LG2
upstream	rs74060750	2a	C1orf63
upstream	rs76478149	2b	DCTN4
upstream	rs78439235	2b	VWCE
upstream	rs79339972	2b	RPS3A
