# Supplementary material for: Population-specific common SNPs reflect demographic histories and highlight regions of genomic plasticity with functional relevance
Source: BMC Genomics. 2014 Jun 6;15(1):437. doi: 10.1186/1471-2164-15-437 (PMC4092225; doi:10.1186/1471-2164-15-437)
Supplement: Supplementary file 5 — Additional file 5: IPA pathways enriched in CPS SNP associated genes. (XLSX 12 KB) [file 12864_2013_6211_MOESM5_ESM.xlsx]

## Sheet: Sheet1
Ingenuity pathway analysis of common population-specific (CPS) SNPS. In addition to genes for coding and intronic variants nearby genes for intergenic CPSS were included in the analysis.
Population	Genes_canonical_pathways
	pathway name p-value and genes/total pathway genes
YRI	Axonal Guidance Signaling 1.34E-09 152/47
	Factors Promoting Cardiogenesis in Vertebrates 1.53E-07 42/95
	Neuropathic Pain Signaling In Dorsal Horn Neurons 6.5E-07 46/108
	NF-kB Signaling 4.4E-06 63/174
	CREB Signaling in Neurons 9.19E-06 67/206
LWK	G-Protein Coupled Receptor Signaling 6.16E-10 127/27
	Axonal Guidance Signaling 6.55E-08 182/47
	Mouse Embryonic Stem Cell Pluripotency 1.33E-07 53/99
	Regulation of the Epithelial-Mesenchymal Transition Pathway 2.03E-07 87/192
	Xenobiotic Metabolism Signaling 5.12E-07 126/30
CHINESE	Protein Kinase A Signaling 1.79E-04 25/401
	Gas Signaling 5.09E-04 11/124
	RhoGDI Signaling 6.75E-04 14/199
	G-Protein Coupled Receptor Signaling 7.09E-04 18/275
JPT	Axonal Guidance Signaling 2.67E-09 149/47
	cAMP-mediated signaling 2.09E-08 86/226
	G-Protein Coupled Receptor Signaling 2.3E-07 95/275
	Wnt/b-catenin Signaling 3.91E-07 67/175
	Protein Kinase A Signaling 7.09E-07 128/40
IBS	Axonal Guidance Signaling 6.17E-09 113/47
	cAMP-mediated signaling 2.69E-08 67/226
	G-Protein Coupled Receptor Signaling 2.8E-06 70/275
	Protein Kinase A Signaling 5.05E-06 94/401
	Glutamate Receptor Signaling 7.27E-06 25/71
FIN	cAMP-mediated signaling 2E-05 40/226
	Synaptic Long Term Depression 2.07E-05 30/160
	Xenobiotic Metabolism Signaling 4.8E-05 47/300
	Factors Promoting Cardiogenesis in Vertebrates 8.37E-05 20/95
	Cardiac b-adrenergic Signaling 1.65E-04 27/158
