# Supplementary material for: Population-specific common SNPs reflect demographic histories and highlight regions of genomic plasticity with functional relevance
Source: BMC Genomics. 2014 Jun 6;15(1):437. doi: 10.1186/1471-2164-15-437 (PMC4092225; doi:10.1186/1471-2164-15-437)
Supplement: Supplementary file 6 — Additional file 6: Regulatory networks enriched in CPS SNP associated genes. (XLSX 11 KB) [file 12864_2013_6211_MOESM6_ESM.xlsx]

## Sheet: Sheet1
Regulatory networks overrepresented in (a) common population-specific (CPS) SNPs and (b) Gene lists of all genes containing CPS SNPs, as well as nearest neighbour genes for intergenic SNPs.
	A	B
	rank pathway functions score [score =-log10(pvalue)]	rank pathway functions score [score =-log10(pvalue)]
YRI	1 Connective Tissue Disorders, Developmental Disorder, Digestive System Development and Function 39	1 Connective Tissue Disorders, Inflammatory Disease, Skeletal and Muscular Disorders 28
	2 Hematological Disease, Hereditary Disorder, Cell Morphology 39	2 Gene Expression, Organ Morphology, Cardiovascular System Development and Function 28
	3 Gene Expression, Protein Synthesis, RNA Post-Transcriptional Modification 34	3 Hereditary Disorder, Metabolic Disease, Cell Cycle 28
	4 Cancer, Dermatological Diseases and Conditions, Hematological Disease 34	4 Developmental Disorder, Hereditary Disorder, Ophthalmic Disease 28
	5 Protein Synthesis, Hematological Disease, Metabolic Disease 34	5 Cancer, Respiratory Disease, Connective Tissue Disorders 28
LWK	1 Connective Tissue Disorders, Developmental Disorder, Digestive System Development and Function 33	1 Cell Cycle, Cellular Assembly and Organization, DNA Replication, Recombination, and Repair 23
	2 Developmental Disorder, Hereditary Disorder, Skeletal and Muscular Disorders 33	2 RNA Post-Transcriptional Modification, Cancer, Developmental Disorder 23
	3 Cell-To-Cell Signaling and Interaction, Cell Signaling, Cellular Function and Maintenance 31	3 Cellular Movement, Hematological System Development and Function, Immune Cell Trafficking 23
	4 Cellular Function and Maintenance, Molecular Transport, Cellular Assembly and Organization 31	4 Connective Tissue Disorders, Developmental Disorder, Hereditary Disorder 23
	5 Hereditary Disorder, Neurological Disease, Cellular Compromise 31	5 Cancer, Respiratory Disease, Hereditary Disorder 23
CHINESE	1 Cellular Assembly and Organization, Neurological Disease, Tissue Development 49	1 Cell Morphology, Cellular Assembly and Organization, Nervous System Development and Function 51
	2 Gene Expression, Embryonic Development, Organismal Development 47	2 Cellular Compromise, Cancer, Hematological Disease 41
	3 Tissue Development, Cellular Movement, Cellular Assembly and Organization 40	3 Developmental Disorder, Respiratory Disease, Digestive System Development and Function 37
	4 Cell Signaling, Connective Tissue Disorders, Developmental Disorder 24	4 Cellular Assembly and Organization, Cellular Function and Maintenance, Connective Tissue Disorders 35
	5 Lipid Metabolism, Nucleic Acid Metabolism, Small Molecule Biochemistry 24	5 Cellular Assembly and Organization, DNA Replication, Recombination, and Repair, Cell Cycle 30
JPT	1 Cancer, Respiratory Disease, Connective Tissue Disorders 39	1 Nervous System Development and Function, Tissue Morphology, Cellular Development 28
	Cellular Development, Connective Tissue Development and Function, Embryonic Development 39	2 Cellular Compromise, Developmental Disorder, Hereditary Disorder 28
	3 Drug Metabolism, Nucleic Acid Metabolism, Small Molecule Biochemistry 36	3 Hereditary Disorder, Metabolic Disease, Renal and Urological Disease 28
	4 Cellular Assembly and Organization, Cancer, Cell Cycle 36	4 Connective Tissue Disorders, Developmental Disorder, Hereditary Disorder 28
	5 Embryonic Development, Organismal Development, Tissue Development 36	5 RNA Post-Transcriptional Modification, Developmental Disorder, Hereditary Disorder 28
IBS	1 Connective Tissue Disorders, Developmental Disorder, Digestive System Development and Function 46	1 Developmental Disorder, Hematological Disease, Hereditary Disorder 34
	2 Cellular Assembly and Organization, Nervous System Development and Function, Connective Tissue Disorders 40	2 Connective Tissue Disorders, Developmental Disorder, Digestive System Development and Function 34
	3 Lipid Metabolism, Small Molecule Biochemistry, Molecular Transport 38	3 RNA Post-Transcriptional Modification, Hereditary Disorder, Ophthalmic Disease 34
	4 Developmental Disorder, Hereditary Disorder, Metabolic Disease 38	4 Post-Translational Modification, Protein Degradation, Protein Synthesis 34
	5 Neurological Disease, Ophthalmic Disease, Developmental Disorder 36	5 Cell Cycle, Cellular Assembly and Organization, DNA Replication, Recombination, and Repair 34
FIN	1 Developmental Disorder, Hereditary Disorder, Skeletal and Muscular Disorders 47	1 Hereditary Disorder, Neurological Disease, Molecular Transport 42
	2 Cancer, Respiratory Disease, Hematological Disease 44	2 Connective Tissue Development and Function, Embryonic Development, Organ Development 39
	3 Gene Expression, Cell Death and Survival, Embryonic Development 38	3 Cell-To-Cell Signaling and Interaction, Cell Signaling, Nucleic Acid Metabolism 37
	4 Behavior, Cell-To-Cell Signaling and Interaction, Nervous System Development and Function 38	4 Nervous System Development and Function, Embryonic Development, Organ Development 37
	5 Lipid Metabolism, Molecular Transport, Small Molecule Biochemistry 38	5 Cellular Movement, Cellular Growth and Proliferation, Nervous System Development and Function 35
