# Supplementary material for: Population-specific common SNPs reflect demographic histories and highlight regions of genomic plasticity with functional relevance
Source: BMC Genomics. 2014 Jun 6;15(1):437. doi: 10.1186/1471-2164-15-437 (PMC4092225; doi:10.1186/1471-2164-15-437)
Supplement: Supplementary file 7 — Additional file 7: Functional classes enriched with CPS SNP associated genes identified using DAVID. (XLSX 393 KB) [file 12864_2013_6211_MOESM7_ESM.xlsx]

## Sheet: Sheet1
DAVID RESULTS FOR GENES LINKED TO THE CPS SNPS
Category	Term	Count	%	PValue	Genes	List Total	Pop Hits	Pop Total	Fold Enrichment	Bonferroni
CHINESE
GOTERM_BP_FAT	GO:0007155~cell adhesion	118	6.23349	3.55242e-09	MTSS1, NELL1, MMRN1, CD2AP, VCL, REG3A, APP, CDH20, CD44, ROBO1, ADAM2, COL12A1, CSF3R, ROBO2, NEGR1, DSCAM, PTPRK, RET, MAGI1, PTPRF, PTPRT, PTPRU, AJAP1, CTNNA3, CTNNA2, CCR3, LSAMP, LAMC1, UNCX, IBSP, PKHD1, PCDH20, NEDD9, SOX9, SEMA5A, ALCAM, PVRL1, EMB, LPP, PCDH10, PCDH15, ITGA4, PCDH17, TINAG, LAMA2, LAMA1, DSG4, COL14A1, ITGA6, TMEM8B, FREM2, FREM1, ITGA8, DSG1, CYFIP2, ABL2, FGF6, NRP2, …	1327	700	13528	1.71849	1.35986e-05
GOTERM_BP_FAT	GO:0022610~biological adhesion	118	6.23349	3.81322e-09	MTSS1, NELL1, MMRN1, CD2AP, VCL, REG3A, APP, CDH20, CD44, ROBO1, ADAM2, COL12A1, CSF3R, ROBO2, NEGR1, DSCAM, PTPRK, RET, MAGI1, PTPRF, PTPRT, PTPRU, AJAP1, CTNNA3, CTNNA2, CCR3, LSAMP, LAMC1, UNCX, IBSP, PKHD1, PCDH20, NEDD9, SOX9, SEMA5A, ALCAM, PVRL1, EMB, LPP, PCDH10, PCDH15, ITGA4, PCDH17, TINAG, LAMA2, LAMA1, DSG4, COL14A1, ITGA6, TMEM8B, FREM2, FREM1, ITGA8, DSG1, CYFIP2, ABL2, FGF6, NRP2, …	1327	701	13528	1.71604	1.45969e-05
SP_PIR_KEYWORDS	cell adhesion	77	4.06762	4.20653e-09	CLSTN2, FERMT1, VCL, CDH20, APP, PCDH1, CD44, ADAM2, COL12A1, RHOB, CSF3R, NEGR1, DSCAM, CNTNAP4, CNTN5, PTPRF, CNTN6, CNTNAP5, SDK2, PCDH9, PCDH7, PTPRU, NRXN1, AJAP1, CTNNA3, CTNNA2, LSAMP, SIGLEC7, CNTN1, CNTN4, CNTN3, LAMC1, CHL1, PARVB, PARVA, IBSP, DCHS2, PCDH20, CTNND2, NEDD9, KITLG, CDH2, VCAM1, ALCAM, CDH8, LY6D, PVRL1, FAT3, COL6A6, THBS1, LPP, PCDH10, NLGN1, NID1, PCDH15, ITGA4, PCDH17…	1741	422	19235	2.01591	2.75106e-06
GOTERM_BP_FAT	GO:0016337~cell-cell adhesion	58	3.06392	3.746e-08	FGF6, CLSTN2, CD2AP, REG3A, CDH20, PCDH1, CD44, ROBO1, ROBO2, COL11A1, ALX1, RET, PTPRF, PCDH9, PTPRT, PTPRU, PCDH7, GPR98, CTNNA3, CTNNA2, SLC26A6, CLDN1, CNTN4, UNCX, CLDN16, DCHS2, PARD3, PKHD1, PCDH20, CTNND2, CDH2, SOX9, CLDN12, VCAM1, CDH8, FAT3, PVRL1, BCL2, GMDS, PCDH10, NLGN1, PCDH15, ITGA4, PCDH17, CLDN23, CDH12, CDH13, DSG4, COL14A1, ROCK1P1, FREM2, ITGA8, CDH18, DSG1, CYFIP2, DSC1, BM…	1327	276	13528	2.14231	0.000143386
SP_PIR_KEYWORDS	glycoprotein	516	27.2583	2.15003e-13	SLC9A9, ALPPL2, GBGT1, VTCN1, LPHN2, AGTR1, LPHN3, CDH20, APP, SERPINE2, GRIN2B, ADAM2, FSTL5, ADAM7, HTR1F, LPHN1, HTR1E, WNT10A, PTPRK, TMEFF2, PTPRF, ADAMTS20, CRTAC1, GRIN2A, PTPRR, PTPRT, PTPRU, TMEM132D, SSTR2, SSTR1, RYR2, HLA-DPA1, ADAMTS5, WFDC2, HLA-DRA, IBSP, GC, C15ORF27, PCDH20, SORCS1, SORCS2, ALCAM, SLC29A1, DAGLA, PVRL1, HLA-DRB5, HLA-DPB1, HLA-DOA, MGAT4A, PCNX, OR5P2, MGAT4C, PC…	1741	4318	19235	1.32026	1.40643e-10
UP_SEQ_FEATURE	glycosylation site:N-linked (GlcNAc...)	493	26.0433	2.95396e-12	SLC9A9, ALPPL2, GBGT1, VTCN1, LPHN2, AGTR1, LPHN3, CDH20, APP, SERPINE2, GRIN2B, ADAM2, FSTL5, ADAM7, HTR1F, LPHN1, HTR1E, WNT10A, PTPRK, TMEFF2, PTPRF, ADAMTS20, GRIN2A, PTPRR, PTPRT, PTPRU, TMEM132D, SSTR2, SSTR1, RYR2, HLA-DPA1, ADAMTS5, WFDC2, HLA-DRA, GC, IBSP, C15ORF27, PCDH20, SORCS1, SORCS2, ALCAM, SLC29A1, DAGLA, PVRL1, HLA-DRB5, HLA-DPB1, HLA-DOA, MGAT4A, PCNX, OR5P2, MGAT4C, PCDH10, IL…	1740	4129	19113	1.31154	1.26371e-08
SP_PIR_KEYWORDS	signal	380	20.074	1.8106e-08	TEX101, ALPPL2, GDF7, CADM2, VTCN1, NELL1, OVCH2, LUZP2, ZNRF3, LPHN2, NOV, LPHN3, CDH20, APP, APOB, BDNF, LILRA2, CD44, SERPINE2, GRIN2B, PLOD3, ADAM2, FSTL5, COL12A1, CHRNA7, ADAM7, LPHN1, GRID1, TMEFF2, WNT10A, PTPRK, PTPRF, ATRNL1, ADAMTS20, CRTAC1, MATN1, MDGA2, PTPRR, GRIN2A, TIMD4, PTPRT, PTPRU, TMEM132D, C14ORF37, SCGB1D1, WFDC6, SCGB1D4, WFDC1, HLA-DPA1, EFNA5, LAMC1, BTN3A2, SCGB2A2, AD…	1741	3250	19235	1.2918	1.18412e-05
UP_SEQ_FEATURE	signal peptide	380	20.074	3.49817e-08	TEX101, ALPPL2, GDF7, CADM2, VTCN1, NELL1, OVCH2, LUZP2, ZNRF3, LPHN2, NOV, LPHN3, CDH20, APP, APOB, BDNF, LILRA2, CD44, SERPINE2, GRIN2B, PLOD3, ADAM2, FSTL5, COL12A1, CHRNA7, ADAM7, LPHN1, GRID1, TMEFF2, WNT10A, PTPRK, PTPRF, ATRNL1, ADAMTS20, CRTAC1, MATN1, MDGA2, PTPRR, GRIN2A, TIMD4, PTPRT, PTPRU, TMEM132D, C14ORF37, SCGB1D1, WFDC6, SCGB1D4, WFDC1, HLA-DPA1, EFNA5, LAMC1, BTN3A2, SCGB2A2, AD…	1740	3250	19113	1.28434	0.000149641
GOTERM_BP_FAT	GO:0048666~neuron development	72	3.80349	4.11865e-10	NRP2, CCKAR, NRP1, GDF7, STRN, GJA1, RORB, GLI2, PAX2, TGFB2, KLHL1, BDNF, APP, SLC1A3, CD44, ROBO1, CXCR4, POU4F1, ROBO2, DSCAM, RET, NRXN1, GPR98, SLIT2, FARP2, CTNNA2, NUMBL, SLITRK1, SLC26A6, GNAQ, FOXG1, CNTN4, EFNA5, VCAN, SLITRK6, SLITRK5, DCC, PARD3, IRX5, PKHD1, DRD2, MYCBP2, ALCAM, SEMA5A, PVRL1, MACF1, BCL2, BCL11B, PAFAH1B1, LHX8, RUNX3, PARD6B, IL6, MAP1B, NTNG1, EN1, LMX1A, GAS1, SO…	1327	339	13528	2.16519	1.57662e-06
GOTERM_BP_FAT	GO:0048667~cell morphogenesis involved in neuron differentiation	51	2.69414	1.61967e-09	NRP2, CCKAR, NRP1, GDF7, PAX2, GLI2, APP, BDNF, SLC1A3, ROBO1, CXCR4, POU4F1, ROBO2, DSCAM, NRXN1, SLIT2, CTNNA2, NUMBL, SLITRK1, SLC26A6, FOXG1, VCAN, EFNA5, CNTN4, SLITRK6, SLITRK5, DCC, PARD3, DRD2, PKHD1, MYCBP2, ALCAM, SEMA5A, PVRL1, MACF1, BCL2, BCL11B, PAFAH1B1, RUNX3, PARD6B, MAP1B, NTNG1, GAS1, LMX1A, SOD1, PTPN11, EPHA4, ISL2, ULK2, APBB2, BMPR1B	1327	209	13528	2.48763	6.20006e-06
GOTERM_BP_FAT	GO:0007409~axonogenesis	48	2.53566	2.69897e-09	NRP2, DCC, CCKAR, PARD3, NRP1, GDF7, PKHD1, DRD2, PAX2, GLI2, MYCBP2, SEMA5A, ALCAM, APP, BDNF, MACF1, PVRL1, CXCR4, ROBO1, BCL11B, BCL2, ROBO2, PAFAH1B1, POU4F1, RUNX3, PARD6B, MAP1B, NTNG1, LMX1A, NRXN1, GAS1, SLIT2, NUMBL, PTPN11, CTNNA2, SLITRK1, EPHA4, SLC26A6, ISL2, ULK2, FOXG1, EFNA5, CNTN4, VCAN, BMPR1B, APBB2, SLITRK6, SLITRK5	1327	193	13528	2.5354	1.03316e-05
GOTERM_BP_FAT	GO:0048812~neuron projection morphogenesis	51	2.69414	3.22358e-09	NRP2, CCKAR, NRP1, GDF7, GJA1, GLI2, PAX2, APP, BDNF, ROBO1, CXCR4, POU4F1, ROBO2, DSCAM, NRXN1, SLIT2, CTNNA2, NUMBL, SLITRK1, SLC26A6, FOXG1, VCAN, EFNA5, CNTN4, SLITRK6, SLITRK5, DCC, PARD3, DRD2, PKHD1, MYCBP2, ALCAM, SEMA5A, PVRL1, MACF1, BCL2, BCL11B, PAFAH1B1, RUNX3, PARD6B, MAP1B, NTNG1, GAS1, LMX1A, GAS7, PTPN11, EPHA4, ISL2, ULK2, APBB2, BMPR1B	1327	213	13528	2.44092	1.23398e-05
GOTERM_BP_FAT	GO:0030182~neuron differentiation	83	4.38457	5.26759e-09	NRP2, CCKAR, NRP1, GDF7, STRN, GJA1, RORB, RORA, GLI2, PAX2, GLI3, TGFB2, LUZP6, KLHL1, BDNF, APP, SLC1A3, CD44, CXCR4, ROBO1, ROBO2, OLIG1, POU4F1, DSCAM, RET, MDGA2, PTPRR, NRXN1, FGF20, GPR98, SLIT2, FARP2, CTNNA2, NUMBL, SLITRK1, PRKCQ, SLC26A6, GNAQ, FOXG1, CNTN4, EFNA5, VCAN, SLITRK6, SLITRK5, DCC, PARD3, IRX5, PKHD1, DRD2, SOX5, MYCBP2, ALCAM, SEMA5A, MACF1, PVRL1, BCL2, BCL11B, PAFAH1B1, …	1327	438	13528	1.93182	2.01641e-05
GOTERM_BP_FAT	GO:0031175~neuron projection development	57	3.01109	5.84111e-09	NRP2, CCKAR, NRP1, GDF7, STRN, GJA1, GLI2, PAX2, KLHL1, APP, BDNF, CD44, ROBO1, CXCR4, POU4F1, ROBO2, DSCAM, NRXN1, SLIT2, CTNNA2, NUMBL, SLITRK1, SLC26A6, FOXG1, EFNA5, VCAN, CNTN4, SLITRK6, SLITRK5, DCC, PARD3, DRD2, PKHD1, MYCBP2, ALCAM, SEMA5A, PVRL1, MACF1, BCL2, BCL11B, PAFAH1B1, RUNX3, PARD6B, IL6, MAP1B, NTNG1, GAS1, LMX1A, GAS7, PTPN11, EPHA4, ISL2, NEDD4, ULK2, BMPR1B, APBB2, PTENP1	1327	256	13528	2.26985	2.23595e-05
GOTERM_BP_FAT	GO:0000904~cell morphogenesis involved in differentiation	55	2.90544	7.10805e-09	NRP2, CCKAR, NRP1, GDF7, GLI2, PAX2, TGFB2, APP, BDNF, SLC1A3, ROBO1, CXCR4, POU4F1, ROBO2, DSCAM, NRXN1, SLIT2, CTNNA2, NUMBL, SLITRK1, SLC26A6, FOXG1, VCAN, EFNA5, CNTN4, LAMC1, SLITRK6, SLITRK5, DCC, PARD3, DRD2, PKHD1, SOX9, MYCBP2, ALCAM, SEMA5A, PVRL1, MACF1, BCL2, BCL11B, PAFAH1B1, RUNX3, PARD6B, BMP2, MAP1B, NTNG1, GAS1, LMX1A, SOD1, PTPN11, EPHA4, ISL2, ULK2, BMPR1B, APBB2	1327	244	13528	2.29792	2.72092e-05
GOTERM_BP_FAT	GO:0048858~cell projection morphogenesis	53	2.79979	5.84381e-08	NRP2, CCKAR, NRP1, GDF7, GJA1, GLI2, PAX2, APP, BDNF, ROBO1, CXCR4, POU4F1, ROBO2, DSCAM, NRXN1, SLIT2, CTNNA2, NUMBL, SLITRK1, SLC26A6, FOXG1, VCAN, EFNA5, CNTN4, SLITRK6, SLITRK5, IFT88, DCC, PARD3, ONECUT1, DRD2, PKHD1, MYCBP2, ALCAM, SEMA5A, PVRL1, MACF1, BCL2, BCL11B, PAFAH1B1, RUNX3, PARD6B, MAP1B, NTNG1, GAS1, LMX1A, GAS7, PTPN11, EPHA4, ISL2, ULK2, APBB2, BMPR1B	1327	245	13528	2.20532	0.000223676
GOTERM_BP_FAT	GO:0030030~cell projection organization	70	3.69783	8.27696e-08	NRP2, MTSS1, CCKAR, NRP1, GDF7, STRN, GJA1, GLI2, PAX2, CD2AP, VCL, KLHL1, BDNF, APP, CD44, ROBO1, CXCR4, POU4F1, ROBO2, DSCAM, NRXN1, GPR98, SLIT2, CTNNA2, NUMBL, SLITRK1, SLC26A6, FOXG1, CNTN4, EFNA5, VCAN, SLITRK6, SLITRK5, IFT88, DCC, PARD3, ONECUT1, PKHD1, DRD2, MYCBP2, ALCAM, SEMA5A, PVRL1, MACF1, BCL2, BCL11B, PAFAH1B1, RUNX3, FGD3, KLF5, PARD6B, IL6, MAP1B, NTNG1, LMX1A, GAS1, SOD1, GAS7,…	1327	368	13528	1.93916	0.000316792
GOTERM_BP_FAT	GO:0032990~cell part morphogenesis	53	2.79979	2.56743e-07	NRP2, CCKAR, NRP1, GDF7, GJA1, GLI2, PAX2, APP, BDNF, ROBO1, CXCR4, POU4F1, ROBO2, DSCAM, NRXN1, SLIT2, CTNNA2, NUMBL, SLITRK1, SLC26A6, FOXG1, VCAN, EFNA5, CNTN4, SLITRK6, SLITRK5, IFT88, DCC, PARD3, ONECUT1, DRD2, PKHD1, MYCBP2, ALCAM, SEMA5A, PVRL1, MACF1, BCL2, BCL11B, PAFAH1B1, RUNX3, PARD6B, MAP1B, NTNG1, GAS1, LMX1A, GAS7, PTPN11, EPHA4, ISL2, ULK2, APBB2, BMPR1B	1327	256	13528	2.11056	0.000982328
GOTERM_BP_FAT	GO:0006928~cell motion	84	4.4374	1.05337e-07	NRP2, CCKAR, MTSS1, NRP1, IL16, GDF7, PLXNA2, ZEB2, ENPEP, MYLIP, GLI2, CD2AP, IL10, VCL, TGFB2, EDNRB, ACTR2, BDNF, APOB, APP, CD44, SPINT2, CXCR4, PEX2, ROBO1, PAK4, POU4F1, ROBO2, NR2F2, SGPL1, PTPRK, RET, SATB2, NRXN1, SLIT2, ELMO1, CTNNA2, TNS3, CCR4, LYST, FOXG1, CNTN4, EFNA5, VCAN, LAMC1, ACVR1, DCC, DRD2, ABI3, KITLG, DNAH1, CDH2, DNAH8, DNAH5, MYCBP2, ALCAM, VCAM1, SEMA5A, PVRL1, MACF1, …	1327	475	13528	1.8028	0.000403151
INTERPRO	IPR013098:Immunoglobulin I-set	41	2.16587	7.35303e-11	DCC, PXDN, ADAMTSL1, LRIG1, LRIG2, LRRC4C, CCDC141, LINGO2, VCAM1, CILP2, MYOM2, ROBO1, FSTL5, ROBO2, MYOM1, LRFN5, NRG2, NEGR1, LRFN2, DSCAM, PTPRK, PTPRD, PTPRF, CNTN5, CNTN6, MDGA2, SDK2, LRRN3, TRIO, IGSF9B, MYPN, LSAMP, SIGLEC7, NPHS1, LRRN1, CNTN1, CNTN4, CNTN3, MYLK, NTM, CHL1	1588	138	16659	3.11676	1.41252e-07
UP_SEQ_FEATURE	domain:Ig-like C2-type 3	32	1.69044	9.90843e-08	DCC, CD101, PXDN, LRIG1, LRIG2, ALCAM, VCAM1, MYOM2, LILRA2, ROBO1, ROBO2, CD4, MYOM1, NEGR1, DSCAM, CSF1R, PTPRD, PTPRF, CNTN5, IGLON5, CNTN6, SDK2, PSG9, LSAMP, PSG4, NPHS1, CNTN1, CNTN4, CNTN3, MYLK, NTM, CHL1	1740	122	19113	2.88118	0.000423793
INTERPRO	IPR003598:Immunoglobulin subtype 2	45	2.37718	2.05475e-07	DCC, PXDN, ADAMTSL1, CADM2, LRIG1, LRIG2, LRRC4C, VCAM1, LINGO2, CILP2, MYOM2, ROBO1, FSTL5, ROBO2, UNC5D, MYOM1, NRG1, LRFN5, NRG2, NEGR1, LRFN2, CSF1R, DSCAM, PTPRD, PTPRF, CNTN5, CNTN6, MDGA2, SDK2, LRRN3, TRIO, IGSF9B, PSG9, MYPN, LSAMP, SIGLEC7, PSG4, NPHS1, LRRN1, CNTN1, CNTN4, CNTN3, MYLK, NTM, CHL1	1588	205	16659	2.3028	0.00039464
GOTERM_CC_FAT	GO:0030054~cell junction	84	4.4374	4.90801e-07	LZTS1, GRIK1, SYT4, GABRB3, GABRB2, GRIK2, GRIK3, UTRN, FERMT1, STRN, GJA1, CALB2, VCL, PCDH1, GRIN2B, CD44, SNTB1, CHRNA7, PARD3B, LRRC7, DLG2, GRID1, GABRG1, PTPRK, MAGI2, MAGI1, MPDZ, PSD3, GRIN2A, MPP7, VEZT, PTPRU, AJAP1, RPH3A, ARHGAP26, CTNNA3, CTNNA2, FMN1, CBLN4, TNS3, GABRR3, SDC1, CHRM3, CHRM2, CHRM1, CLDN1, ERC2, ADD3, PARVB, PARVA, CLDN16, PARD3, PKHD1, NPY2R, SLC38A6, CTNND2, NEDD9,…	1190	518	12782	1.74181	0.00028168
SP_PIR_KEYWORDS	cell junction	67	3.53936	1.07788e-06	LZTS1, GABRB3, SYT4, GRIK1, GABRB2, GRIK2, GRIK3, UTRN, FERMT1, GJA1, VCL, PCDH1, GRIN2B, SNTB1, CHRNA7, PARD3B, DLG2, GRID1, GABRG1, PTPRK, MAGI2, MAGI1, GRIN2A, PSD3, VEZT, MPP7, PTPRU, AJAP1, RPH3A, ARHGAP26, CTNNA2, FMN1, CBLN4, GABRR3, TNS3, CHRM3, CHRM2, CHRM1, CLDN1, ERC2, PARVB, PARVA, CLDN16, PARD3, PKHD1, CTNND2, NEDD9, CLDN12, RIMS2, RIMS1, DTNA, PARD6B, DLGAP1, ICA1, GABRA1, LPP, NLGN…	1741	399	19235	1.85522	0.000704684
GOTERM_BP_FAT	GO:0001763~morphogenesis of a branching structure	23	1.215	1.32716e-06	BMP2, NRP1, TBX3, DRD2, FOXA1, CTNND2, SPINT1, FGF10, GLI2, GREM1, PAX2, GLI3, SEMA5A, DLX2, SPRY2, EYA1, CD44, CXCR4, BCL2, NKX3-1, PBX1, EGF, ACVR1	1327	74	13528	3.16854	0.00506748
GOTERM_BP_FAT	GO:0001655~urogenital system development	29	1.53196	1.68125e-06	PKHD1, GLI2, GREM1, PAX2, GLI3, AGTR1, BDNF, OSR1, CD44, BCL2, PKD2, NKX3-1, POU3F3, ROBO2, SGPL1, RET, BMP2, SOX11, NF1, FOXA1, NID1, SLIT2, SDC1, EYA1, ITGA8, SALL1, PBX1, CA2, ACVR1	1327	110	13528	2.68762	0.00641516
GOTERM_BP_FAT	GO:0001822~kidney development	26	1.37348	3.83742e-06	PKHD1, GLI2, GREM1, PAX2, GLI3, AGTR1, BDNF, CD44, OSR1, BCL2, PKD2, POU3F3, ROBO2, SGPL1, RET, BMP2, SOX11, NF1, NID1, SLIT2, SDC1, EYA1, ITGA8, SALL1, PBX1, CA2	1327	96	13528	2.76099	0.0145823
GOTERM_BP_FAT	GO:0016337~cell-cell adhesion	58	3.06392	3.746e-08	FGF6, CLSTN2, CD2AP, REG3A, CDH20, PCDH1, CD44, ROBO1, ROBO2, COL11A1, ALX1, RET, PTPRF, PCDH9, PTPRT, PTPRU, PCDH7, GPR98, CTNNA3, CTNNA2, SLC26A6, CLDN1, CNTN4, UNCX, CLDN16, DCHS2, PARD3, PKHD1, PCDH20, CTNND2, CDH2, SOX9, CLDN12, VCAM1, CDH8, FAT3, PVRL1, BCL2, GMDS, PCDH10, NLGN1, PCDH15, ITGA4, PCDH17, CLDN23, CDH12, CDH13, DSG4, COL14A1, ROCK1P1, FREM2, ITGA8, CDH18, DSG1, CYFIP2, DSC1, BM…	1327	276	13528	2.14231	0.000143386
KEGG_PATHWAY	hsa04080:Neuroactive ligand-receptor interaction	48	2.53566	1.50435e-05	MCHR1, CCKAR, PARD3, TACR3, GABRB3, GRIK1, GABRB2, DRD2, GRIK2, GRIK3, NPY2R, DRD5, F2RL1, EDNRB, AGTR1, GALR1, GRIN2B, HRH2, PRSS3, NPFFR2, ADRA2C, CALCRL, PRL, HTR1F, HTR1E, GHR, GRID1, GABRG1, GABRA1, NPBWR1, GRIN2A, GRIA4, FSHR, GRM5, GRM3, ADRB2, SSTR2, PRLR, CHRM3, SSTR1, CHRM2, GRM8, CHRM1, MC4R, ADRA1A, NMBR, FSHB, F2R	504	256	5085	1.89174	0.00259916
FIN
UP_SEQ_FEATURE	domain:Cadherin 5	39	1.58279	1.21422e-12	DCHS2, PCDH20, PCDHGA8, PCDHGA7, PCDHGA6, PCDHGA5, CDH2, PCDHGA4, CDH3, PCDHGA3, CDH4, CDH5, PCDHGA2, CDH6, PCDHGA1, CDH8, CDH22, PCDHGB1, CDH7, CDH20, FAT3, FAT2, CDH23, PCDH10, PCDH9, PCDH15, PCDH7, PCDH17, PCDHGB3, PCDHGB2, PCDHGB4, PCDH18, CDH13, CDH17, CDH18, CDH19, DSC3, CDH10, CDH11	2216	95	19113	3.54079	6.17325e-09
UP_SEQ_FEATURE	domain:Cadherin 4	39	1.58279	1.58566e-11	DCHS2, PCDH20, PCDHGA8, PCDHGA7, PCDHGA6, PCDHGA5, CDH2, PCDHGA4, CDH3, PCDHGA3, CDH4, CDH5, PCDHGA2, CDH6, PCDHGA1, CDH8, CDH22, PCDHGB1, CDH7, CDH20, FAT3, FAT2, CDH23, PCDH10, PCDH9, PCDH15, PCDH7, PCDH17, PCDHGB3, PCDHGB2, PCDHGB4, PCDH18, CDH13, CDH17, CDH18, CDH19, DSC3, CDH10, CDH11	2216	102	19113	3.29779	8.06152e-08
UP_SEQ_FEATURE	domain:Cadherin 3	39	1.58279	1.58566e-11	DCHS2, PCDH20, PCDHGA8, PCDHGA7, PCDHGA6, PCDHGA5, CDH2, PCDHGA4, CDH3, PCDHGA3, CDH4, CDH5, PCDHGA2, CDH6, PCDHGA1, CDH8, CDH22, PCDHGB1, CDH7, CDH20, FAT3, FAT2, CDH23, PCDH10, PCDH9, PCDH15, PCDH7, PCDH17, PCDHGB3, PCDHGB2, PCDHGB4, PCDH18, CDH13, CDH17, CDH18, CDH19, DSC3, CDH10, CDH11	2216	102	19113	3.29779	8.06152e-08
UP_SEQ_FEATURE	domain:Cadherin 2	39	1.58279	4.36206e-11	DCHS2, PCDH20, PCDHGA8, PCDHGA7, PCDHGA6, PCDHGA5, CDH2, PCDHGA4, CDH3, PCDHGA3, CDH4, CDH5, PCDHGA2, CDH6, PCDHGA1, CDH8, CDH22, PCDHGB1, CDH7, CDH20, FAT3, FAT2, CDH23, PCDH10, PCDH9, PCDH15, PCDH7, PCDH17, PCDHGB3, PCDHGB2, PCDHGB4, PCDH18, CDH13, CDH17, CDH18, CDH19, DSC3, CDH10, CDH11	2216	105	19113	3.20357	2.21767e-07
UP_SEQ_FEATURE	domain:Cadherin 1	39	1.58279	4.36206e-11	DCHS2, PCDH20, PCDHGA8, PCDHGA7, PCDHGA6, PCDHGA5, CDH2, PCDHGA4, CDH3, PCDHGA3, CDH4, CDH5, PCDHGA2, CDH6, PCDHGA1, CDH8, CDH22, PCDHGB1, CDH7, CDH20, FAT3, FAT2, CDH23, PCDH10, PCDH9, PCDH15, PCDH7, PCDH17, PCDHGB3, PCDHGB2, PCDHGB4, PCDH18, CDH13, CDH17, CDH18, CDH19, DSC3, CDH10, CDH11	2216	105	19113	3.20357	2.21767e-07
INTERPRO	IPR002126:Cadherin	39	1.58279	3.90797e-10	DCHS2, PCDH20, PCDHGA8, PCDHGA7, PCDHGA6, PCDHGA5, CDH2, PCDHGA4, CDH3, PCDHGA3, CDH4, CDH5, PCDHGA2, CDH6, PCDHGA1, CDH8, CDH22, PCDHGB1, CDH7, CDH20, FAT3, FAT2, CDH23, PCDH10, PCDH9, PCDH15, PCDH7, PCDH17, PCDHGB3, PCDHGB2, PCDHGB4, PCDH18, CDH13, CDH17, CDH18, CDH19, DSC3, CDH10, CDH11	2016	108	16659	2.984	8.73431e-07
SP_PIR_KEYWORDS	cell adhesion	94	3.81494	4.39063e-10	OPCML, CADM1, PCDHGA8, PCDHGA7, PCDHGA6, EDIL3, PCDHGA5, PCDHGA4, PCDHGA3, MEGF10, PCDHGA2, PCDHGA1, VCL, CDH22, PCDHGB1, CD96, CDH20, CNTNAP3, NEGR1, DSCAM, CDH23, CLCA2, CNTNAP4, CNTN5, ICAM5, NRXN3, CNTNAP5, CNTN6, SDK1, PTPRS, PCDH9, SIGLEC12, PCDH7, PTPRU, NRXN1, PCDHGB3, PCDHGB2, CTNNA3, PCDHGB4, CTNNA2, NCAM1, SIRPG, SIGLEC6, LAMC3, SIGLEC8, CD33, LSAMP, SIGLEC7, CNTN1, CNTN4, CNTN3, LAMC1…	2222	422	19235	1.92825	3.05149e-07
GOTERM_BP_FAT	GO:0007155~cell adhesion	144	5.84416	7.06333e-10	DLC1, CADM1, NELL1, LMO7, EDIL3, MEGF10, VCL, CDH22, CDH20, DAB1, ROBO1, ROBO2, NEGR1, CDH23, DSCAM, CLCA2, MAGI1, COL22A1, PTPRS, MGP, PTPRU, CTNNA3, CTNNA2, NCAM1, RND3, SIRPG, HAS1, LAMC3, CD33, LSAMP, ROR2, LAMC1, DCBLD2, ITGAL, DCBLD1, PCDH20, NEDD9, NINJ1, CCL4, ALCAM, RPSAP58, PVRL3, TEK, RAC1, EMB, LAMB1, TECTA, ADAM23, PCDH10, CNKSR3, PCDH15, PCDH17, PCDH18, ITGA9, LAMA4, COL14A1, CASS4,…	1689	700	13528	1.64766	2.93269e-06
GOTERM_BP_FAT	GO:0022610~biological adhesion	144	5.84416	7.8478e-10	DLC1, CADM1, NELL1, LMO7, EDIL3, MEGF10, VCL, CDH22, CDH20, DAB1, ROBO1, ROBO2, NEGR1, CDH23, DSCAM, CLCA2, MAGI1, COL22A1, PTPRS, MGP, PTPRU, CTNNA3, CTNNA2, NCAM1, RND3, SIRPG, HAS1, LAMC3, CD33, LSAMP, ROR2, LAMC1, DCBLD2, ITGAL, DCBLD1, PCDH20, NEDD9, NINJ1, CCL4, ALCAM, RPSAP58, PVRL3, TEK, RAC1, EMB, LAMB1, TECTA, ADAM23, PCDH10, CNKSR3, PCDH15, PCDH17, PCDH18, ITGA9, LAMA4, COL14A1, CASS4,…	1689	701	13528	1.64531	3.2584e-06
GOTERM_BP_FAT	GO:0007156~homophilic cell adhesion	43	1.74513	3.17794e-09	DCHS2, CADM1, PCDH20, PCDHGA8, PCDHGA7, PCDHGA6, PCDHGA5, CDH2, PCDHGA4, CDH3, PCDHGA3, CDH4, CDH5, PCDHGA2, CDH6, PCDHGA1, CDH8, CDH22, PCDHGB1, CDH7, CDH20, FAT3, ROBO1, PVRL3, FAT2, ROBO2, CDH23, PCDH10, PCDH9, PCDH15, PCDH7, PCDH17, PCDHGB3, PCDHGB2, PCDHGB4, PCDH18, CDH13, CDH17, CDH18, CDH19, DSC3, CDH10, CDH11	1689	131	13528	2.62906	1.31947e-05
GOTERM_BP_FAT	GO:0016337~cell-cell adhesion	70	2.84091	7.15093e-09	CADM1, PCDHGA8, PCDHGA7, LMO7, PCDHGA6, PCDHGA5, PCDHGA4, PCDHGA3, PCDHGA2, PCDHGA1, CDH22, PCDHGB1, CDH20, DAB1, BARX2, ROBO1, ROBO2, DLG5, CDH23, ALX1, ICAM5, MGP, PCDH9, PCDH7, PTPRU, PCDHGB3, PCDHGB2, CTNNA3, GPR98, CTNNA2, PCDHGB4, NCAM1, ROR2, CNTN4, DCHS2, ITGAL, LIMS1, PCDH20, CDH2, CDH3, CDH4, CLDN14, CDH5, CDH6, CDH8, CDH7, FAT3, PVRL3, BCL2, TEK, FAT2, ACAN, PLEK, GMDS, PCDH10, NLGN1, …	1689	276	13528	2.03139	2.96902e-05
GOTERM_BP_FAT	GO:0030182~neuron differentiation	95	3.85552	5.95933e-08	ALS2, NRP2, EDN3, S100A6, EVX1, OPCML, TUBB2A, AGTPBP1, GRIN3A, RORA, GLI2, PAX2, NR2E1, LUZP6, KLHL1, DFNB31, UNC5B, MCOLN3, ANK3, ROBO1, POU4F1, ROBO2, CHAT, DSCAM, CDH23, PHOX2A, PRKCA, KCNMA1, EGR2, NRXN3, RXRA, EMX2, BARHL2, OTX2, KIF5C, PTPRR, VAX2, RPGRIP1, NRXN1, FGF20, GPR98, CTNNA2, ASCL1, SLITRK1, PRKCQ, SLITRK3, SEMA4F, UBC, CNTN4, EFNA5, SLITRK6, CLN5, GAP43, KALRN, CCK, SOX1, RTN4RL…	1689	438	13528	1.73721	0.000247401
GOTERM_BP_FAT	GO:0007409~axonogenesis	52	2.11039	1.00229e-07	NRP2, ALS2, S100A6, PAX2, GLI2, NR2E1, UNC5B, ROBO1, ANK3, POU4F1, ROBO2, PRKCA, EGR2, NRXN3, RXRA, KIF5C, OTX2, VAX2, NRXN1, CTNNA2, SLITRK1, SLITRK3, SEMA4F, UBC, EFNA5, CNTN4, SLITRK6, GAP43, KALRN, CCK, NDN, RTN4RL1, CDH4, EPHB1, MYCBP2, EPHB2, ALCAM, IGF1R, BCL2, NUMB, RAC1, KLF7, PTPRZ1, MAP1B, RTN4R, NEUROG2, DOCK7, LMX1A, NTN1, EPHA4, S100B, BMPR1B	1689	193	13528	2.15799	0.000416063
GOTERM_BP_FAT	GO:0048667~cell morphogenesis involved in neuron differentiation	54	2.19156	2.40896e-07	NRP2, ALS2, S100A6, PAX2, GLI2, NR2E1, UNC5B, ANK3, ROBO1, POU4F1, ROBO2, CDH23, DSCAM, PRKCA, EGR2, NRXN3, RXRA, KIF5C, OTX2, VAX2, NRXN1, CTNNA2, SLITRK1, SLITRK3, SEMA4F, UBC, EFNA5, CNTN4, SLITRK6, GAP43, KALRN, CCK, NDN, RTN4RL1, CDH4, EPHB1, MYCBP2, EPHB2, ALCAM, IGF1R, BCL2, NUMB, RAC1, KLF7, PTPRZ1, MAP1B, RTN4R, NEUROG2, DOCK7, LMX1A, NTN1, EPHA4, S100B, BMPR1B	1689	209	13528	2.06943	0.0009997
UP_SEQ_FEATURE	glycosylation site:N-linked (GlcNAc...)	617	25.0406	1.13097e-13	SLC9A9, FSTL4, FSTL1, GRIN3A, OR6S1, LPHN2, CDH22, AGTR1, LPHN3, CDH20, HTR1B, KCNK9, GRIN2B, SERPINE2, SERPINE3, KCNK7, FSTL5, FAS, ITFG3, CDH23, PTPRJ, KLRB1, OR2S2, TMEFF2, CLCA2, CLCA1, PTPRG, TMEM132B, PTPRR, PTPRS, PTPRU, HLA-DQA1, TMEM131, SIRPG, ADAMTS9, F3, RYR3, TFPI, ROR1, ROR2, RYR2, ADAMTS1, ADAMTS2, EIF2AK3, ADAMTS5, HLA-DRA, DCBLD2, GC, DNAH10, DCBLD1, MGAT5B, PCDH20, PTH1R, HFE, K…	2216	4129	19113	1.28884	5.75162e-10
SP_PIR_KEYWORDS	glycoprotein	639	25.9334	1.19892e-13	SLC9A9, FSTL4, FSTL1, GRIN3A, OR6S1, LPHN2, CDH22, AGTR1, LPHN3, CDH20, HTR1B, KCNK9, GRIN2B, SERPINE2, SERPINE3, KCNK7, FSTL5, FAS, ITFG3, CDH23, PTPRJ, KLRB1, OR2S2, TMEFF2, CLCA2, CLCA1, PTPRG, TMEM132B, PTPRR, PTPRS, PTPRU, HLA-DQA1, TMEM131, SIRPG, ADAMTS9, F3, RYR3, TFPI, ROR1, ROR2, RYR2, ADAMTS1, ADAMTS2, EIF2AK3, ADAMTS5, HLA-DRA, DCBLD2, GC, DNAH10, DCBLD1, MGAT5B, PCDH20, PTH1R, HFE, K…	2222	4318	19235	1.28105	8.33333e-11
SP_PIR_KEYWORDS	signal	457	18.5471	1.09667e-06	FSTL4, FSTL1, GRIN3A, CDH22, LPHN2, LPHN3, CDH20, SERPINE2, GRIN2B, SERPINE3, FSTL5, FAS, CDH23, PTPRJ, TMEFF2, CLCA2, CLCA1, PTPRG, PTPRR, PTPRS, PTPRU, LHFP, HLA-DQA1, SIRPG, ADAMTS9, F3, TFPI, ROR1, ROR2, ADAMTS1, EIF2AK3, ADAMTS2, ADAMTS5, HLA-DRA, GC, DCBLD2, DCBLD1, PCDH20, PTH1R, HFE, FAM19A1, SERPINH1, ADCYAP1, ALCAM, IMPG1, PVRL3, IMPG2, HLA-DRB5, PCDH10, UPK3B, PCDH15, PCDH17, GUCY2C, A…	2222	3250	19235	1.21725	0.000761896
IBS
SP_PIR_KEYWORDS	phosphoprotein	1424	44.7236	6.99076e-20	Q9H2J7, P46940, Q9Y6I4, Q8IZH2, Q3MJ13, Q6DN12, P85037, O75496, Q70YC4, Q8WXH2, P52789, O15320, Q01432, Q01433, Q6P3S1, Q8NBU5, Q9H2I8, O15327, Q07075, P21580, P40238, Q969V6, Q9NUY8, Q7Z4G4, Q8NFU5, Q99424, Q07820, Q96SB8, P46939, P32780, Q8NFT8, P21579, P47900, Q8NA75, P98082, Q9NYZ3, Q49A92, Q71F56, Q8WXI9, Q9Y4B6, Q9Y4B4, Q8IZF2, Q9UGI8, O75077, Q9BRX2, Q96GV9, P13671, P52569, Q9UKE5, Q53GL0,…	3174	7263	19235	1.18817	5.45979e-17
SP_PIR_KEYWORDS	alternative splicing	1450	45.5402	4.53611e-18	P16278, Q8IZH2, Q9NUZ1, O15315, Q6DN12, P08603, Q96H96, Q8NFT2, P85037, Q96JA1, Q7L0Q8, Q7Z2F6, Q70YC4, Q8WXH2, Q5XLT3, O15320, Q01432, Q01433, Q6P3S1, Q9NXC2, Q2M3G0, O95876, Q8NBU5, Q96Q11, Q8N1V2, Q8N6I1, P40238, Q9NUY8, Q7Z4G4, Q8WVI7, Q9UKF5, Q9BYC5, Q07820, Q96SB8, Q4AE62, Q6JQN1, Q96L93, Q13454, Q8N8Q8, P01135, P98082, Q96L92, Q49A92, Q9Y4B6, A1A519, Q8IZF2, Q9H2L5, Q04609, Q9UGI8, O75077,…	3174	7488	19235	1.17351	3.5427e-15
UP_SEQ_FEATURE	splice variant	1437	45.1319	2.61883e-15	P16278, Q8IZH2, Q9NUZ1, O15315, Q6DN12, P08603, Q96H96, Q8NFT2, P85037, Q96JA1, Q7L0Q8, Q7Z2F6, Q70YC4, Q8WXH2, Q5XLT3, O15320, Q01432, Q01433, Q6P3S1, Q9NXC2, Q2M3G0, O95876, Q8NBU5, Q96Q11, Q8N1V2, Q8N6I1, P40238, Q9NUY8, Q7Z4G4, Q8WVI7, Q9UKF5, Q9BYC5, Q07820, Q96SB8, Q4AE62, Q6JQN1, Q96L93, Q13454, Q8N8Q8, P01135, P98082, Q96L92, Q49A92, Q9Y4B6, A1A519, Q8IZF2, Q9H2L5, Q04609, Q9UGI8, O75077,…	3174	7458	19113	1.16026	1.79563e-11
SP_PIR_KEYWORDS	glycoprotein	853	26.7902	8.96109e-11	Q9H2J7, P16278, P08603, Q76B58, Q96JA1, Q6P5S2, Q6UWX4, Q08828, Q96KW9, Q13467, P27037, Q07075, P40238, Q9UKF5, Q969V1, Q8NFT8, P21579, P47900, P01135, Q96PQ0, Q8IZF2, Q04609, Q8IZF4, O75077, A8MWY0, P13671, P13866, P52569, Q99435, O75473, Q8NG75, Q13443, P47211, Q16706, B1AKI9, A6NDV4, Q13449, P21802, O75084, P98073, Q8NDV1, Q9Y6H6, Q13332, P35590, Q8NG81, Q8NFW1, Q13634, Q9UGH3, Q13326, O75093,…	3174	4318	19235	1.19716	6.99862e-08
GOTERM_CC_FAT	GO:0042995~cell projection	184	5.77889	1.8802e-10	P46940, P04350, P08567, Q7Z3B1, P39086, P19022, P51636, Q13002, P11137, P13591, O43490, Q7L0Q8, Q9Y4I1, Q96IF1, P06307, P08172, O43312, P63252, Q9NYC9, Q99972, P15260, Q07075, P04083, Q8NFM4, Q15154, Q9H2B2, P46939, Q92870, P29120, Q5TCZ1, P13598, P55290, Q8NFT8, P21579, Q9NWB7, Q13003, Q6P2G1, Q96EV8, P14416, O60313, P14410, O95467, Q9BZW2, P80723, Q96A65, P60953, Q14444, P13866, Q9NR64, Q02750,…	2178	697	12782	1.54927	1.32178e-07
UP_SEQ_FEATURE	domain:Fibronectin type-III 2	52	1.63317	5.63071e-10	Q969J5, P23468, O00533, Q9UMZ3, P54296, P13591, Q92673, O15034, B4DRH7, A1L4K1, P28827, Q99062, P06213, P48357, Q16827, Q15375, Q9HCK4, P54756, Q12860, P40238, Q9P232, Q9Y6N7, Q7Z5N4, P54762, P54764, P42702, Q5VWK5, Q15262, Q53EP0, Q9UQ52, Q9UHF4, P10586, P29320, P29323, P29322, Q59HG2, Q58EX2, Q7Z7G0, P43146, Q13332, P35590, Q5VST9, O75445, P16471, Q4KMG0, O14522, Q4ZHG4, Q99650, Q8IWV2, P40189,…	3174	130	19113	2.4087	3.79453e-06
UP_SEQ_FEATURE	glycosylation site:N-linked (GlcNAc...)	817	25.6595	7.62424e-10	Q9H2J7, P16278, P08603, Q76B58, Q96JA1, Q6P5S2, Q6UWX4, Q08828, Q96KW9, Q13467, P27037, Q07075, P40238, Q9UKF5, Q969V1, Q8NFT8, P21579, P47900, P01135, Q96PQ0, Q8IZF2, Q04609, Q8IZF4, O75077, A8MWY0, P13671, P13866, P52569, Q99435, O75473, Q8NG75, Q13443, P47211, B1AKI9, Q16706, A6NDV4, Q13449, P21802, O75084, P98073, Q8NDV1, Q9Y6H6, Q13332, P35590, Q8NG81, Q8NFW1, Q9UGH3, Q13634, Q13326, O75093,…	3174	4129	19113	1.19151	5.13796e-06
UP_SEQ_FEATURE	domain:Fibronectin type-III 1	52	1.63317	7.74463e-10	Q969J5, P23468, O00533, Q9UMZ3, P54296, P13591, Q92673, O15034, B4DRH7, A1L4K1, P28827, Q99062, P06213, P48357, Q16827, Q15375, Q9HCK4, P54756, Q12860, P40238, Q9P232, Q9Y6N7, Q7Z5N4, P54762, P54764, P42702, Q5VWK5, Q15262, Q53EP0, Q9UQ52, Q9UHF4, P10586, P29320, P29323, P29322, Q59HG2, Q58EX2, Q7Z7G0, P43146, Q13332, P35590, Q5VST9, O75445, P16471, Q4KMG0, O14522, Q4ZHG4, Q99650, Q8IWV2, P40189,…	3174	131	19113	2.39031	5.21909e-06
GOTERM_CC_FAT	GO:0044459~plasma membrane part	474	14.8869	1.65388e-09	Q9H2J7, Q92536, Q7L0Q8, P55196, Q8NB66, O15498, Q13467, Q5XLT3, Q8NC69, Q16820, Q16827, P27037, Q07075, Q99569, P40238, O75954, Q9UKF5, P46939, O75751, P21579, P47900, P14416, Q13557, Q04609, Q9UGI8, O75077, P33241, Q01118, P16157, P13671, P13866, P52569, O75473, Q9UGI6, Q13443, O95754, Q96B33, Q96PN6, P20309, P00813, P07948, Q674X7, Q13332, P35590, P14923, Q92819, Q13636, Q9UGH3, P07550, Q13326,…	2178	2203	12782	1.26271	1.16267e-06
GOTERM_CC_FAT	GO:0045202~synapse	106	3.32915	2.15461e-09	P19022, P39086, O95264, Q13002, Q86UR5, Q99719, O15034, Q8NB66, O15399, Q9UQM7, Q9ULU8, P08172, P06213, Q9C0D5, Q9NQX3, P15260, O14910, Q9C0D0, Q9Y4J8, P46939, Q14714, Q9H2B2, O00499, Q92870, P23435, P42261, Q13003, P21579, Q6P2G1, O43424, Q96A65, Q9ULK0, Q9Y250, Q9Y4G6, Q15303, P35222, Q12791, P10644, O95754, P10586, Q16445, Q5S007, P20309, P07948, P63104, Q14831, Q14832, P07197, Q9BSW7, P43004,…	2178	355	12782	1.75234	1.51469e-06
UP_SEQ_FEATURE	sequence variant	2132	66.9598	7.81032e-09	P16278, Q9NUZ1, Q3MJ13, Q8NFT2, Q96JA1, Q6UWX4, A1L4K1, Q13467, Q5XLT3, Q9NYY3, Q01432, Q6P3S1, Q8NBU5, O95876, P14902, Q96NA8, Q07075, P40238, Q8NFU5, Q07820, Q96SB8, Q6JQN1, Q8NFT8, Q13454, P01135, P98082, Q9NYZ3, Q49A92, Q9Y4B6, Q9Y4B4, A1A519, Q04609, Q9UGI8, Q9BRX2, A8MWY0, P13866, P52569, A6NMB9, Q99435, Q53GL0, Q8NG75, Q9UGI6, P21802, Q8N4B5, O75084, P98073, Q9HAK2, Q9H4L5, Q3MIS6, Q13332,…	3174	11992	19113	1.07058	5.26323e-05
UP_SEQ_FEATURE	domain:Fibronectin type-III 3	37	1.16206	8.26148e-09	Q15262, Q969J5, Q53EP0, O00533, P23468, Q9UMZ3, P54296, Q9UQ52, Q92673, O15034, B4DRH7, P10586, P28827, Q99062, P06213, P48357, Q16827, Q59HG2, Q9HCK4, Q58EX2, Q12860, Q9P232, P43146, Q9Y6N7, Q13332, P35590, Q5VST9, O75445, Q7Z5N4, Q4KMG0, Q99650, Q4ZHG4, O14522, P42702, Q8IWV2, P40189, O94779	3174	83	19113	2.68439	5.56725e-05
GOTERM_CC_FAT	GO:0005886~plasma membrane	755	23.7123	9.77497e-09	Q9H2J7, P46940, O75355, Q8NH43, Q7Z3B1, Q8NET5, Q92536, Q8NFT2, Q08828, Q7L0Q8, Q5DX21, P55196, O15498, Q8NB66, Q8WXH2, Q13467, Q5XLT3, Q8NC69, Q16820, Q16827, Q8NH51, Q8NGT0, Q2M3G0, P27037, Q07075, P40238, Q99569, O75954, Q9UKF5, Q969V1, P46939, O75751, Q8NFT8, P21579, P47900, P01135, Q8NH60, P14416, P14410, P01213, Q13557, Q8IZF2, Q04609, Q9UGI8, Q8IZF4, P33241, O75077, Q01118, Q13591, P16157,…	2178	3777	12782	1.17312	6.87178e-06
UP_SEQ_FEATURE	topological domain:Cytoplasmic	673	21.1369	1.27723e-08	Q9H2J7, O75355, Q8NH43, Q86WC4, Q8NET5, Q92536, Q96JA1, Q08828, Q5DX21, Q8WXH2, Q13467, Q16820, Q16827, Q8NH51, Q8NGT0, Q2M3G0, P27037, Q5KU26, Q07075, P40238, O75954, Q9BYC5, Q9UKF5, Q969V1, Q86YC3, Q4KMQ2, O75752, Q96B42, Q8NFT8, P21579, P47900, P01135, Q8NH60, P14416, P14410, Q96PQ0, Q8IZF2, Q04609, Q8IZF4, O75077, Q58DX5, Q6TCH7, A8MWY0, Q13591, P13866, O75379, P52569, Q96P31, O75473, Q8NG75,…	3174	3374	19113	1.20114	8.60687e-05
INTERPRO	IPR013098:Immunoglobulin I-set	52	1.63317	1.96155e-08	Q8N475, P82987, P78310, Q3SXY7, Q7Z3B1, P23468, O00533, Q7L985, P54296, Q01973, P13591, Q96JA1, Q01974, B4DRH7, Q6UXK5, P98160, Q9HCK4, A1KZ92, Q6WRI0, O75325, Q9P232, Q12860, Q9Y6N7, Q96NI6, Q7Z5N4, P0C6S8, P35968, Q6MZW2, Q15262, Q6UXM1, Q96RW7, Q9UQ52, Q9P121, Q9Y639, P10586, Q13449, P21802, O95185, Q58EX2, Q14982, P22607, P43146, Q9ULH4, Q13332, Q5VST9, Q8IZJ1, Q4KMG0, Q16620, Q9HCJ2, Q8IWV2,…	2861	138	16659	2.19409	5.55494e-05
GOTERM_CC_FAT	GO:0031226~intrinsic to plasma membrane	278	8.73116	3.40152e-08	Q9H2J7, Q9NR82, O60503, P78310, P39086, Q6PIU1, O14788, O95264, Q92536, O00206, O43490, Q92673, Q14332, Q9UKU6, O15498, P38606, Q13467, Q5XLT3, Q9Y5X5, Q8NC69, P09693, Q16820, Q16827, Q68DU8, P27037, Q07075, O95259, P40238, O75954, Q9Y691, Q9UKF5, Q14714, P13598, O75751, P47900, P14416, O60603, Q04609, O75077, Q14444, Q01118, P13671, P13866, P52569, Q01959, O75473, Q86UP2, Q12791, Q8WTV0, Q9UGI6,…	2178	1215	12782	1.34279	2.39124e-05
SP_PIR_KEYWORDS	polymorphism	2041	64.1018	4.23412e-08	P16278, Q9NUZ1, Q3MJ13, Q8NFT2, Q96JA1, Q6UWX4, A1L4K1, Q13467, Q5XLT3, Q9NYY3, Q01432, Q6P3S1, Q8NBU5, O95876, P14902, Q96NA8, Q07075, P40238, Q8NFU5, Q07820, Q96SB8, Q6JQN1, Q8NFT8, Q13454, P01135, P98082, Q9NYZ3, Q49A92, Q9Y4B6, Q9Y4B4, A1A519, Q04609, Q9UGI8, Q9BRX2, A8MWY0, P13866, P52569, A6NMB9, Q99435, Q53GL0, Q8NG75, Q9UGI6, P21802, Q8N4B5, O75084, P98073, Q9HAK2, Q9H4L5, Q3MIS6, Q13332,…	3174	11550	19235	1.07089	3.30679e-05
GOTERM_CC_FAT	GO:0005887~integral to plasma membrane	272	8.54271	4.53633e-08	Q9H2J7, Q9NR82, O60503, P78310, P39086, Q6PIU1, O14788, O95264, Q92536, O00206, O43490, Q92673, Q14332, Q9UKU6, O15498, P38606, Q13467, Q5XLT3, Q9Y5X5, Q8NC69, P09693, Q16820, Q16827, Q68DU8, P27037, Q07075, O95259, P40238, O75954, Q9Y691, Q9UKF5, Q14714, P13598, O75751, P47900, P14416, O60603, Q04609, O75077, Q14444, Q01118, P13671, P13866, P52569, Q01959, O75473, Q86UP2, Q12791, Q8WTV0, Q9UGI6,…	2178	1188	12782	1.34367	3.18899e-05
GOTERM_BP_FAT	GO:0006812~cation transport	147	4.61683	7.54172e-08	Q9NR82, Q12908, Q9P246, Q9P241, Q6PIU1, Q8NFT2, Q6PIL6, O95069, Q8NFF2, Q8WXH2, P01303, P38606, P55011, Q9UQM7, O15431, Q9NS40, Q8NC69, Q9H2S1, P63252, Q68DU8, Q9P2D0, Q9HCX4, Q9GZQ4, P80075, Q9Y6R1, O95259, Q9ULF5, Q9UHE8, Q9Y691, O43525, Q92736, O75751, Q9UQD0, P14416, Q96JJ6, Q13557, Q9BZW2, Q8IWA5, P55851, Q01118, P13866, Q495M3, Q15878, Q9UGI6, Q12791, O95644, Q52LC2, Q1EHB4, P06241, Q9UIX4,…	2377	553	13528	1.51285	0.000350855
UP_SEQ_FEATURE	domain:Fibronectin type-III 4	29	0.910804	1.30323e-07	Q15262, Q53EP0, P23468, O00533, Q9UMZ3, P54296, Q9UQ52, Q92673, B4DRH7, P10586, P28827, Q99062, P48357, Q16827, Q58EX2, Q12860, Q9P232, P43146, Q13332, O75445, Q5VST9, Q7Z5N4, Q99650, Q4ZHG4, O14522, P42702, Q8IWV2, P40189, O94779	3174	62	19113	2.81662	0.00087786
GOTERM_BP_FAT	GO:0030182~neuron differentiation	121	3.80025	1.36767e-07	Q9NY43, P11137, Q96PX8, A0PJY2, P06307, P55316, Q99608, P55317, Q9C0K0, Q9HD90, P78426, Q15319, Q92870, Q9NP95, P54762, P54764, P42702, P48061, O00570, P14416, P60953, Q13591, P43354, Q9H2C1, Q02535, Q02750, Q9NR64, Q9P121, Q12791, O95754, P42858, P55283, Q14982, P19087, Q16799, P10071, Q9BXA9, P43146, P35711, P07196, Q13976, O43815, Q9NY97, Q9H5Y7, O95631, O60462, P20783, Q9Y466, O75093, O75094,…	2377	438	13528	1.57223	0.000636174
GOTERM_CC_FAT	GO:0030054~cell junction	135	4.23995	1.47428e-07	P78310, P19022, P39086, P51636, P49917, Q13002, Q86UR5, Q14145, O15034, Q7L0Q8, P55196, Q8NB66, Q16625, P33151, O15399, Q96IF1, Q9UQM7, Q9UKL4, Q9ULU8, P08172, Q9NQX3, Q9C0D5, O14910, Q99569, Q9UHE8, Q9C0D0, P56749, Q9Y4J8, Q14676, Q96QB1, Q9H2B2, P46939, Q14714, P23435, P42261, P21579, Q13003, O15018, Q6UX39, O43424, Q9UHB6, Q9UGI8, Q92887, Q15262, Q16787, O00559, Q9ULK0, P13866, Q9Y250, Q9Y4G6,…	2178	518	12782	1.52948	0.000103636
GOTERM_CC_FAT	GO:0043005~neuron projection	97	3.04648	1.72989e-07	P46940, P04350, Q7Z3B1, P39086, P13591, P11137, Q13002, Q9Y4I1, P06307, P08172, P63252, P15260, Q8NFM4, P46939, Q9H2B2, Q92870, P29120, Q8NFT8, P55290, Q13003, P21579, Q6P2G1, Q96EV8, P14416, O60313, Q96A65, P80723, Q14444, Q02750, Q9NR64, Q9Y250, P35222, Q9Y252, Q12791, P10586, P42858, Q16445, Q5S007, P20309, P00813, Q14831, Q14832, P07197, P28223, P43146, O60260, P07196, P43004, Q14155, O43815,…	2178	342	12782	1.66451	0.000121604
PIR_SUPERFAMILY	PIRSF002504:cadherin	15	0.471106	2.1544e-07	P19022, Q9Y6N8, P55286, Q9HBT6, P55289, Q13634, Q9ULB4, Q9ULB5, Q9H159, P55290, P33151, P55285, P55283, Q08554, Q9UJ99	1256	20	7396	4.4164	0.000243418
INTERPRO	IPR000884:Thrombospondin, type 1 repeat	30	0.942211	2.26102e-07	P35442, P82987, Q9UKP5, Q96RW7, Q13591, P13671, Q6UXX9, O95450, O15072, B1AKI9, Q6UXZ4, P07996, O95185, O60242, Q9C0I4, P02748, O00622, Q9P2N4, P48745, Q9UHI8, Q8IZJ1, Q9UNA0, Q8N6G6, Q9HCB6, Q6UY14, Q9UPZ6, Q8TE56, O95389, Q9BXY4, Q8TE58	2861	65	16659	2.68744	0.000640115
SP_PIR_KEYWORDS	potassium channel	33	1.03643	2.26692e-07	Q9NVV0, Q9NR82, Q6PIU1, Q6PIL6, Q8TAE7, O95069, Q9UGI6, Q12791, Q96PR1, Q9NZI2, Q9NS40, Q03721, P63252, Q9UIX4, A8MYU2, Q9UJ96, Q8TDN1, P48547, O00180, O95259, Q9Y6H6, P22001, Q96T54, P22459, Q92953, Q6UVM3, O43525, Q8NCM2, Q14721, P22460, O60741, O95279, Q9HB15	3174	78	19235	2.56392	0.000177031
GOTERM_BP_FAT	GO:0007155~cell adhesion	176	5.52764	2.32751e-07	P08567, P78310, Q7Z3B1, Q96KG7, P19022, P13591, Q5DX21, P55196, O43184, P33151, Q96IF1, Q9Y223, Q13136, O43312, P98160, P12111, Q99569, Q9P232, P13500, P56749, P16591, O14917, Q96QB1, Q14714, P55286, P55289, P24043, P48061, P13598, P55290, Q8WWQ8, P61587, P25067, O15018, Q6UX39, O60486, Q9Y547, Q16787, Q15262, O75077, Q13591, Q9UQ52, Q86UP6, Q9Y4G6, Q99435, P35222, P56856, Q8IZC6, Q9P121, Q8WTV0,…	2377	700	13528	1.43093	0.00108241
GOTERM_BP_FAT	GO:0022610~biological adhesion	176	5.52764	2.59042e-07	P08567, P78310, Q7Z3B1, Q96KG7, P19022, P13591, Q5DX21, P55196, O43184, P33151, Q96IF1, Q9Y223, Q13136, O43312, P98160, P12111, Q99569, Q9P232, P13500, P56749, P16591, O14917, Q96QB1, Q14714, P55286, P55289, P24043, P48061, P13598, P55290, Q8WWQ8, P61587, P25067, O15018, Q6UX39, O60486, Q9Y547, Q16787, Q15262, O75077, Q13591, Q9UQ52, Q86UP6, Q9Y4G6, Q99435, P35222, P56856, Q8IZC6, Q9P121, Q8WTV0,…	2377	701	13528	1.42889	0.0012046
UP_SEQ_FEATURE	domain:TSP type-1 2	23	0.722362	3.19494e-07	P35442, O60242, P82987, Q9C0I4, Q96RW7, Q9UKP5, Q13591, Q9P2N4, P13671, Q9UHI8, Q8IZJ1, O15072, O95450, Q9UNA0, Q8N6G6, Q6UXZ4, Q9HCB6, Q6UY14, Q9UPZ6, P07996, Q8TE56, O95185, Q8TE58	3174	44	19113	3.14773	0.00215075
UP_SEQ_FEATURE	domain:TSP type-1 1	23	0.722362	3.19494e-07	P35442, O60242, P82987, Q9C0I4, Q96RW7, Q9UKP5, Q13591, Q9P2N4, P13671, Q9UHI8, Q8IZJ1, O15072, O95450, Q9UNA0, Q8N6G6, Q6UXZ4, Q9HCB6, Q6UY14, Q9UPZ6, P07996, Q8TE56, O95185, Q8TE58	3174	44	19113	3.14773	0.00215075
INTERPRO	IPR003961:Fibronectin, type III	62	1.94724	3.26713e-07	Q3SXY7, P23468, Q8IZA0, O00533, Q9UMZ3, P54296, P13591, Q9BTV5, Q6VMQ6, Q92673, O15034, B4DRH7, A1L4K1, Q6UXK5, P28827, Q99062, P06213, P48357, Q16827, Q15375, Q9HCK4, P23471, P54756, Q12860, P12111, Q9P232, P40238, Q9Y6N7, Q96NI6, Q7Z5N4, P54762, P54764, P42702, Q5VWK5, Q15262, Q53EP0, Q9UQ52, O43155, P10586, Q5VV43, P29320, P29323, P29322, Q59HG2, Q58EX2, Q7Z7G0, P43146, Q9ULH4, Q13332, P35590,…	2861	190	16659	1.90007	0.000924824
GOTERM_BP_FAT	GO:0006811~ion transport	189	5.93593	3.98306e-07	Q12908, Q9NR82, Q9P246, P39086, Q75V66, P51636, Q6PIU1, O95264, Q9P241, Q6PIL6, Q8NFT2, Q13002, Q9NYB5, O95069, P02730, Q8WXH2, O00602, Q8NFF2, P01303, P38606, O15399, Q9UQM7, P55011, Q9NS40, O15431, Q8NC69, Q9H2S1, P63252, Q68DU8, Q9P2D0, Q9HCX4, Q9GZQ4, P80075, O95259, Q9Y6R1, Q9ULF5, Q9UHE8, Q9Y691, A1A5C7, O43525, Q92736, Q4KMQ2, P42261, O75751, Q8TE54, Q13003, Q9UQD0, P14416, O43424, Q96JJ6,…	2377	768	13528	1.40057	0.0018516
GOTERM_BP_FAT	GO:0030001~metal ion transport	125	3.92588	4.18109e-07	Q9NR82, Q12908, Q9P246, Q6PIU1, Q8NFT2, Q6PIL6, O95069, Q8NFF2, Q8WXH2, P01303, P55011, Q9UQM7, O15431, Q9NS40, Q8NC69, Q9H2S1, P63252, Q68DU8, Q9P2D0, Q9HCX4, Q9GZQ4, P80075, Q9Y6R1, O95259, Q9ULF5, Q9UHE8, Q9Y691, O43525, Q92736, Q9UQD0, P14416, Q96JJ6, Q13557, Q9BZW2, Q01118, P13866, Q15878, Q9UGI6, Q12791, O95644, Q1EHB4, P06241, Q9UIX4, Q9UJ96, O95436, P48547, P48549, O00180, Q9Y6H6, Q6UVM3,…	2377	465	13528	1.52989	0.00194357
GOTERM_CC_FAT	GO:0044456~synapse part	74	2.32412	5.28166e-07	P39086, O14490, O95264, Q13002, Q86UR5, Q99719, Q8TCU5, O15399, Q02410, Q9UQM7, P08172, Q9NP59, Q15375, Q13424, Q9C0D5, Q15825, Q9NQX3, P15260, O14910, Q5T7P8, O00499, Q9H2B2, P46939, Q14714, Q8IUD2, Q9ULB1, Q86SS6, P42261, Q05682, P21579, Q13003, Q6P2G1, O60641, O43424, P25116, Q96A65, P14867, Q9Y296, Q9ULK0, Q86YM7, Q9Y250, Q15303, Q9BY67, Q12791, Q9Y639, O95754, Q9NRD5, P48058, Q16445, Q5S007,…	2178	246	12782	1.76538	0.000371232
SP_PIR_KEYWORDS	cell adhesion	110	3.45477	5.64163e-07	P78310, Q7Z3B1, Q96KG7, P19022, P13591, Q5DX21, P55196, O43184, P33151, Q96IF1, P12111, Q9P232, Q99569, O14917, P55286, P55289, P24043, P13598, Q99674, P55290, O15018, P25067, Q6UX39, Q16787, O75077, Q9UQ52, Q86UP6, P35222, Q9P121, P10586, P55285, Q2UY09, A6NDV4, Q13449, P55283, Q9UJ99, P00813, Q14982, Q6V0I7, Q13332, P14923, Q13634, Q9UI47, Q9HCB6, O94779, Q08380, Q08722, P55083, P26232, Q14574,…	3174	422	19235	1.57967	0.000440515
SP_PIR_KEYWORDS	cell junction	105	3.29774	6.42852e-07	P78310, P39086, Q13002, Q86UR5, Q7L0Q8, O15034, P55196, Q8NB66, Q16625, P33151, Q96IF1, O15399, Q9UQM7, Q9UKL4, Q9ULU8, P08172, Q9C0D5, Q9NQX3, O14910, Q99569, P56749, Q9C0D0, Q9Y4J8, P46939, Q14714, Q9H2B2, P23435, P42261, Q13003, P21579, O43424, Q9UHB6, Q15262, Q9UGI8, Q9ULK0, Q9Y250, Q9Y4G6, P35222, P56856, Q96B33, Q16445, P20309, P00813, Q674X7, Q96RD7, P14923, Q9BSW7, P23415, Q6XYQ8, Q7Z6G8,…	3174	399	19235	1.59478	0.000501941
GOTERM_BP_FAT	GO:0050767~regulation of neurogenesis	56	1.75879	8.04306e-07	P36894, P19022, P49917, Q9NY43, P78415, Q15797, O94813, P16035, Q96SN8, P53667, Q99453, P55316, P55317, Q9HCK4, P49757, Q8IZT6, Q8TE12, Q9Y6N7, P78426, Q2TAL6, O95096, Q13253, P14416, P61158, P30279, P49768, P61371, Q9Y250, Q9Y252, Q9Y639, O95754, P10586, P55283, P29323, P12643, P07948, Q5XKR4, Q86YT6, P07197, P35711, Q99502, P13010, P07196, P10721, P47928, Q16620, P18075, O95631, Q9HCJ2, Q8IWV2,…	2377	166	13528	1.91993	0.00373544
GOTERM_BP_FAT	GO:0006928~cell motion	126	3.95729	8.04951e-07	Q99985, P19022, P51636, Q9NY43, O43291, A0PJY2, P01303, P06307, Q96IF1, P55316, Q99608, O43312, Q9NYC9, Q07075, P04083, Q9HD90, P13500, Q9BYC5, Q15319, Q92870, P54762, P54764, P48061, P55290, Q8NFT8, O00570, O60315, Q15672, P14416, Q92608, Q15262, P33241, Q13591, P43354, Q02750, Q86UP6, Q8WTV0, O95754, Q9UKW4, P55283, P43405, P06241, P43146, Q16665, P14921, Q13976, Q14155, Q9NY97, Q96SI9, O95631,…	2377	475	13528	1.50967	0.00373843
GOTERM_BP_FAT	GO:0007411~axon guidance	41	1.28769	8.15654e-07	Q13591, P61371, O94813, P78509, B4DRH7, O95754, O75840, A0PJY2, P55283, P55316, P28827, P29323, O95185, Q15375, Q9HCK4, Q9HDB5, P43146, Q8TE12, Q9Y6N7, P11161, Q92870, Q15319, P63000, Q9ULB1, Q9NY97, P54762, Q8IZJ1, Q15223, P54764, Q12955, P48061, O00238, O60462, P18075, O95631, Q8IWV2, P20783, O75093, O75094, Q14563, P52803	2377	107	13528	2.18074	0.00378805
GOTERM_BP_FAT	GO:0048666~neuron development	96	3.01508	9.36308e-07	Q15813, P11137, Q96PX8, P78509, O94813, B4DRH7, P35318, A0PJY2, Q8TCU5, P06307, Q8TCU4, Q99608, P55316, Q8IUU5, P28827, P21728, Q92562, Q15375, Q9HCK4, Q9C0K0, P23471, P49757, Q9Y4W6, O94887, Q9HD90, Q8TE12, Q9Y6N7, Q05925, P15018, P60880, Q92870, Q15319, P63000, P16220, Q9ULB1, P54762, Q15223, P42702, P54764, Q12955, P48061, O00570, P04179, P14416, P60484, Q8WXG9, P49768, P00441, Q9Y296, Q13591,…	2377	339	13528	1.61167	0.00434717
INTERPRO	IPR001791:Laminin G	23	0.722362	9.49493e-07	Q6V0I7, Q16787, Q96NU0, Q9HDB5, Q9C0A0, P25391, Q99435, O75445, Q92832, O94813, Q9ULB1, P24043, Q9NYQ6, Q8WYK1, Q8WU66, O75093, P12107, Q9P2S2, O75094, Q9BZ76, P98160, P82279, P07225	2861	45	16659	2.97609	0.00268535
INTERPRO	IPR012680:Laminin G, subdomain 2	22	0.690955	1.04483e-06	Q6V0I7, Q16787, Q96NU0, Q9HDB5, Q9C0A0, P25391, Q99435, O75445, O94813, Q9ULB1, P24043, Q9NYQ6, Q8WYK1, Q17RW2, O75093, P12107, Q9P2S2, O75094, Q9BZ76, P98160, P82279, P07225	2861	42	16659	3.05003	0.00295458
INTERPRO	IPR000233:Cadherin cytoplasmic region	14	0.439698	1.06043e-06	P19022, Q9Y6N8, P55286, Q9HBT6, P55289, Q13634, Q9ULB4, Q9ULB5, Q9H159, P33151, P55285, Q02413, P55283, Q9UJ99	2861	19	16659	4.29048	0.00299863
SP_PIR_KEYWORDS	developmental protein	180	5.65327	1.15059e-06	Q9UPN4, Q1MX18, Q96J94, Q8N474, Q99814, O14788, P85037, O75610, P78415, Q9C0E8, Q14332, A0PJY2, Q13467, Q14093, P55316, P55317, Q9NZ56, Q99784, Q01538, Q9UBP5, P28360, Q8N6I1, Q9HD90, P54821, Q07820, P78426, O00499, Q9Y2T1, Q8ND56, O60902, Q9UL68, Q9Y5W5, Q15672, O15119, P51114, Q7Z3K3, Q15915, Q03112, Q9ULK5, Q13591, O00470, Q9H694, Q02224, O95754, P15172, Q9UBI9, P06241, Q9GZZ0, O75084, Q5T5P2,…	3174	779	19235	1.4003	0.000898207
INTERPRO	IPR008957:Fibronectin, type III-like fold	59	1.85302	1.23453e-06	Q3SXY7, Q969J5, P23468, O00533, Q9UMZ3, P54296, P13591, Q9BTV5, Q92673, O15034, B4DRH7, A1L4K1, P28827, Q99062, P06213, P48357, Q16827, Q15375, Q9HCK4, P54756, P23471, P15260, Q12860, P12111, P40238, Q9P232, Q9Y6N7, Q96NI6, Q7Z5N4, P54762, P54764, P42702, Q01344, Q15262, Q53EP0, Q9UQ52, P00488, Q9UHF4, P10586, P29320, P29323, P29322, Q59HG2, Q58EX2, Q7Z7G0, P43146, Q9ULH4, Q13332, P35590, O75445,…	2861	184	16659	1.86709	0.00349008
SP_PIR_KEYWORDS	transmembrane protein	152	4.77387	1.98795e-06	P19022, P19021, P21757, O43490, Q08828, P12074, P02730, P33151, Q5XLT3, P08172, P09693, Q16820, P06213, P63252, Q16827, P98160, P27037, P15260, Q5KU26, Q07075, P60059, P40238, P02748, P34969, Q969V1, Q07820, P01889, Q92736, P55289, P42261, P21579, P47900, P01135, P01589, P14416, Q04609, Q92887, P35368, P35408, P13866, Q01959, P28336, P16422, Q8WTV0, P10586, P55283, Q02742, P21802, P43088, P98073,…	3174	642	19235	1.43481	0.00155139
UP_SEQ_FEATURE	topological domain:Extracellular	537	16.8656	2.02016e-06	Q9H2J7, O75355, Q8NH43, Q86WC4, Q8NET5, Q92536, Q96JA1, Q5DX21, Q13467, Q16820, Q8NH51, Q16827, Q2M3G0, Q8NGT0, P27037, Q5KU26, Q07075, P40238, O75954, Q9UKF5, Q969V1, Q86YC3, Q4KMQ2, Q96B42, Q8NFT8, P47900, P01135, Q8NH60, P14416, Q8IZF2, Q04609, Q8IZF4, O75077, Q58DX5, A8MWY0, Q13591, P13866, P52569, Q96P31, O75473, Q8NG75, Q13443, O95754, P47211, Q96B33, Q96R30, A6NDV4, P21802, O75084, P98073,…	3174	2719	19113	1.18929	0.0135216
GOTERM_CC_FAT	GO:0030425~dendrite	53	1.66457	2.18996e-06	Q7Z3B1, P39086, P11137, Q13002, Q12772, P78509, P06307, P08172, P63252, P25103, P21728, Q14194, Q15375, P15260, P48745, Q8NFM4, P29120, Q05682, Q8NFT8, Q13003, O60741, Q6P2G1, P14416, O60313, Q6ZT98, Q96A65, P00441, P49768, Q14444, Q9Y296, Q9NR64, Q02750, Q9Y250, P51159, P35222, Q9BY67, Q9NRD5, P48058, Q16445, Q5S007, P20309, P00813, Q14831, Q14832, P28223, Q13936, P43004, O43815, Q7Z6G8, Q16620,…	2178	163	12782	1.90822	0.00153836
GOTERM_BP_FAT	GO:0030030~cell projection organization	101	3.17211	2.24328e-06	P08567, P11137, Q96PX8, A0PJY2, P06307, Q96IF1, P55316, Q99608, O43312, Q9C0K0, Q9NYC9, Q15154, Q15319, Q92870, P54762, P42702, P54764, P48061, P55290, Q6P2G1, P14416, Q9UHB6, P60953, Q9ULK5, Q13591, P43354, Q02750, Q9NR64, O95754, Q9UKW4, P55283, P43146, P07196, Q13976, O43815, Q9NY97, Q9H5Y7, O95631, O60462, P20783, Q9Y466, O75093, O75094, Q14563, Q6ZNL6, P26232, Q15813, O94813, P78509, B4DRH7,…	2377	368	13528	1.56199	0.0103837
SMART	SM00209:TSP1	30	0.942211	2.40787e-06	P35442, P82987, Q9UKP5, Q96RW7, Q13591, P13671, Q6UXX9, O95450, O15072, B1AKI9, Q6UXZ4, P07996, O95185, O60242, Q9C0I4, P02748, O00622, Q9P2N4, P48745, Q9UHI8, Q8IZJ1, Q9UNA0, Q8N6G6, Q9HCB6, Q6UY14, Q9UPZ6, Q8TE56, O95389, Q9BXY4, Q8TE58	1744	65	9079	2.4027	0.00102042
SP_PIR_KEYWORDS	membrane	1144	35.9296	2.59207e-06	Q9H2J7, P46940, Q6DN12, Q96H96, Q8NFT2, Q96JA1, Q08828, Q7L0Q8, Q8WXH2, Q13467, Q5XLT3, P52789, O15320, Q2M3G0, P27037, Q07075, Q96NA8, P40238, Q9UKF5, Q9BYC5, Q969V1, Q07820, P46939, Q8NFT8, P21579, Q13454, Q9NXB9, Q8N8Q8, P47900, P01135, P98082, Q96PQ0, Q8IZF2, Q04609, Q8IZF4, O75077, Q6TCH7, A8MWY0, P13866, P52569, Q53GL0, O75473, Q8NG75, Q969W0, Q9UGI6, Q13443, P47211, Q96PN6, Q16706, A6NDV4,…	3174	6256	19235	1.10819	0.00202236
GOTERM_BP_FAT	GO:0000904~cell morphogenesis involved in differentiation	73	2.29271	2.60094e-06	Q15813, Q96PX8, P78509, O94813, B4DRH7, A0PJY2, P06307, Q99608, P55316, P28827, Q13618, Q15375, Q9C0K0, Q9HCK4, P23471, P49757, Q9Y4W6, Q8TE12, Q9Y6N7, P60880, Q92870, Q15319, P35579, Q9ULB1, P16220, P63000, P54762, Q15223, P54764, Q12955, P48061, Q13253, P98082, P14416, P00441, Q13591, P43354, P61371, P35222, Q8TEW0, O75840, O95754, O95644, P55283, P48436, P11047, P29323, O95185, P12643, Q9HDB5,…	2377	244	13528	1.7027	0.0120292
OMIM_DISEASE	Genome-wide association analysis of susceptibility and clinical phenotype in multiple sclerosis	21	0.659548	3.26234e-06	Q9BRD0, Q8N1A6, Q92953, O95425, Q9NS00, P08581, Q92629, Q05925, O43150, P13686, Q92833, P78509, Q03188, Q96G01, O14513, Q9NZI2, Q99962, Q8IUK8, Q6ZMN7, P78333, Q15915	701	38	3671	2.89402	0.0035919
GOTERM_CC_FAT	GO:0042734~presynaptic membrane	17	0.53392	3.43667e-06	Q14831, Q14832, P39086, Q13002, P43004, Q86UR5, Q8IUD2, Q9ULB1, Q12791, Q9Y639, Q9NRD5, P21579, Q16445, Q9UQM7, O60641, Q13224, O00222	2178	29	12782	3.44026	0.00241307
SP_PIR_KEYWORDS	chromosomal rearrangement	77	2.41834	3.56816e-06	Q02297, P40200, O15315, P53779, P49789, Q8TDM0, P55196, Q96DH6, Q99459, P62324, Q96K83, P11274, P23760, Q06455, Q9BZE9, Q9BZ95, Q9HCK4, Q10571, Q9NPF2, Q9UPW6, P49589, Q969V6, Q01196, P52926, Q15154, Q7Z7A1, Q8IUD2, P16220, Q5VXU1, Q9P2F6, Q92734, Q5VWQ8, P42702, Q9H165, P37173, Q9BZH6, P35637, Q9UKV0, Q8NHQ8, O15164, Q71F56, Q9H334, Q8TD10, Q03112, A2A288, P08581, O15409, Q92793, P35222, Q93052,…	3174	279	19235	1.67252	0.00278286
SP_PIR_KEYWORDS	potassium transport	40	1.25628	3.75867e-06	Q9NVV0, Q9NR82, Q6PIU1, Q6PIL6, Q8TAE7, Q9HC58, O95069, Q12791, Q96PR1, Q8NFF2, Q9NZI2, P55011, Q9NS40, Q03721, P63252, Q9UIX4, Q13733, A8MYU2, Q9UJ96, P05026, Q8TDN1, P48547, O00180, P48549, Q9Y6H6, P22001, O95259, Q96T54, P22459, Q92953, P54709, Q6UVM3, O43525, Q8NCM2, Q14721, P22460, Q9Y666, O60741, O95279, Q9HB15	3174	115	19235	2.10789	0.00293122
UP_SEQ_FEATURE	domain:TSP type-1 3	19	0.596734	3.78886e-06	P35442, O60242, P82987, Q9C0I4, Q96RW7, Q9UKP5, Q13591, Q9P2N4, P13671, Q9UHI8, O15072, O95450, Q8N6G6, Q9HCB6, Q6UY14, Q9UPZ6, P07996, Q8TE56, Q8TE58	3174	36	19113	3.17814	0.02521
SP_PIR_KEYWORDS	ion transport	138	4.33417	3.81556e-06	Q9NR82, Q12908, Q9P246, P39086, Q75V66, O95264, Q6PIU1, Q8NFT2, Q13002, Q6PIL6, Q9NYB5, O95069, P02730, Q8NFF2, O15399, P38606, P55011, O15431, Q9NS40, Q9H2S1, P63252, Q9HCX4, Q9Y6R1, O95259, Q9ULF5, Q9UHE8, Q9Y691, A1A5C7, O43525, Q92736, Q4KMQ2, P42261, O75751, Q8TE54, Q13003, Q9UQD0, O43424, Q9BZW2, Q01118, Q9ULK0, P13866, Q15878, Q9UGI6, Q12791, P13569, Q16445, Q1EHB4, Q9UIX4, Q9UJ96, O95436,…	3174	578	19235	1.44689	0.00297552
KEGG_PATHWAY	hsa04360:Axon guidance	45	1.41332	1.15393e-05	P60953, Q99985, Q13591, P08581, O94813, O95754, P49796, O95025, O14639, O95644, P53667, Q6UXZ4, P06241, P29320, P29323, Q15375, O95185, P29322, Q9HCK4, P63098, Q7Z6B7, P54756, P43146, Q9Y6N7, P48454, Q13177, Q9NPR2, P63000, P54762, Q8IZJ1, P54764, P48061, O43295, O95631, Q9HCJ2, O15041, Q9P286, O75093, O75094, Q9HB63, Q14563, P52803, O60486, Q6H8Q1, Q9UF33	935	129	5085	1.89715	0.00220159
JPT
SP_PIR_KEYWORDS	alternative splicing	2090	44.8787	5.49767e-23	Q9BRZ2, Q8IXI2, Q96JA3, Q7Z2F6, Q8NC67, P98095, Q8WVI7, Q07820, Q13459, Q8NFT6, Q9P1A6, Q49A92, Q9Y4B5, Q5THR3, A1A519, Q8NC51, Q04609, P53609, O75077, Q6UB35, P12757, Q5BKY9, Q53GL0, Q13316, Q8NG66, Q86VE9, O75083, P21802, Q8IXF0, Q5BKZ1, Q8TCY5, P14921, Q13332, Q8NFW1, P13056, Q5VZF2, Q08174, Q13438, Q7Z2E3, Q0GE19, Q8N945, O75093, O75094, P01116, O75688, Q8NBV8, Q8N8S7, Q96A84, Q9H903, Q6UWT4,…	4643	7488	19235	1.15631	4.728e-20
UP_SEQ_FEATURE	splice variant	2084	44.7498	1.12505e-21	Q9BRZ2, Q8IXI2, Q96JA3, Q7Z2F6, Q8NC67, Q8WVI7, Q07820, Q13459, Q8NFT6, Q9P1A6, Q49A92, Q9Y4B5, Q5THR3, A1A519, Q8NC51, Q04609, P53609, O75077, Q6UB35, P12757, Q5BKY9, Q53GL0, Q13316, Q8NG66, Q86VE9, O75083, P21802, Q8IXF0, Q5BKZ1, Q8TCY5, P14921, Q13332, Q8NFW1, P13056, Q5VZF2, Q08174, Q13438, Q7Z2E3, Q0GE19, Q8N945, O75093, O75094, P01116, O75688, Q8NBV8, Q8N8S7, Q96A84, Q9H903, Q6UWT4, O14494,…	4641	7458	19113	1.15078	9.98822e-18
SP_PIR_KEYWORDS	phosphoprotein	2024	43.4615	1.59085e-21	Q9BRZ2, P01130, Q3MJ13, Q9UBY0, Q6AI14, Q8IXH6, P98095, Q07075, A2RU78, Q8NFU5, Q07820, Q13459, Q8NFT8, Q8NFT6, Q9P1A6, Q49A92, Q9Y4B5, Q5THR3, P01138, Q8NC51, P12755, O75077, Q8TD94, P12757, Q13451, Q5BKY9, Q9UBW7, Q53GL0, Q99436, O75674, Q13316, Q8NG66, P41743, Q16706, Q13449, O75083, P21802, P01100, Q9BVW5, Q9BW85, Q5BKZ1, A6NHQ4, P14921, Q9UGH3, P13056, Q08174, Q5T035, P55085, P21815, Q8N8S7,…	4643	7263	19235	1.15448	1.36813e-18
SP_PIR_KEYWORDS	polymorphism	2983	64.0541	9.48828e-12	P01130, Q3MJ13, A6NI15, O95528, Q96JA3, Q11201, Q9UBY0, A1L4K1, Q3ZCQ3, Q13467, Q8NC67, Q9NYY3, Q6AI14, P01127, P98095, P54368, Q07075, A2RU78, Q8NFU5, Q07820, Q8NFT8, Q9P1A6, P01133, Q49A92, Q9Y4B5, Q5THR3, P01138, A1A519, Q04609, P53609, Q8TD94, Q96SA4, P40617, Q6UB35, P12757, Q99435, Q53GL0, Q99436, Q9UGI6, Q8NG76, Q8NFU7, Q13316, O75674, Q8NG66, P41743, O75083, P21802, O75084, Q01415, Q9HAK2,…	4643	11550	19235	1.06995	8.15994e-09
UP_SEQ_FEATURE	sequence variant	3103	66.6309	1.23769e-11	A6NI15, Q8NC67, Q6AI14, P98095, A2RU78, Q9P1A6, Q04609, P53609, Q8TD94, Q96SA4, P40617, Q6UB35, P12757, Q53GL0, Q9UGI6, P41743, P21802, O75083, O75084, P98073, Q08174, Q5T036, Q5T035, Q7Z2E3, Q8N945, Q16719, O75093, O75094, P21815, Q8NBV8, O14490, O75054, P41182, O75056, Q96E93, Q06730, Q5M775, P07148, Q9UGN4, Q76KX8, Q9H503, P53675, Q9UGM3, Q9UGM6, Q5TCM9, A6NHN0, P42285, Q8NBS3, Q658N2, Q569K4,…	4641	11992	19113	1.06563	1.09882e-07
SP_PIR_KEYWORDS	chromosomal rearrangement	119	2.55529	1.39113e-11	O15315, Q9UHD8, O00291, P23246, P49789, Q8TDM0, Q06455, Q96T37, Q9NVK5, P01127, Q969V6, Q01196, Q8IZP0, Q15154, Q9Y693, Q01844, O95988, P55199, P55198, O43524, Q5VXU1, Q9P2F6, Q92734, Q5VWQ8, Q8TBA6, Q9BZH6, Q9UKV0, Q71F56, Q9BUK0, Q9H334, P51825, Q16534, Q0VF96, Q03111, Q03112, P06239, Q15306, Q92793, O75475, Q9UBW7, Q9NZN5, P35222, Q8NFU7, Q969H9, O60674, Q8IXF0, Q9UHB7, P23759, Q8TCJ0, Q01826,…	4643	279	19235	1.767	1.19637e-08
GOTERM_BP_FAT	GO:0030182~neuron differentiation	170	3.65042	2.89968e-10	Q14469, Q9H4S2, Q9H2A3, P11137, P61073, Q07687, Q96PX8, P54753, A0PJY2, Q99684, Q969N2, P25054, Q99608, P52954, Q9C0K0, P49619, Q96NI0, Q96FJ2, Q96NZ1, Q9Y6R0, P06703, P46934, Q16288, P78426, P54826, O60282, Q15319, P54762, P54764, P48061, P14416, Q96PB7, A6NFD8, Q13761, O60609, P01138, Q99835, Q01814, Q13591, Q14162, P43354, Q9H2C1, Q9BPU6, Q02750, Q9NR64, P20827, P05231, Q9P121, Q12791, O95754,…	3418	438	13528	1.53616	1.52117e-06
GOTERM_BP_FAT	GO:0030030~cell projection organization	143	3.07065	7.75147e-09	Q9H2A3, P11137, P61073, Q96PX8, P54753, A0PJY2, P25054, Q8N3I7, Q99608, O43312, P01127, Q9C0K0, Q9NYC9, Q96NI0, Q9Y6R0, P06703, Q15154, P46934, O60282, P54826, Q15319, P54762, P09493, P54764, P48061, P55290, Q6P2G1, P14416, Q13761, O60609, P01138, Q99835, Q01814, P18206, Q9ULK5, Q13591, Q14162, P43354, Q9BPU6, Q02750, Q9NR64, P05231, O95754, Q9UKW4, O60674, P17302, P55283, Q7L576, P42345, P53708,…	3418	368	13528	1.53798	4.06634e-05
SP_PIR_KEYWORDS	cytoplasm	934	20.0558	7.88307e-09	Q9H2J4, Q96GX9, Q8NE63, O95528, Q96JA3, Q8N6H7, Q8NI51, Q8WXH0, Q04828, P21580, P59047, Q9H2K2, P46934, Q8WVI7, Q07820, P46939, Q7Z4G1, Q13459, Q8WXI4, Q96L92, Q96BS2, Q8NC51, Q04609, Q9UGI0, Q13451, Q9UKE5, Q53GL0, Q8WVJ9, Q99436, Q13316, P41743, Q5K651, O75083, Q9BVW5, P63104, Q8IZE3, Q8TCY5, C9JFZ1, Q8NFW1, Q5VZF2, Q13326, Q96Q05, P53801, Q96Q06, O75874, P57737, Q16719, Q8N8S7, Q6ZNL6, O14492,…	4643	3332	19235	1.16128	6.77942e-06
GOTERM_CC_FAT	GO:0042995~cell projection	241	5.17501	8.56938e-09	Q9C0E4, Q7Z3B1, P39086, Q9NQW8, P13591, P11137, P61073, Q08462, Q7L0Q8, Q9Y696, O43586, O00401, P98164, Q07075, Q8N271, Q7Z5R6, P46939, Q14344, P09493, Q13459, Q8NFT8, P21579, Q9NWB7, Q9P1A6, P14416, Q8N5V2, P14410, Q96BS2, Q16099, Q9BZW2, Q01814, Q14444, Q9P225, Q9BPU6, Q9NR64, Q12791, Q8WTV0, P31751, P98073, P20309, P35498, P00813, Q8IZE3, Q14831, Q14832, Q9ULJ8, P10071, Q9BZX4, P53708, Q96RD7,…	3205	697	12782	1.37897	6.487e-06
GOTERM_BP_FAT	GO:0010648~negative regulation of cell communication	104	2.2332	1.1439e-08	P54253, P39086, Q13002, Q08116, O43174, P32298, P49796, Q8N9R8, O14512, Q9UGC6, Q8WXH5, Q04771, P25054, O43294, Q8TB45, P21580, P30531, P25963, P49802, Q96QB1, P49798, Q13950, Q9Y2T1, P54826, Q9NZC7, Q13003, P24593, P14416, O15118, P56539, P06276, Q9NYJ7, O75829, P01584, P12755, Q14449, O14921, Q9UNH7, O75376, Q9NR63, O14924, P12757, Q8WWN8, Q86TG7, P42345, P00813, Q9Y616, O15539, P28223, P28222,…	3418	248	13528	1.65975	6.00071e-05
SP_PIR_KEYWORDS	glycoprotein	1181	25.3597	1.79313e-08	Q9H2J7, P0C7N1, P01130, Q9Y6I8, O95528, Q76B58, Q08828, Q11201, Q9UBY0, Q13467, Q3ZCQ3, Q8NC67, Q6AI14, P98095, P27037, Q07075, Q8N271, Q9UKF5, Q9UKF2, Q2MKA7, Q6Y288, Q8NFT8, P21579, P01133, P01138, Q8IZF2, Q04609, Q16099, Q8IZF5, O75077, O75475, Q99435, O75473, Q8NG76, P47211, Q13316, Q16706, P06756, B1AKI9, Q86VE9, Q13449, P21802, O75084, P98073, O75882, Q8NDV1, Q13639, Q13332, Q9UBX5, Q8NFW1,…	4643	4318	19235	1.13308	1.54208e-05
UP_SEQ_FEATURE	glycosylation site:N-linked (GlcNAc...)	1137	24.4149	3.20947e-08	Q9H2J7, P0C7N1, P01130, Q9Y6I8, O95528, Q76B58, Q08828, Q11201, Q9UBY0, Q13467, Q3ZCQ3, Q8NC67, Q6AI14, P98095, P27037, Q07075, Q8N271, Q9UKF5, Q9UKF2, Q2MKA7, Q6Y288, Q8NFT8, P21579, P01133, P01138, Q8IZF2, Q16099, Q04609, Q8IZF5, O75077, Q99435, O75473, Q8NG76, P47211, Q13316, Q16706, P06756, B1AKI9, Q86VE9, Q13449, P21802, O75084, P98073, O75882, Q13639, Q8NDV1, Q13332, Q9UBX5, Q8NFW1, Q13635,…	4641	4129	19113	1.13405	0.000284896
GOTERM_BP_FAT	GO:0031175~neuron projection development	105	2.25467	3.85345e-08	Q9H2A3, P11137, P61073, Q96PX8, P54753, A0PJY2, P25054, Q99608, Q9C0K0, Q96NI0, Q9Y6R0, P06703, P46934, O60282, P54826, Q15319, P54762, P54764, P48061, P14416, Q13761, O60609, P01138, Q99835, Q13591, P43354, Q14162, Q9BPU6, Q02750, Q9NR64, P05231, O95754, O60674, P17302, P55283, Q7L576, P39905, P43146, P05067, Q13976, P55268, O43815, P50458, O60861, Q9H5Y7, Q9NYQ7, O95631, Q05397, P09471, P20783,…	3418	256	13528	1.62335	0.000202132
GOTERM_CC_FAT	GO:0044459~plasma membrane part	654	14.0434	4.58614e-08	Q9H2J7, P17658, P01130, Q8N6H7, Q7L0Q8, Q8NB66, Q13467, Q8WXH0, P34741, P27037, Q07075, P31997, Q7Z5R6, Q9H1K0, O75954, P46934, Q9UKF5, P46939, Q9NP94, Q86TP1, P21579, Q9P1A6, Q16832, Q92930, P14416, Q6P2N6, Q13557, Q16099, Q04609, O75077, Q9NP61, O75473, Q9UGI6, P57729, P22309, Q8IYJ3, O95754, Q96B33, P41743, P06756, Q5T2T1, O75882, P20309, O75381, P35498, P00813, Q13639, Q9Y6H8, Q674X7, P53708,…	3205	2203	12782	1.18395	3.47165e-05
GOTERM_CC_FAT	GO:0043005~neuron projection	131	2.81297	5.61871e-08	Q9C0E4, Q7Z3B1, P39086, P13591, P11137, Q13002, P61073, Q08462, Q9Y4I1, P32298, P25054, P63252, P15260, Q96NI0, P30531, Q8IZP0, Q9H2B2, P46939, O60282, P55290, Q8NFT8, P21579, Q13003, Q8TEH3, Q6P2G1, Q9HCH3, Q9P1A6, Q96EV8, P14416, Q8N5V2, P28472, Q16099, Q01814, Q96A65, Q14444, Q9BPU6, Q02750, Q9NR64, Q9Y250, P35222, Q12791, P35813, P01286, Q9NZV8, P17301, Q5S007, P42345, P20309, P35498, Q14980,…	3205	342	12782	1.52762	4.25327e-05
GOTERM_CC_FAT	GO:0045202~synapse	135	2.89886	5.71719e-08	Q9C0E4, O95970, P19022, P39086, Q13002, Q86UR5, Q99719, P56545, P48169, Q8NB66, Q7L1I2, O15399, A4D2P6, Q9ULU8, Q7LDG7, Q86XR5, Q9NQX3, Q9C0D5, P15260, P50570, Q99726, Q8IZP0, O00499, Q9H2B2, P46939, P23435, O14795, P42261, O14994, Q8N4V2, P21579, Q13003, Q99928, Q8TEH3, Q6P2G1, Q6S5L8, Q9P1A6, O43424, P56539, P28472, Q16099, Q5T0D9, Q96A65, Q9H426, Q9ULK0, Q15303, Q9Y4G6, Q9Y250, P35222, P10644,…	3205	355	12782	1.51662	4.32782e-05
GOTERM_BP_FAT	GO:0051254~positive regulation of RNA metabolic process	174	3.73631	7.22903e-08	P54253, P51531, Q14469, Q9H4S2, P27540, Q9H2A3, P85037, P78317, Q07687, Q8IZQ8, P09038, O43294, Q96T37, P28069, P49711, Q92922, Q9P1Z2, P52952, Q96JK9, Q9C0K0, Q9NZC4, Q01094, P35869, P25963, P24864, Q01196, P46937, Q8NBF1, Q13950, Q13952, O43524, O43474, O15119, O00712, P51825, Q96BS2, Q03112, Q8WW38, Q15596, P43354, Q15306, Q92793, Q8NFD5, Q02750, P05231, P35222, P62508, Q9Y2W1, P35813, Q96JM2,…	3418	481	13528	1.43175	0.000379163
SP_PIR_KEYWORDS	membrane	1658	35.6023	7.32636e-08	P01130, O95528, Q8IXI2, Q11201, Q9UBY0, O95870, Q13467, Q3ZCQ3, Q86SM5, Q8NC67, Q6AI14, Q07075, P16260, Q07820, Q8NFT8, Q9P1A6, P01133, Q04609, O75077, Q96SA4, Q53GL0, Q8NG76, Q9UGI6, O75674, P41743, Q16706, Q86VE9, Q13449, P21802, O75084, P98073, Q8TCY5, Q13332, Q9UGH3, Q08174, Q13326, Q8NG77, Q0GE19, P55085, P01116, Q8NBV8, O14494, O14492, Q9H902, O14490, O75054, Q96NL1, O75056, Q01484, Q96E93,…	4643	6256	19235	1.09795	6.30048e-05
GOTERM_BP_FAT	GO:0007409~axonogenesis	83	1.78226	1.0849e-07	Q86UN2, Q15813, O94991, P08138, Q9H2A3, P61073, Q96PX8, P78509, O94813, P54753, Q9H2E6, A0PJY2, P25054, Q99608, P28827, Q9C0K0, Q9HCK4, P23471, P49757, Q96NI0, Q9Y6R0, Q8TE12, P06703, Q9Y6N7, P54826, O60282, Q15319, Q9ULB1, P16220, P54762, Q15223, P35580, P08069, P54764, Q12955, P48061, Q9UQP3, P14416, Q13761, P46821, O60609, P13611, P43268, Q13591, P43354, Q9BPU6, O95754, O75840, Q8TD84, O60674,…	3418	193	13528	1.70209	0.000568976
GOTERM_BP_FAT	GO:0045893~positive regulation of transcription, DNA-dependent	172	3.69336	1.10987e-07	P54253, P51531, Q14469, Q9H4S2, P27540, Q9H2A3, P85037, P78317, Q07687, Q8IZQ8, P09038, O43294, Q96T37, P28069, P49711, Q92922, Q9P1Z2, P52952, Q96JK9, Q9C0K0, Q9NZC4, Q01094, P35869, P25963, P24864, Q01196, P46937, Q8NBF1, Q13950, Q13952, O43524, O43474, O15119, O00712, P51825, Q96BS2, Q03112, Q8WW38, Q15596, P43354, Q15306, Q92793, Q8NFD5, P05231, P35222, P62508, Q9Y2W1, P35813, Q96JM2, Q96PN7,…	3418	477	13528	1.42716	0.000582071
GOTERM_BP_FAT	GO:0009968~negative regulation of signal transduction	92	1.97552	1.29427e-07	P54253, Q8N8U9, O75916, Q96RU8, P08138, P30153, P41182, Q08116, O43174, O60543, P32298, P49796, Q8N9R8, O14512, Q8WXH5, Q9UGC6, Q04771, Q9HAZ2, Q9HBU1, Q04724, P25054, O43294, Q9UBT3, P49758, Q8TB45, P21580, Q8NE09, Q9NPF2, O94907, Q13191, P25963, O43566, P49802, Q9UBC0, Q96QB1, Q2TAL6, P49798, Q13950, P54826, Q9Y2T1, Q9NZC7, Q07954, P56915, Q92835, Q13253, P24593, P14416, P57075, P60484, P56539,…	3418	221	13528	1.64762	0.000678744
SP_PIR_KEYWORDS	Proto-oncogene	92	1.97552	1.31919e-07	P11487, P12931, P04198, P61006, P41182, Q12778, P31314, Q8TDM0, P42568, P23760, Q06455, Q96T37, Q5M775, P01127, P50549, P15056, P42566, P50539, Q02548, P30530, Q969V6, Q9Y6N7, Q01196, P52926, Q15154, Q01844, O95988, P17947, P00519, Q9BQ52, P55199, P55198, P06748, O43524, Q96GG9, Q92734, Q13516, Q9BZH6, P15498, Q9H8V3, Q92570, Q16534, P51825, Q16204, Q99835, Q03111, Q9UGM3, Q9BPY8, Q03112, P12755,…	4643	230	19235	1.65712	0.000113444
GOTERM_BP_FAT	GO:0048667~cell morphogenesis involved in neuron differentiation	88	1.88963	1.36527e-07	Q15813, Q86UN2, Q14469, O94991, P08138, Q9H2A3, P61073, Q96PX8, P78509, O94813, P54753, Q9H2E6, A0PJY2, P25054, Q99608, P28827, Q9C0K0, Q9HCK4, P23471, P49757, Q96NI0, Q9Y6R0, Q8TE12, P06703, Q9Y6N7, P54826, O60282, Q15319, Q9ULB1, P16220, P54762, P35580, Q15223, P08069, P54764, Q12955, P48061, Q9UQP3, P14416, Q13761, P46821, O60609, P13611, P43268, Q01814, Q13591, P43354, Q9BPU6, O95754, O75840,…	3418	209	13528	1.66647	0.000715964
SP_PIR_KEYWORDS	cell junction	143	3.07065	1.45308e-07	O95970, P78310, P39086, Q92729, Q13002, Q86UR5, Q7L0Q8, P56545, P48169, Q8NB66, P33151, Q7L1I2, O15399, A4D2P6, O43294, P25054, Q9ULU8, Q7LDG7, Q86XR5, O60504, Q9NQX3, Q9C0D5, P56746, Q13153, Q7Z5R6, P50570, Q99726, Q8IZP0, Q9H2B2, P46939, P23435, O14795, P42261, Q9NT99, Q86TP1, O14994, Q8N4V2, P21579, Q13003, Q99928, Q8TEH3, Q6S5L8, Q9P1A6, O43424, P28472, Q0VF96, Q16099, Q15262, Q5T0D9, Q9H426,…	4643	399	19235	1.48476	0.000124957
SP_PIR_KEYWORDS	coiled coil	583	12.5188	1.72725e-07	Q9BRZ2, Q9BR77, B2RTY4, Q8N6H7, Q8TC71, Q8NB66, A1L4K1, Q70YC4, Q7L7X3, Q8WXH0, Q92922, Q7L4P6, Q7Z3B3, Q5KU26, Q5T0U0, Q13751, A2RU78, Q9H1K0, Q969V6, Q96B42, Q01546, Q13459, Q96L93, Q9NWB7, Q9Y4B5, Q8WXI9, Q9BZY9, Q13201, P21941, P12755, Q9ULI4, Q9NP66, Q8NE86, Q8IWJ2, Q8IZF0, O75376, O75475, Q9NP61, P12757, Q2M2I5, Q8IYK2, Q92802, Q9P2B4, Q8NG66, Q8TC92, Q2VIQ3, Q9NWA0, Q8IVE3, Q6ZUJ8, Q8NA61,…	4643	2019	19235	1.19626	0.000148533
GOTERM_BP_FAT	GO:0048812~neuron projection morphogenesis	89	1.9111	1.73632e-07	Q15813, Q86UN2, O94991, P08138, Q9H2A3, P61073, Q96PX8, P78509, O94813, P54753, Q9H2E6, A0PJY2, P25054, Q99608, P28827, Q9HCK4, Q9C0K0, P23471, P49757, Q96NI0, Q9Y6R0, Q8TE12, P06703, Q9Y6N7, P54826, O60282, Q15319, Q9ULB1, P16220, P54762, P35580, Q15223, P08069, P54764, Q12955, P48061, Q9UQP3, P10909, P14416, Q13761, P46821, O60609, P13611, P43268, Q99835, Q13591, P43354, Q9BPU6, Q02750, O95754,…	3418	213	13528	1.65376	0.000910458
GOTERM_BP_FAT	GO:0048666~neuron development	129	2.77002	1.79713e-07	Q14469, Q9H2A3, P11137, P61073, Q96PX8, P54753, A0PJY2, P25054, Q99608, Q9C0K0, P49619, Q96NI0, Q96FJ2, Q9Y6R0, P06703, P46934, O60282, P54826, Q15319, P54762, P54764, P48061, P14416, Q96PB7, Q13761, O60609, P01138, Q99835, Q01814, Q13591, P43354, Q14162, Q9BPU6, Q02750, Q9NR64, P05231, Q9P121, O95754, P41743, O60674, P17302, P55283, Q7L576, Q14982, P39905, Q9BXA9, P43146, P05067, Q13976, P55268,…	3418	339	13528	1.50609	0.000942332
GOTERM_BP_FAT	GO:0031328~positive regulation of cellular biosynthetic process	231	4.96027	3.60119e-07	Q14469, P27540, P85037, O00206, P78317, O14793, O43294, P28069, Q96T37, Q92922, P52952, P01127, P35869, Q9H2K2, Q969V6, Q8NBF1, P46937, Q13950, Q13952, Q9NR96, O43474, O00712, Q96BS2, Q92904, Q15596, Q15306, Q92793, Q8NFD5, Q96PN7, P43405, P31751, Q9HAK2, P01100, P35610, P10071, Q13233, Q9ULJ6, P35716, P35711, P14921, P41235, P35712, Q96L73, P07550, Q96T23, P21453, Q9UK53, O15085, P31314, Q9UMQ3,…	3418	685	13528	1.3347	0.0018874
GOTERM_BP_FAT	GO:0000904~cell morphogenesis involved in differentiation	98	2.10436	3.68026e-07	Q14469, Q9H2A3, P61073, Q96PX8, P54753, A0PJY2, P25054, Q99608, Q9C0K0, Q96NI0, Q9Y6R0, P06703, O60282, P54826, Q15319, P54762, P54764, P48061, P14416, O60609, Q13761, Q01814, Q13591, P43354, Q9BPU6, P35222, O95754, O60674, P55283, Q7L576, P12643, P43146, P05067, P55268, P50458, Q9H5Y7, Q9NYQ7, O95631, Q05397, P20783, O75093, O75094, O60331, O60469, Q14563, P26232, Q86UN2, Q15813, O94991, P08138,…	3418	244	13528	1.58964	0.0019288
UP_SEQ_FEATURE	topological domain:Cytoplasmic	933	20.0344	4.2029e-07	Q9H2J7, P0C7N1, P01130, Q8IXI2, O95528, Q08828, Q11201, Q9UBY0, Q13467, Q8WXH0, Q3ZCQ3, Q86SM5, Q8NC67, Q6AI14, Q2M3G0, P27037, Q07075, Q8N271, Q9BYC5, Q9UKF5, Q9UKF2, Q6Y288, Q8NFT8, P21579, Q6PJF5, P01133, Q10471, Q8IZF2, Q16099, Q04609, Q8IZF5, O75077, Q8IZF0, O75473, Q969W0, Q8NG76, P47211, Q16706, P06756, Q86VE9, P21802, O75084, P98073, O75882, Q9Y6H8, Q13639, Q8NDV1, Q8N6K0, Q8TCY5, Q13332,…	4641	3374	19113	1.13882	0.00372438
SP_PIR_KEYWORDS	calcium	255	5.47563	4.93809e-07	A1A5B4, P17655, Q9P246, A4FU69, Q8IXI2, Q6DN12, Q8IWY4, Q9NY47, Q14703, Q7Z3S7, Q9Y698, Q8NFF2, Q9UBG3, O14983, P16885, Q86YS3, P98095, Q5KU26, Q07075, P20930, Q9UBG0, P46939, P04745, Q4KMQ2, O14994, Q8NFT8, P21579, Q9P2E7, O00418, P14222, Q5THR3, Q10471, Q96BS2, P10645, Q04609, Q01814, Q9ULI3, Q9NQ66, P09871, P00488, Q12791, Q4LDE5, P14625, P06756, Q8WWF8, Q8IU85, P11215, Q6V0I7, P53708, Q9UBX5,…	4643	803	19235	1.31558	0.000424586
OMIM_DISEASE	Genome-wide association analysis of susceptibility and clinical phenotype in multiple sclerosis	25	0.536826	5.56721e-07	Q9BRD0, Q8N1A6, O95425, Q96CQ1, Q92629, P78509, Q8TB37, P57729, O14513, Q9Y4E6, Q9NZI2, Q5T1B0, P78333, P50539, Q92953, O43150, Q05925, P13686, Q92833, Q03188, O43524, Q96G01, Q99962, Q6ZMN7, Q15915	912	38	3671	2.64817	0.000739053
GOTERM_BP_FAT	GO:0006357~regulation of transcription from RNA polymerase II promoter	242	5.19648	5.97553e-07	Q96BD5, Q14469, P27540, Q06546, P85037, P78317, Q8N9B5, Q15326, Q9UKT9, Q8IZX4, Q99684, Q02086, P28069, Q96T37, P52954, Q92922, P52952, O60504, P62263, Q15466, P35869, P46934, Q8NBF1, P46937, P78426, Q13950, Q15319, Q13952, O43474, Q9UKV0, O00712, Q71F56, P12755, O75376, Q15596, Q15306, Q92793, P12757, Q8WVJ9, P10644, Q9NWA0, P01100, Q01826, Q13233, Q9ULJ6, P35716, P35711, P14921, P41235, P35712,…	3418	727	13528	1.31748	0.00312985
UP_SEQ_FEATURE	domain:Fibronectin type-III 2	58	1.24544	7.42921e-07	P32927, Q969J5, P23468, O00533, P23467, P54296, Q92729, P13591, Q99715, Q92673, P54753, A1L4K1, Q9Y2H6, Q8TDY8, P28827, Q8IVU1, Q9HCK4, P54756, Q02388, Q12860, P30530, Q9P232, Q12913, Q9Y6N7, Q7Z5N4, P54762, P08069, P54764, P24821, Q9UQP3, Q2VWP7, Q5VWK5, Q15262, Q53EP0, Q9UQ52, Q06418, Q9UHF4, Q8NI17, Q8TD84, Q99665, P29320, P29323, Q59HG2, O15197, Q6UXL0, Q7Z7G0, P43146, Q13332, Q63HQ2, O75445,…	4641	130	19113	1.83739	0.00657395
INTERPRO	IPR013098:Immunoglobulin I-set	62	1.33133	7.66622e-07	O94898, Q8N475, P78310, Q3SXY7, Q7Z3B1, O95428, Q8IZU9, P23468, O75962, O00533, Q7L985, P54296, P13591, Q01974, O14511, Q6UXK5, Q8TDY8, Q8IVU1, Q9HCK4, A1KZ92, Q7Z553, Q12860, Q9P232, O75325, Q9NSI5, B2RTX2, Q9Y6N7, Q8WX77, Q16288, Q96NI6, Q96J84, Q7Z5N4, Q9NT99, P35968, Q6MZW2, Q2VWP7, Q15262, Q6UXM1, Q96RW7, Q9UQ52, Q9P121, Q9Y639, Q86TC9, Q8TD84, Q13449, P21802, P35916, Q14982, P19320, P43146,…	4187	138	16659	1.78755	0.00266582
GOTERM_BP_FAT	GO:0030814~regulation of cAMP metabolic process	50	1.07365	7.69368e-07	O60503, P01258, Q08116, Q08828, Q08462, P34998, P16035, P05305, P12272, O95622, P08913, P63096, P21728, P34969, Q8WXD0, P41597, P25929, Q9UBS5, P14416, Q6P2N6, P08588, P47211, P30874, P01286, P40123, O95477, P38405, Q8TDS5, P35372, O00222, O15303, Q14831, P18509, Q14832, O60266, Q01518, Q14833, P28222, P50148, P25101, Q99705, P40145, Q16620, P07550, P08908, P01270, P21453, P22888, P21359, Q0VAP8	3418	103	13528	1.9213	0.00402797
GOTERM_BP_FAT	GO:0009891~positive regulation of biosynthetic process	232	4.98175	8.11472e-07	Q14469, P27540, P85037, O00206, P78317, O14793, O43294, P28069, Q96T37, Q92922, P52952, P01127, P35869, Q9H2K2, Q969V6, Q8NBF1, P46937, Q13950, Q13952, Q9NR96, O43474, O00712, Q96BS2, Q92904, Q15596, Q15306, Q92793, Q8NFD5, Q96PN7, P43405, P31751, Q9HAK2, P01100, P35610, P10071, Q13233, Q9ULJ6, P35716, P35711, P14921, P41235, P35712, Q96L73, P07550, Q96T23, P21453, Q9UK53, O15085, P31314, Q9UMQ3,…	3418	695	13528	1.32119	0.00424794
UP_SEQ_FEATURE	domain:Fibronectin type-III 4	34	0.730084	8.65483e-07	Q15262, Q53EP0, O00533, P23468, P23467, Q92729, P54296, Q9UQ52, Q99715, Q92673, Q8NI17, Q8TD84, Q99665, Q9Y2H6, Q8TDY8, P28827, Q02388, Q12860, Q9P232, P43146, Q12913, Q13332, O75445, Q7Z5N4, P52179, O14522, P24821, Q92859, Q9UQP3, Q8IWV2, Q2VWP7, Q92752, O94779, O60469	4641	62	19113	2.25842	0.00765431
UP_SEQ_FEATURE	compositionally biased region:Ser-rich	148	3.17801	8.92639e-07	Q7Z589, Q3SXY7, P19022, Q9H2A3, Q86UR5, Q8IZQ8, Q9HCG8, Q8TC71, Q9H6S0, Q5XG87, O14513, Q9H7S9, P33151, Q4ZG55, Q96QP1, Q14671, Q5SYE7, Q7L7X3, P25054, O43312, P22223, Q9C0D5, Q6AWC2, Q8TB45, Q5T4S7, Q8N488, Q9H1K0, Q8IYB3, P20930, Q5VZ18, P46934, Q9Y2K5, Q9UL68, Q5TCZ1, O43474, Q9P2F6, Q2LD37, Q7Z5J4, Q9HBH5, Q9ULT8, Q71F56, Q92879, Q2KJY2, Q96HR8, Q15915, Q8IVW6, A2VDJ0, Q9ULI3, Q8NFD5, Q9NR64,…	4641	425	19113	1.43414	0.00789353
GOTERM_BP_FAT	GO:0048858~cell projection morphogenesis	97	2.08289	9.13524e-07	Q9H2A3, P61073, Q96PX8, P54753, A0PJY2, P25054, Q8N3I7, Q99608, Q9C0K0, Q96NI0, Q9Y6R0, P06703, Q15154, O60282, P54826, Q15319, P54762, P54764, P48061, P14416, O60609, Q13761, Q99835, Q9ULK5, Q13591, P43354, Q9BPU6, Q02750, O95754, O60674, P17302, P55283, Q7L576, P43146, P05067, P55268, Q8IWZ6, P50458, O60861, Q9H5Y7, Q9NYQ7, Q05397, O95631, P20783, O75093, O75094, O60331, O60469, Q14563, P26232,…	3418	245	13528	1.56699	0.00478089
UP_SEQ_FEATURE	domain:Fibronectin type-III 1	58	1.24544	1.00643e-06	P32927, Q969J5, P23468, O00533, P23467, P54296, Q92729, P13591, Q99715, Q92673, P54753, A1L4K1, Q9Y2H6, Q8TDY8, P28827, Q8IVU1, Q9HCK4, P54756, Q02388, Q12860, P30530, Q9P232, Q12913, Q9Y6N7, Q7Z5N4, P54762, P08069, P54764, P24821, Q9UQP3, Q2VWP7, Q5VWK5, Q15262, Q53EP0, Q9UQ52, Q06418, Q9UHF4, Q8NI17, Q8TD84, Q99665, P29320, P29323, Q59HG2, O15197, Q6UXL0, Q7Z7G0, P43146, Q13332, Q63HQ2, O75445,…	4641	131	19113	1.82337	0.00889529
GOTERM_BP_FAT	GO:0030817~regulation of cAMP biosynthetic process	49	1.05218	1.0316e-06	O60503, P01258, Q08116, Q08828, Q08462, P34998, P05305, P12272, O95622, P08913, P63096, P21728, P34969, Q8WXD0, P41597, P25929, Q9UBS5, P14416, Q6P2N6, P08588, P47211, P30874, P01286, O95477, P40123, P38405, Q8TDS5, P35372, O00222, O15303, Q14831, P18509, Q14832, O60266, Q01518, Q14833, P28222, P50148, P25101, Q99705, P40145, Q16620, P07550, P08908, P01270, P21453, P22888, P21359, Q0VAP8	3418	101	13528	1.92015	0.00539714
GOTERM_BP_FAT	GO:0006928~cell motion	167	3.586	1.08356e-06	P10082, Q99985, P19022, Q9H2A3, P61073, P54753, P09038, Q04771, A0PJY2, P25054, Q99608, O43312, P01127, O00401, Q9NYC9, P06702, Q07075, P04083, Q9Y490, Q96S94, Q9BYC5, P54826, O60282, Q15319, P54762, P09493, Q14344, P54764, P48061, P55290, Q8NFT8, P67936, O60315, P14416, O14645, Q13761, O60609, P45983, P01584, Q92608, Q99835, Q15262, P18206, Q9P225, Q13591, Q00796, P43354, Q9BPU6, Q02750, P05231,…	3418	475	13528	1.3915	0.00566821
UP_SEQ_FEATURE	compositionally biased region:Poly-Ser	162	3.47863	1.12868e-06	P27540, Q7Z589, Q8NDL9, O75962, Q5VZK9, Q6DN12, O43516, Q8ND61, O15520, Q9ULM0, P50607, Q07687, Q9BXF3, Q1X8D7, Q8NB66, P16383, O14511, Q14201, Q06455, P49619, P15056, P51826, P24394, A6NNE9, P15822, Q8NFM7, Q9P2N4, P78426, Q96QB1, P55198, Q99728, Q15911, O15014, Q2LD37, Q17R98, Q7Z5J4, Q02446, Q6UXY8, P51825, Q13201, Q0VF96, Q03111, Q12923, Q9Y2F9, A2VDJ0, Q96PE2, Q92797, O75376, Q8N9L1, Q9UPP2,…	4641	475	19113	1.40455	0.00997036
SP_PIR_KEYWORDS	transferase	412	8.8469	1.17706e-06	Q6P1A2, Q13572, O75962, Q8NE63, Q96GX5, Q6ZWT7, Q11201, Q96QP1, P52789, Q7L7X3, Q9NYY3, P27037, Q3SYC2, Q9H2K2, Q8IUH5, Q7Z4G4, Q8NFU5, Q9BYC5, Q4AE62, Q6Y288, Q8NI60, Q8IVH8, Q16832, Q16831, Q07912, Q96C45, Q13557, Q10471, P53609, Q9UKE5, Q8TBX8, P22309, Q8NG66, P41743, P22307, P21802, Q01415, P07947, Q8NDV1, Q13233, Q92819, Q8NCR0, P19367, Q96L73, Q05397, Q8NER5, Q6P2P2, Q01581, Q8IUC8, Q9UIC8,…	4643	1394	19235	1.22441	0.00101176
UP_SEQ_FEATURE	domain:Protein kinase	160	3.43569	1.29434e-06	P31152, O75962, Q99986, Q8NE63, Q96GX5, Q9Y6S9, Q9HCP0, P54753, P32298, Q9HC98, Q9H4A3, Q99683, Q04771, Q7L7X3, Q8WU08, Q9NYY3, Q38SD2, P54756, P15056, P27037, P51451, Q13153, P30530, Q9HBH9, Q9Y6R4, Q9Y2K2, Q16288, Q9NY57, O43187, P54762, Q14680, Q6P0Q8, P54764, Q8NI60, Q02779, O43283, Q8IVH8, Q16832, P45985, Q07912, Q96C45, Q6XUX3, Q13557, P45983, P06239, Q15208, O14920, P49336, Q02750, Q8N568,…	4641	469	19113	1.40496	0.0114254
GOTERM_BP_FAT	GO:0010557~positive regulation of macromolecule biosynthetic process	219	4.7026	1.32598e-06	Q14469, P27540, P85037, O00206, P78317, O14793, O43294, P28069, Q96T37, Q92922, P52952, P01127, P35869, Q9H2K2, Q969V6, Q8NBF1, P46937, Q13950, Q13952, Q9NR96, O43474, O00712, Q96BS2, Q92904, Q15596, Q15306, Q8NFD5, Q92793, Q96PN7, P43405, P31751, Q9HAK2, P01100, P35610, P10071, Q13233, Q9ULJ6, P35716, P35711, P14921, P41235, P35712, Q96L73, P07550, Q96T23, P21453, Q9UK53, O15085, P31314, Q9UMQ3,…	3418	654	13528	1.32534	0.00693195
GOTERM_BP_FAT	GO:0007155~cell adhesion	232	4.98175	1.46862e-06	Q14469, Q99983, P78310, Q7Z3B1, P13591, P20849, Q5DX21, O43184, Q9UBG3, O43294, O43586, O60504, Q02388, Q13751, P78324, P56746, Q9P232, P78325, Q96QB1, P24043, Q9P2E7, P61587, Q16832, Q13201, Q01955, P18206, O75077, Q92797, Q13591, Q99435, P56856, Q9P121, Q8WTV0, Q96B33, P06756, Q4LDE5, Q8WU66, Q04900, Q13449, P43405, P11215, Q6V0I7, P53708, Q9BZX4, Q13332, Q9UBX5, Q8NFW1, O95965, Q96P44, Q15582,…	3418	700	13528	1.31175	0.00767479
GOTERM_BP_FAT	GO:0022610~biological adhesion	232	4.98175	1.67356e-06	Q14469, Q99983, P78310, Q7Z3B1, P13591, P20849, Q5DX21, O43184, Q9UBG3, O43294, O43586, O60504, Q02388, Q13751, P78324, P56746, Q9P232, P78325, Q96QB1, P24043, Q9P2E7, P61587, Q16832, Q13201, Q01955, P18206, O75077, Q92797, Q13591, Q99435, P56856, Q9P121, Q8WTV0, Q96B33, P06756, Q4LDE5, Q8WU66, Q04900, Q13449, P43405, P11215, Q6V0I7, P53708, Q9BZX4, Q13332, Q9UBX5, Q8NFW1, O95965, Q96P44, Q15582,…	3418	701	13528	1.30988	0.0087411
GOTERM_BP_FAT	GO:0045941~positive regulation of transcription	192	4.12283	1.91974e-06	P54253, P51531, Q14469, Q9H4S2, P27540, Q9H2A3, P85037, P78317, Q07687, Q8IZQ8, Q96RK1, P61457, P09038, O14793, Q04771, O43294, P28069, Q96T37, P49711, Q92922, Q9P1Z2, P52952, Q96JK9, Q9C0K0, Q9NZC4, Q01094, P35869, P25963, Q969V6, P24864, Q01196, P46937, Q8NBF1, Q13950, Q13952, O43524, O43474, O15119, O00712, P51825, Q96BS2, Q03112, Q8WW38, Q15596, P43354, Q15306, Q92793, Q8NFD5, P05231, P35222,…	3418	564	13528	1.34736	0.0100204
INTERPRO	IPR018979:FERM, N-terminal	21	0.450934	1.93768e-06	Q15678, Q12923, Q9H4G0, O94887, Q68DX3, Q9Y490, Q9Y2L6, P29074, Q8N878, Q9Y4G6, Q9Y4F1, O43491, P35241, Q9P2Q2, Q7Z6J6, Q8WY64, P26045, Q13402, Q96NE9, Q9HCM4, Q16825	4187	30	16659	2.78512	0.0067243
UP_SEQ_FEATURE	compositionally biased region:Poly-Pro	143	3.07065	1.97756e-06	Q8NDL9, P78414, O43516, Q8ND61, Q3T8J9, P23246, Q9BXF3, O14513, O14512, O14511, Q8NFF2, O15399, Q06455, Q08397, Q9H6Z4, Q8N684, Q92922, Q16825, Q96J02, B2RTX2, Q8N488, Q9Y6R4, P78426, Q15911, Q03052, Q2LD37, Q7Z5J4, O15118, Q07890, P51114, P51825, Q04609, Q15678, Q03111, Q96PE2, P47974, O75376, Q92793, Q8NFD5, Q92802, Q9UGI6, Q9H693, Q96JE9, Q13094, Q8NA66, O00268, Q99665, Q86UA1, Q9P0X4, O75128,…	4641	413	19113	1.42595	0.0174036
GOTERM_BP_FAT	GO:0010604~positive regulation of macromolecule metabolic process	276	5.92656	2.04613e-06	Q14469, P27540, O00206, P85037, P78317, O14793, Q8NI51, O43294, P28069, Q96T37, Q92922, P52952, P01127, Q96J02, P27037, Q9NWT8, P35869, Q9H2K2, Q969V6, P46934, Q8NBF1, P46937, Q96QB1, Q13950, Q13952, Q9NR96, O43474, Q03052, O00712, Q07912, Q96BS2, Q92904, Q15596, Q15306, Q92793, Q8NFD5, Q99436, Q9GZZ8, Q96PN7, P43405, P31751, Q9HAK2, P01100, P35610, Q13233, P10071, Q9ULJ6, P35716, P35711, P14921,…	3418	857	13528	1.27465	0.0106766
UP_SEQ_FEATURE	short sequence motif:PDZ-binding	38	0.815976	2.19722e-06	Q1MX18, P17658, P78310, Q9Y6M7, O14490, Q9GZV5, Q15303, P08588, Q12879, P54753, O15399, Q13467, P25054, O75084, P29320, P63252, Q9H461, O15197, P54756, Q8IY63, Q09470, A6NNE9, P22001, P28223, P30531, O75445, Q9ULW2, P15313, P54762, P41595, P22460, P54764, Q9NYF0, Q9UP38, O43424, Q8N8V4, Q0VAP8, Q9UF33	4641	75	19113	2.0866	0.0193179
INTERPRO	IPR000299:FERM domain	28	0.601245	2.40019e-06	Q15678, Q12923, Q9Y2L6, Q9ULM0, Q9Y4G6, O43491, O60674, Q9P2Q2, Q8IVE3, Q13402, Q9HCM4, Q9UKN7, Q16825, O94887, Q9H4G0, Q68DX3, P23458, Q9Y490, Q9HD67, Q8N878, P29074, Q9Y4F1, P35241, Q05397, Q7Z6J6, Q8WY64, P26045, Q96NE9	4187	47	16659	2.37032	0.00832263
GOTERM_CC_FAT	GO:0044456~synapse part	95	2.03994	2.92584e-06	Q9C0E4, P39086, O14490, Q13002, O75311, Q86UR5, Q12879, Q99719, P48169, Q8NF91, Q8TCU5, O15399, Q496J9, Q7L1I2, Q02410, A4D2P6, Q13424, Q9NQX3, Q9C0D5, P15260, Q99726, P50570, O00499, Q9H2B2, P46939, Q8IUD2, Q9ULB1, Q86SS6, P42261, P25929, O14994, Q8N4V2, Q05682, P21579, Q13003, Q99928, Q6P2G1, Q6S5L8, Q9UBS5, Q9P1A6, O43424, P25116, P46821, P28472, Q12959, Q16099, Q5T0D9, Q96A65, Q8TBG9, Q9ULK0,…	3205	246	12782	1.54014	0.00221241
GOTERM_BP_FAT	GO:0010628~positive regulation of gene expression	196	4.20872	2.93174e-06	Q14469, P27540, P85037, P78317, O14793, Q8NI51, O43294, P28069, Q96T37, Q92922, P52952, P35869, Q969V6, Q8NBF1, P46937, Q13950, Q13952, O43474, Q03052, O00712, Q96BS2, Q15596, Q15306, Q8NFD5, Q92793, Q96PN7, Q9HAK2, P01100, P10071, Q13233, Q9ULJ6, P35716, P14921, P35711, P41235, P35712, Q96L73, P07550, Q96T23, P21453, Q9UK53, O15085, P31314, Q9UMQ3, Q86WV1, Q14192, Q99743, P23760, Q02930, P52815,…	3418	581	13528	1.33519	0.0152623
GOTERM_BP_FAT	GO:0010629~negative regulation of gene expression	173	3.71484	3.70444e-06	Q96BD5, P54253, P51531, Q14469, Q96J94, Q9HAU4, Q06546, Q92729, P85037, Q07687, Q15326, P56545, P09038, Q99684, O00409, Q96T37, P49711, P52952, Q8WYQ5, O60504, P62263, Q15466, Q01094, O43520, O43623, O75820, Q8NDT2, Q9NQX0, P15822, Q8N488, P46934, O60284, Q8NBF1, Q96LA8, Q13950, Q14894, Q9NP08, O43474, Q15911, Q02779, Q96RJ6, Q9UKV0, O60315, O15119, Q92879, A6NFD8, Q9H334, Q15262, P12755, O15151,…	3418	504	13528	1.35855	0.0192459
SP_PIR_KEYWORDS	synapse	82	1.76079	3.96804e-06	O95970, P39086, Q15811, O14490, Q13002, O75311, Q86UR5, Q12879, P56545, Q8NB66, P48169, Q8TCU5, O15399, Q496J9, Q7L1I2, A4D2P6, Q9ULU8, Q86XR5, Q7LDG7, Q9NTU7, Q9C0D5, Q9NQX3, Q9UPW8, Q99726, P50570, Q8IZP0, Q9H2B2, P46939, P23435, O14795, Q86SS6, P42261, Q9NT99, Q6XZF7, O14994, Q8N4V2, P21579, Q8TEH3, Q99928, Q13003, Q6S5L8, Q9UBS5, Q9P1A6, O43424, P28472, Q12959, Q16099, Q5T0D9, Q9H426, Q8TBG9,…	4643	213	19235	1.59488	0.0034067
SP_PIR_KEYWORDS	sh3 domain	81	1.73932	4.19626e-06	P12931, Q5HYK7, O75962, Q15811, Q86UR1, Q9H6S3, Q9BY11, Q86WV1, Q9P0V3, P27986, P16885, O43586, Q8TE68, O60504, Q9BRR9, P51451, O94885, Q9Y5X1, Q9BYC5, Q8IZP0, O43150, P00519, O00499, O75791, Q9UHR4, Q5TCZ1, Q6XZF7, Q02779, P15498, Q99962, Q99963, Q6ZMT1, Q07912, Q8N5V2, P57075, Q8TF17, Q7Z6J0, Q12959, Q92608, P06239, O94875, O76041, Q9Y5K6, Q9NRC9, Q5VV41, Q8TF42, Q9UKW4, P42684, Q12965, P42685,…	4643	210	19235	1.59794	0.00360229
GOTERM_BP_FAT	GO:0032990~cell part morphogenesis	98	2.10436	4.51803e-06	Q9H2A3, P61073, Q96PX8, P54753, A0PJY2, P25054, Q8N3I7, Q99608, Q9C0K0, Q96NI0, Q9Y6R0, P06703, Q15154, O60282, P54826, Q15319, P54762, P54764, P48061, P14416, O60609, Q13761, Q99835, Q9ULK5, Q13591, P43354, Q9BPU6, Q02750, O95754, O60674, P17302, P55283, Q7L576, P43146, P05067, P55268, Q8IWZ6, P50458, O60861, Q9H5Y7, Q9NYQ7, Q05397, O95631, P20783, O75093, O75094, O60331, O60469, Q14563, P26232,…	3418	256	13528	1.51512	0.023423
GOTERM_MF_FAT	GO:0005509~calcium ion binding	294	6.31308	4.75666e-06	A1A5B4, P17655, Q9P246, P01130, A4FU69, Q8IXI2, Q6DN12, Q8IWY4, Q9NY47, Q14703, Q7Z3S7, Q9Y698, O00602, Q8NFF2, Q9UBG3, O14983, P16885, Q86YS3, P98095, Q5KU26, P98164, Q07075, P20930, Q9UBG0, P46939, P04745, Q4KMQ2, O14994, Q8NFT8, P80370, P21579, Q9P2E7, O00418, P01133, P14222, Q5THR3, Q10471, Q96BS2, P10645, Q01814, Q9ULI3, Q9NQ66, P09871, P00488, Q99435, Q12791, Q13316, Q4LDE5, P14625, P06756,…	3319	919	12983	1.25141	0.0088461
GOTERM_BP_FAT	GO:0045944~positive regulation of transcription from RNA polymerase II promoter	133	2.85592	4.83543e-06	P54253, P51531, P27540, Q9H4S2, Q14469, Q9H2A3, P78317, Q07687, Q8IZQ8, P09038, Q96T37, P28069, Q9P1Z2, P52952, Q96JK9, Q9C0K0, Q01094, P35869, P25963, Q01196, P46937, Q8NBF1, Q13950, O43524, O43474, O00712, Q03112, Q8WW38, Q15596, P43354, Q15306, Q92793, P05231, P35222, Q9Y2W1, Q96JM2, P56524, Q92481, P01100, P12644, P12643, Q13133, P10828, Q13233, P39905, Q9ULJ6, P10826, P35716, P35711, P14921,…	3418	371	13528	1.41886	0.0250477
GOTERM_BP_FAT	GO:0051173~positive regulation of nitrogen compound metabolic process	213	4.57376	4.89748e-06	Q14469, P27540, P85037, P78317, O14793, O43294, P28069, Q96T37, Q92922, P52952, P01127, P35869, Q9H2K2, Q969V6, Q8NBF1, P46937, Q13950, Q13952, O43474, O00712, Q96BS2, Q15596, Q15306, Q8NFD5, Q92793, Q96PN7, Q9HAK2, P01100, P10071, Q13233, Q9ULJ6, P35716, P35711, P14921, P41235, P35712, Q96L73, P07550, Q96T23, Q03468, P21453, Q9UK53, O15085, P31314, Q9UMQ3, Q86WV1, Q14192, Q99743, P23760, Q02930,…	3418	644	13528	1.30905	0.025365
SP_PIR_KEYWORDS	cell adhesion	143	3.07065	5.25521e-06	Q99983, P78310, Q7Z3B1, Q9HBG7, P19022, Q92729, P13591, Q99715, Q5DX21, P26012, O43184, P33151, P26010, O43586, P22223, O60504, Q02388, Q13751, Q9P232, O14917, P55286, P55287, P55289, P24043, P55290, Q9P2E7, Q14993, Q01955, Q16787, Q6V1P9, P18206, O75077, Q08ET2, Q92797, Q14162, Q9UQ52, Q92982, Q06418, P35222, Q15124, Q9P121, P55285, P06756, P17301, Q4LDE5, Q04900, Q13449, P55283, P11215, P00813,…	4643	422	19235	1.40384	0.00450929
GOTERM_BP_FAT	GO:0045935~positive regulation of nucleobase, nucleoside, nucleotide and nucleic acid metabolic process	207	4.44492	5.42201e-06	Q14469, P27540, P85037, P78317, O14793, O43294, P28069, Q96T37, Q92922, P52952, P01127, Q9H2K2, P35869, Q969V6, Q8NBF1, P46937, Q13950, Q13952, O43474, O00712, Q96BS2, Q15596, Q15306, Q8NFD5, Q92793, Q96PN7, Q9HAK2, P01100, P10071, Q13233, Q9ULJ6, P35716, P35711, P14921, P41235, P35712, Q96L73, P07550, Q96T23, Q03468, P21453, Q9UK53, O15085, P31314, Q9UMQ3, Q86WV1, Q14192, Q99743, P23760, Q02930,…	3418	624	13528	1.31295	0.0280432
GOTERM_BP_FAT	GO:0007267~cell-cell signaling	200	4.29461	5.57377e-06	Q9NR82, P10082, P39086, O76061, Q86UR5, Q8NB66, Q9UKU6, Q86XR5, P98164, Q07075, Q86W47, O95989, P54578, P23435, O14795, Q9NY59, O14994, P21579, Q9P1A6, P14416, Q16099, Q13591, P41221, P20827, Q12791, Q9UGI6, O95754, P43405, P63104, Q14831, Q14832, Q9Y6H8, Q92915, P56703, Q96RD7, Q14833, Q08174, Q05397, P31371, Q96QS1, Q0VAP8, P32745, O43597, P37840, P02686, O14490, O75311, Q9HBU1, P23975, P20366,…	3418	600	13528	1.31929	0.0288167
GOTERM_CC_FAT	GO:0030054~cell junction	175	3.75778	5.78182e-06	P78310, P39086, P19022, Q99712, P49917, Q92729, Q13002, Q86UR5, Q7L0Q8, P56545, P48169, Q8NB66, P33151, Q7L1I2, O15399, A4D2P6, O43294, P25054, Q9ULU8, Q7LDG7, Q86XR5, P22223, O60504, Q9NQX3, Q9C0D5, Q9Y490, P56746, Q13153, Q7Z5R6, Q12913, P50570, Q99726, Q8IZP0, Q96QB1, Q9H2B2, P46939, P23435, O14795, P42261, Q86TP1, O14994, Q8N4V2, P21579, Q13003, Q99928, Q8TEH3, Q6S5L8, Q9P1A6, P31151, O43424,…	3205	518	12782	1.34735	0.00436728
GOTERM_BP_FAT	GO:0000902~cell morphogenesis	128	2.74855	6.25978e-06	Q14469, Q9H2A3, P61073, Q96PX8, P54753, A0PJY2, P25054, Q8N3I7, Q99608, Q9C0K0, Q96NI0, Q9Y6R0, P06703, Q15154, O60282, P54826, Q15319, P54762, P54764, P48061, P14416, Q13761, O60609, Q92608, Q99835, Q01814, Q9ULK5, Q13591, P43354, Q9BPU6, Q02750, P35222, O95754, P41743, O60674, P17302, P55283, Q7L576, O75122, P12643, P43146, P05067, P35712, P55268, Q8IWZ6, O60861, P50458, Q9H5Y7, Q9NYQ7, Q05397,…	3418	356	13528	1.42305	0.0323056
GOTERM_BP_FAT	GO:0007411~axon guidance	49	1.05218	7.78395e-06	Q9H2A3, P08138, P61073, P78509, O94813, P54753, A0PJY2, Q9H2E6, P28827, Q9HCK4, Q8TE12, Q9Y6N7, O60282, P54826, Q15319, Q9ULB1, P54762, Q15223, P35580, P54764, P48061, Q12955, O60609, Q13761, P43268, Q13591, Q9BPU6, O75840, O95754, P55283, P29323, Q9HDB5, P43146, P11161, P05067, P50458, Q8IZJ1, P18075, O95631, Q8IWV2, P20783, Q92858, Q92752, O75093, Q13740, O75094, Q14563, P52803, P32243	3418	107	13528	1.81248	0.0400123
UP_SEQ_FEATURE	domain:FERM	27	0.579772	8.14101e-06	Q15678, Q12923, Q9Y2L6, Q9ULM0, Q9Y4G6, O43491, O60674, Q9P2Q2, Q8IVE3, Q9HCM4, Q9UKN7, Q16825, O94887, Q9H4G0, Q68DX3, P23458, Q9Y490, Q9HD67, Q8N878, P29074, Q9Y4F1, P35241, Q05397, Q7Z6J6, Q8WY64, P26045, Q96NE9	4641	48	19113	2.31654	0.0697261
GOTERM_BP_FAT	GO:0030799~regulation of cyclic nucleotide metabolic process	51	1.09513	8.15591e-06	O60503, P01258, Q08116, Q08828, Q08462, P34998, P16035, P05305, P12272, O95622, P08913, P63096, P21728, P34969, Q8WXD0, P41597, P25929, Q9UBS5, P14416, Q6P2N6, Q9NZN9, P08588, P47211, P30874, P01286, P40123, O95477, P38405, Q8TDS5, P35372, O00222, O15303, Q14831, P18509, Q14832, O60266, Q01518, Q14833, P28222, P50148, P25101, Q99705, P40145, Q16620, P07550, P08908, P01270, P21453, P22888, P21359,…	3418	113	13528	1.7863	0.0418837
UP_SEQ_FEATURE	domain:EGF-like 1	52	1.1166	8.25752e-06	P49746, P49747, P01130, Q96NU0, Q8N2E2, Q9C0A0, O94813, P78509, Q5VV63, P98164, P14543, Q9NY15, Q92832, Q9ULB1, A6BM72, Q07954, Q5T1H1, P80370, Q8NFT8, Q9UQP3, Q9HBW9, P01133, Q9BZV3, P00748, Q9NYJ7, P13611, P35442, Q9ULI3, Q14162, Q9NZR2, Q99435, P48960, Q8WYK1, Q4LDE5, O75129, Q14114, Q9BZ76, P07996, Q9UM47, Q59HG2, Q6V0I7, O00548, Q9HDB5, Q63HQ2, P23142, Q14517, Q9NYQ8, O43854, Q14520, Q92752,…	4641	120	19113	1.78459	0.0706878
GOTERM_BP_FAT	GO:0016481~negative regulation of transcription	158	3.39274	8.46888e-06	Q96BD5, P54253, P51531, Q14469, Q9HAU4, Q06546, Q92729, P85037, Q07687, Q15326, P56545, P09038, Q99684, O00409, Q96T37, P49711, P52952, O60504, P62263, Q15466, Q01094, O43520, O43623, O75820, Q8NDT2, Q9NQX0, P15822, Q8N488, P46934, O60284, Q8NBF1, Q96LA8, Q13950, Q14894, Q9NP08, O43474, Q15911, Q02779, Q96RJ6, Q9UKV0, O15119, O60315, A6NFD8, Q9H334, Q15262, P12755, O15151, Q8WW38, Q9UNH7, O75376,…	3418	459	13528	1.3624	0.0434555
INTERPRO	IPR003961:Fibronectin, type III	76	1.63195	8.5098e-06	P32927, Q3SXY7, O00533, P23468, P23467, Q92729, P54296, P13591, Q99715, Q92673, P54753, A1L4K1, Q9Y2H6, Q6UXK5, Q8TDY8, P28827, Q8IVU1, Q9HCK4, P23470, P23471, P54756, Q02388, P24394, Q8N957, Q12860, Q9P232, P30530, Q12913, Q9Y6N7, Q96NI6, Q5R3F8, Q7Z5N4, P54762, P08069, P54764, P24821, P14784, Q9UQP3, Q2VWP7, Q5VWK5, Q96FC7, Q9NQ86, Q9HBE5, Q15262, Q53EP0, P16871, Q9UQ52, Q06418, Q6ZTA4, Q8NI17,…	4187	190	16659	1.5915	0.0291965
INTERPRO	IPR008957:Fibronectin, type III-like fold	74	1.58901	9.05148e-06	Q969J5, P32927, Q3SXY7, O00533, P23468, P23467, Q92729, P54296, P13591, Q99715, Q92673, P54753, A1L4K1, Q9Y2H6, Q8TDY8, P28827, P49221, Q8IVU1, Q9HCK4, P23470, P23471, P54756, Q02388, P24394, P15260, Q8N957, Q12860, Q9P232, P30530, Q12913, Q9Y6N7, Q96NI6, Q7Z5N4, P54762, P08069, P54764, P24821, P14784, Q9UQP3, Q2VWP7, Q9NQ86, Q9HBE5, Q15262, Q53EP0, P16871, Q9UQ52, P00488, Q06418, Q6ZTA4, Q9UHF4,…	4187	184	16659	1.60015	0.0310259
SP_PIR_KEYWORDS	kinase	216	4.63818	9.11633e-06	Q13572, O75962, Q99986, Q8NE63, Q96GX5, Q9HCP0, Q9BY11, O14986, Q99683, Q96QP1, P52789, Q7L7X3, Q9NYY3, Q38SD2, P27037, Q8NFU5, Q9Y2K2, Q9NY57, Q6P0Q8, Q8NI60, O43283, O00418, Q8IVH8, Q16832, Q07912, Q96C45, Q6XUX3, Q13557, Q01813, P06239, Q15208, Q8N568, Q15303, Q99435, Q9UKE5, P10644, Q8TBX8, Q8NG66, P41743, P43405, P31751, P21802, P49674, P06241, Q01415, Q8IU85, P07947, Q13233, Q13976, P19367,…	4643	688	19235	1.30065	0.00780943
KEGG_PATHWAY	hsa04360:Axon guidance	55	1.18102	5.9468e-05	Q99985, Q08209, P61073, O94813, P54753, P49796, Q9H2E6, O95025, P63096, Q9HCK4, P54756, Q13153, Q9Y281, Q9Y6N7, P00519, P54762, P54764, P48061, Q9P283, Q8NFY4, Q9P286, Q8N5V2, Q13591, Q9BPU6, P20827, Q9NZN5, O95754, O14639, Q6UXZ4, P06241, P29320, Q12968, P29323, O15197, Q7Z6B7, O94929, P43146, Q13177, Q8IZJ1, Q9UIW2, O75051, O43295, Q05397, O95631, Q9HCJ2, Q9Y2I2, O15041, O75093, O75094, P52797,…	1329	129	5085	1.63132	0.0115296
KEGG_PATHWAY	hsa05200:Pathways in cancer	116	2.49087	0.000131418	P27540, P52701, O15520, P14780, O14905, O14904, P02462, Q9H1J5, P56545, P09038, P61244, Q13467, Q06455, P16885, P25054, Q9H6Z9, P01127, P15056, Q01094, Q13751, P08572, P25963, P24864, Q01196, Q9Y2T1, P24043, Q92734, P01133, Q07890, P45983, Q99835, Q16787, Q03112, O14920, P41221, Q02750, Q92793, P35228, P05231, P35222, P05230, P20585, Q9Y243, P14625, P06756, P17301, P31751, P21802, O75084, P42345,…	1329	328	5085	1.35316	0.0253025
LWK
SP_PIR_KEYWORDS	polymorphism	4119	65.1328	6.40438e-27	Q9NUZ1, Q9UGK8, Q5T953, P53621, Q86SM8, Q6AI14, P98095, Q96SB4, Q96NA8, Q96NA2, P22413, Q9P1A6, P47902, P98082, Q8NBT3, P53634, Q04609, Q9UGI8, A6NHR9, P53609, Q9BS92, O75074, P98066, A8MWY0, P40617, Q6UB35, Q9UGI6, P41743, Q7Z2D5, Q8TCX1, P21802, O75084,	6300	11550	19235	1.08883	5.95607e-24
SP_PIR_KEYWORDS	phosphoprotein	2702	42.7261	3.77906e-25	Q3MJ16, P01130, Q3MJ13, A2RU67, Q9UGK8, Q13469, Q9UBY0, P53621, O75694, Q01432, Q6AI14, Q9UPZ9, Q8IXH6, P98095, Q9Y4A5, Q96SB4, P98077, Q07075, Q96NA2, Q9NUY8, Q8NFU5, Q99424, Q9UBZ9, Q494W8, P22413, Q8NFT8, Q8NFT6, P47900, Q9NSD9, Q86VB7, Q9P1A6, P98082, Q49A92, Q9NYZ2, Q9Y4B5, Q5THR3, Q9Y4B4, Q99439, A6NHR9, Q9UGI8, P40227, P12755, P52564, P98066, P52569, Q6UWZ7, O75674, Q8NG66, P41743, Q16706,…	6300	7263	19235	1.13585	3.51452e-22
UP_SEQ_FEATURE	sequence variant	4264	67.4257	2.81786e-24	Q9NUZ1, Q9UGK8, Q5T953, P53621, Q86SM8, Q6AI14, P98095, Q96SB4, Q96NA8, Q96NA2, P22413, Q9P1A6, P47902, P98082, Q8NBT3, P53634, Q04609, Q9UGI8, A6NHR9, P53609, Q9BS92, O75074, P98066, A8MWY0, P40617, Q6UB35, Q9UGI6, P41743, Q7Z2D5, Q8TCX1, P21802, O75084,
SP_PIR_KEYWORDS	glycoprotein	1641	25.9488	1.35068e-16	P16278, P01130, O95528, Q76B58, Q96JA1, Q9UBY5, Q6UWX4, Q11201, Q9UBY0, Q6UWY0, Q9Y4A9, Q3ZCQ3, O75694, Q6AI14, P98095, Q07075, Q494W8, P22413, Q8NFT8, Q9NSD7, Q86VB7, P47900, P01133, Q9NYZ4, Q8NC54, P53634, Q8NBT3, Q04609, Q3MIR4, A8MWY0, O75074, P98066, P52569, Q99435, Q16706, Q7Z2D5, Q86VE9, Q13449, P21802, O75084, P98073, Q8N8R5, P51787, Q9BS86, Q13332, Q9UBX5, P35590, Q8NFW1, Q9UBX8, Q9UGH3,…	6300	4318	19235	1.16032	1.03251e-13
SP_PIR_KEYWORDS	membrane	2293	36.2587	1.14681e-15	Q3MJ16, P01130, Q8IXI2, A2RU67, O95528, Q9UBY8, Q96JA1, Q9UBY5, Q11201, Q8WVH0, Q9UBY0, P53621, Q9Y4A9, Q86SM8, Q3ZCQ3, O75694, Q86SM5, Q6AI14, Q8N912, Q96NA8, Q07075, Q96NA2, Q494W8, P22413, Q7Z6W1, Q8NFT8, Q9NSD7, Q8N8Q9, Q13454, P47900, Q8N8Q8, Q86VB7, Q9P1A6, P98082, P01133, Q9NYZ4, Q9NYZ2, Q8NC54, Q8NBT3, Q04609, Q3MIR4, A8MWY0, O75074, P52569, Q9UGI6, O75674, P41743, Q16706, Q7Z2D5, Q13449,…	6300	6256	19235	1.11907	1.03251e-12
GOTERM_CC_FAT	GO:0005886~plasma membrane	1474	23.308	1.05355e-14	Q9H2J7, P46940, Q8TBR7, Q3MJ16, P01130, Q9BYB4, Q9UBY5, Q7L0Q8, Q08828, Q8WVH0, P53621, Q9Y4A9, Q86SM8, Q8WXH2, Q9BYB0, Q8WXH0, Q96PP8, O75694, Q86SM5, P50406, Q6AI14, Q2M3G0, P27037, Q9GZN0, Q07075, Q9Y6J6, Q8N271, P46934, Q9UKF5, Q969V1, P46939, P22413, Q494W8, Q8NHU3, P30926, Q8NFT8, P21579, Q9NSD7, Q6NSX1, P47900, Q86VB7, Q9P1A6, P01133, Q8IZF2, Q04609, Q16099, Q99439, Q9UGI8, P22681, Q969W9,…	4348	3777	12782	1.14725	8.9756e-12
UP_SEQ_FEATURE	glycosylation site:N-linked (GlcNAc...)	1567	24.7786	1.31837e-14	P16278, P01130, O95528, Q76B58, Q96JA1, Q9UBY5, Q6UWX4, Q11201, Q9UBY0, Q6UWY0, Q9Y4A9, Q3ZCQ3, Q6AI14, P98095, Q07075, Q494W8, P22413, Q8NFT8, Q9NSD7, Q86VB7, P47900, P01133, Q9NYZ4, Q8NC54, P53634, Q8NBT3, Q04609, Q3MIR4, A8MWY0, O75074, P98066, P52569, Q99435, Q7Z2D5, Q16706, Q86VE9, Q13449, P21802, O75084, P98073, Q8N8R5, P51787, Q9BS86, Q13332, Q9UBX5, P35590, Q8NFW1, Q9UBX8, Q9UGH3, Q08174,…	6298	4129	19113	1.15173	1.48948e-10
GOTERM_CC_FAT	GO:0044459~plasma membrane part	906	14.3264	1.57105e-14	Q9H2J7, Q3MJ16, P01130, Q9BYB4, Q9UBY5, Q7L0Q8, Q8WVH0, P53621, Q9BYB0, Q96PP8, Q8WXH0, O75694, P50406, P27037, Q07075, Q9Y6J6, P46934, Q9UKF5, P46939, P22413, Q8NHU3, Q494W8, P30926, P21579, Q9NSD7, Q86VB7, P47900, Q9P1A6, Q16099, Q04609, Q99439, Q9UGI8, P22681, P13671, P52569, O75473, Q9UGI6, P57729, P41743, Q7Z2D5, O75886, O75882, Q08188, P51787, Q8NE71, Q13639, Q13332, Q92817, P35590, P21145,…	4348	2203	12782	1.20899	1.34162e-11
GOTERM_CC_FAT	GO:0043005~neuron projection	185	2.92536	2.1925e-14	Q9P021, P46940, Q9C0E4, P09936, Q8N3V7, Q7Z3B1, P30542, P39086, Q13002, P11137, P13591, P43034, P61073, O14786, Q9Y4I1, P32298, Q13286, Q02246, P25054, P08172, P38935, P63252, Q96NI0, P15260, P30531, Q9H2B2, O60282, P46939, Q92870, P29120, P55290, Q8NFT8, P21579, Q8TEH3, Q13003, Q6P2G1, Q9HCH3, Q9P1A6, Q96EV8, Q7Z7J9, P14416, Q8N5V2, P46663, O60313, Q99571, Q99572, P28472, Q16099, P80723, Q96A65,…	4348	342	12782	1.59021	1.86126e-11
SP_PIR_KEYWORDS	alternative splicing	2683	42.4257	2.9354e-13	P16278, Q3MJ16, Q9NUZ1, Q9NYY8, Q8IXI2, Q9UGK8, Q96JA1, Q13342, Q5T953, Q13469, P53621, Q8NG48, O75694, Q01432, Q9UPZ9, P98095, Q9Y4A5, Q96SB4, Q96NA2, Q9NUY8, Q8WVI7, Q9UBZ9, Q6JQN1, Q8NFT6, Q13454, Q8N8Q8, Q86VB7, Q9P1A6, P47902, P98082, Q9NYZ4, Q49A92, Q9NYZ2, Q9Y4B5, Q5THR3, A1A519, Q04609, A6NHR9, Q9UGI8, P53609, Q3KQV3, Q9BRX5, P52564, A8MWY0, P52569, Q6UB35, Q8NFV4, Q8NG66, Q7Z2D5, Q86VE9,…	6300	7488	19235	1.09397	2.72995e-10
GOTERM_CC_FAT	GO:0042995~cell projection	328	5.18659	3.03249e-13	Q9C0E4, Q9NR80, Q9P021, P46940, O60610, Q7Z3B1, P39086, Q9NQW8, P11137, P13591, P43034, P61073, Q8NCE2, O43490, O14786, Q7L0Q8, O00401, Q99972, P98164, Q07075, Q8N271, Q7Z5R6, Q96JB1, P46939, P78536, P09493, P13598, Q8NFT8, P21579, Q9BV73, Q9NWB7, Q9P1A6, P14416, Q8N5V2, P46663, O60313, P14410, Q99571, Q99572, Q16099, Q9BZW2, P17677, Q14444, Q9BPU6, P27352, Q9NR64, P35609, Q8WTV0, Q12791, Q8NHV4,…	4348	697	12782	1.38341	2.58025e-10
UP_SEQ_FEATURE	topological domain:Cytoplasmic	1281	20.2562	8.7999e-12	Q9H2J7, P01130, O95528, Q8IXI2, Q96JA1, Q8NHS3, Q9UBY5, Q7Z4F1, Q08828, Q11201, Q9UBY0, Q9Y4A9, Q86SM8, Q8WXH2, Q3ZCQ3, Q8WXH0, Q86SM5, P50406, Q6AI14, Q2M3G0, P27037, Q9GZN0, Q07075, Q9Y6J6, Q8N271, Q9UKF5, Q9BYC5, Q969V1, P22413, Q494W8, Q6Y288, Q8NHU3, P30926, Q8NFT8, P21579, Q9NSD7, Q8N8Q9, Q86VB7, P47900, Q6PJF5, P01133, Q9NYZ4, Q8NC54, Q96PQ1, Q10471, Q96PQ0, Q8IZF2, Q04609, Q16099, Q8IZF0,…	6298	3374	19113	1.15221	9.92095e-08
UP_SEQ_FEATURE	splice variant	2667	42.1727	2.68011e-11	P16278, Q3MJ16, Q9NUZ1, Q9NYY8, Q8IXI2, Q9UGK8, Q96JA1, Q13342, Q5T953, Q13469, P53621, Q8NG48, O75694, Q01432, Q9UPZ9, Q9Y4A5, Q96SB4, Q96NA2, Q9NUY8, Q8WVI7, Q9UBZ9, Q6JQN1, Q8NFT6, Q13454, Q8N8Q8, Q86VB7, Q9P1A6, P47902, P98082, Q9NYZ4, Q49A92, Q9NYZ2, Q9Y4B5, Q5THR3, A1A519, Q04609, A6NHR9, Q9UGI8, P53609, Q3KQV3, Q9BRX5, P52564, A8MWY0, P52569, Q6UB35, Q8NFV4, Q8NG66, Q7Z2D5, Q86VE9, Q8TCX1,…	6298	7458	19113	1.08524	3.02156e-07
GOTERM_BP_FAT	GO:0000904~cell morphogenesis involved in differentiation	134	2.11891	9.31182e-11	Q14469, P09936, P43034, P61073, Q96PX8, O14786, P54753, O14514, P61764, Q02246, P25054, P55316, Q99608, P52951, Q9C0K0, P10415, Q96NI0, Q9Y6R0, P06703, O60282, P54826, Q92870, P54762, P54764, P48061, P98082, P14416, O60609, Q02962, P17677, Q13591, P43354, Q9BPU6, P61812, P35222, O95754, Q6ZN44, O60674, Q7Z2D5, O95644, P55283, Q7L576, P07942, P12643, O75385, P10070, P43146, P43003, P07196, P05067,…	4673	244	13528	1.58984	5.33753e-07
SP_PIR_KEYWORDS	chromosomal rearrangement	144	2.27704	9.79756e-11	O15315, Q9UHD8, Q9UM73, O00291, P49915, P53779, P49789, Q96HJ3, Q8TDM0, P55197, P11274, Q9BYB0, Q06455, Q15532, P01127, P10415, Q15669, Q01105, P49589, Q969V6, Q01196, Q7Z7A1, Q9Y693, P55199, Q06136, Q5VXU1, Q9P2F6, Q5VWQ8, P42702, Q16633, Q9BZH6, Q9UKV0, Q9H9Q4, Q9NRI5, Q71F56, Q9BUK0, Q9H334, Q8TD10, P51825, Q03112, P06239, Q92794, P11387, Q92793, O75475, Q9UDY8, P61812, P35222, Q9H6U6, Q86UP3,…	6300	279	19235	1.57583	9.11173e-08
GOTERM_BP_FAT	GO:0000902~cell morphogenesis	181	2.86211	2.27127e-10	Q14469, P09936, P43034, P61073, Q96PX8, Q9UG01, O14786, P54753, O14514, P61764, Q02246, P25054, Q99608, P55316, P52951, Q15532, Q9C0K0, P10415, Q96NI0, Q9Y6R0, P48059, P06703, P54826, O60282, Q92870, P54762, P54764, P42702, P48061, P98082, P14416, O60609, Q99572, Q02962, Q92608, Q99835, P17677, Q9ULK5, Q14160, Q13591, P43354, Q9BPU6, P16157, P61812, P35222, O43264, O95754, P41743, Q6ZN44, O60674,…	4673	356	13528	1.47186	1.30189e-06
GOTERM_BP_FAT	GO:0032989~cellular component morphogenesis	197	3.11512	4.88816e-10	Q14469, P43034, O95393, P61073, O14786, P61764, P55316, P52951, P09493, P98082, P14416, O60313, Q99572, Q02962, O60609, P17677, Q9ULK5, Q13591, Q9BPU6, P16157, O43264, O95754, P41743, Q7Z2D5, O95644, Q13099, Q8TCX1, P07942, O75385, P10070, P35611, P43146, P62380, P43003, P35712, Q9NY97, Q9H5Y7, Q05397, Q969G2, P68133, O75094, O60331, P00533, Q8IYT8, Q86UN2, P21926, O94991, P41182, P78509, P35318,…	4673	397	13528	1.43653	2.80189e-06
GOTERM_BP_FAT	GO:0048667~cell morphogenesis involved in neuron differentiation	116	1.83428	8.13827e-10	Q14469, P09936, P43034, P61073, Q96PX8, O14786, P54753, O14514, P61764, Q02246, P25054, P55316, Q99608, P52951, Q9C0K0, P10415, Q96NI0, Q9Y6R0, P06703, O60282, P54826, Q92870, P54762, P54764, P48061, P14416, Q02962, O60609, P17677, Q13591, P43354, Q9BPU6, O95754, Q6ZN44, Q7Z2D5, O60674, P55283, Q7L576, O75385, P10070, P43146, P43003, P07196, P05067, Q9NY97, P50458, Q9H5Y7, Q05397, O60462, P20783,…	4673	209	13528	1.60675	4.66484e-06
GOTERM_BP_FAT	GO:0030182~neuron differentiation	213	3.36812	8.74825e-10	Q14469, Q9UBY8, Q9NY43, P11137, P43034, P61073, P78411, O14786, P61764, O43293, P55316, P52951, P46934, P78426, Q9NP95, P14416, Q96PB7, O60609, Q02962, P17677, Q13591, Q9BPU6, Q9NR64, Q12791, Q9P121, O95754, P41743, Q7Z2D5, P07942, P07949, O75385, Q8N158, P10071, O75386, P10070, P43146, Q9BXA9, P35711, P43003, Q13976, Q9NY97, Q9H5Y7, Q05397, P21453, Q969G2, P17676, O75094, O60331, P00533, Q8IYT8,…	4673	438	13528	1.40781	5.01449e-06
UP_SEQ_FEATURE	topological domain:Extracellular	1034	16.3504	1.16027e-09	Q9H2J7, P01130, O95528, Q96JA1, Q8NHS3, Q9UBY5, Q7Z4F1, Q9UBY0, Q9Y4A9, Q86SM8, Q3ZCQ3, Q86SM5, P50406, Q6AI14, Q2M3G0, P27037, Q9GZN0, Q07075, Q8N271, Q9UKF5, Q969V1, P22413, Q494W8, P30926, Q8NFT8, Q9NSD7, Q8N8Q9, Q86VB7, P47900, Q9NYZ4, P01133, Q8NC54, Q96PQ1, Q8IZF2, Q16099, Q04609, Q8IZF0, A8MWY0, O75074, Q969W9, P52569, O75473, P47211, P57727, Q86VE9, P21802, O75084, P98073, O75882, Q13639,…	6298	2719	19113	1.15408	1.30808e-05
GOTERM_BP_FAT	GO:0030030~cell projection organization	183	2.89374	1.72107e-09	P08567, P09936, P11137, P43034, P61073, Q96PX8, Q9UBY5, O14786, Q9UG01, P54753, O14514, P61764, Q02246, P15153, P25054, Q99608, P55316, P52951, O43312, P01127, Q9C0K0, P10415, Q9NYC9, Q96NI0, P31146, Q9Y6R0, P06703, P46934, P54826, O60282, P04085, Q92870, P54762, P09493, P54764, P42702, P48061, P55290, Q6P2G1, P14416, Q6UXY1, O60609, Q99572, Q02962, Q9UHB6, Q99835, O43639, P18206, P17677, Q9ULK5,…	4673	368	13528	1.4396	9.86511e-06
GOTERM_BP_FAT	GO:0007409~axonogenesis	108	1.70778	1.77306e-09	P09936, P43034, P61073, Q96PX8, O14786, P54753, O14514, P61764, Q02246, P25054, P55316, Q99608, P52951, Q9C0K0, P10415, Q96NI0, Q9Y6R0, P06703, O60282, P54826, Q92870, P54762, P54764, P48061, P14416, Q02962, O60609, P17677, Q13591, P43354, Q9BPU6, O95754, Q6ZN44, Q7Z2D5, O60674, P55283, Q7L576, O75385, P10070, P43146, P07196, P05067, P50458, Q9NY97, Q9H5Y7, Q05397, O60462, P20783, Q9Y466, Q969G2,…	4673	193	13528	1.61996	1.01631e-05
KEGG_PATHWAY	hsa04080:Neuroactive ligand-receptor interaction	137	2.16635	2.71096e-09	P35348, O43614, Q8NFN8, P30542, P39086, P35346, Q13002, Q9UBY5, P28566, Q9HBX9, P48169, P50406, P08172, P41968, P48357, Q9GZQ4, P34969, Q969V1, Q96RJ0, P42261, O43193, Q13003, Q99928, P47900, P14416, P01215, P46663, O43424, Q99571, Q6P2N6, Q99572, P28472, P49146, Q16099, P35368, P35408, P35367, Q9ULK0, O15547, P49286, P28336, P47211, P43088, P20309, P35372, Q14831, Q13639, P47869, P10828, P28223,…	1808	256	5085	1.50513	5.25926e-07
SP_PIR_KEYWORDS	cell membrane	842	13.3144	2.74503e-09	Q8TBR7, P46940, Q9UBY5, Q7L0Q8, Q9Y4A9, Q86SM8, Q8WXH2, Q96PP8, Q9BYB0, Q86SM5, P50406, Q6AI14, Q2M3G0, Q9GZN0, Q8N271, Q969V1, P46939, P22413, Q8NHU3, Q494W8, P30926, Q8NFT8, Q9NSD7, Q8N8Q9, Q86VB7, P47900, Q9P1A6, Q8IZF2, Q16099, Q04609, Q969W9, O75473, P57729, P47211, Q13449, P21802, O75882, P51787, Q13639, Q8NDV2, Q8N292, Q13636, Q13634, Q08174, Q13326, Q96Q06, P01116, P21554, Q8NBV8, O15354,…	6300	2194	19235	1.17173	2.55287e-06
UP_SEQ_FEATURE	transmembrane region	1784	28.21	3.84689e-09	P01130, O95528, A2RU67, Q8IXI2, Q9UBY8, Q96JA1, Q9UBY5, Q11201, Q9UBY0, Q9Y4A9, Q86SM8, Q3ZCQ3, Q86SM5, Q6AI14, Q8N912, Q96NA8, Q07075, Q494W8, P22413, Q7Z6W1, Q8NFT8, Q9NSD7, Q13454, Q8N8Q9, Q86VB7, Q8N8Q8, P47900, P01133, Q9NYZ4, Q9NYZ2, Q8NC54, Q8NBT3, Q04609, Q3MIR4, A8MWY0, O75074, P52569, Q9UGI6, Q16706, Q7Z2D5, Q86VE9, P21802, O75084, P98073, Q8N8R3, P51787, Q13332, P35590, Q99442, Q9UBX8,…	6298	4911	19113	1.10243	4.33689e-05
SP_PIR_KEYWORDS	developmental protein	332	5.24984	4.31396e-09	Q15475, Q1MX18, Q6UXK2, O14788, P78415, P85037, P43034, O95393, Q9C0E8, O75197, O14786, Q8TC71, P78545, Q9GZX9, Q6ZMI3, Q14093, P55316, O75553, P52952, Q9UJU5, Q9UPZ9, Q15464, Q13562, O95257, P78426, O60902, Q8ND56, Q9UL68, Q9NY59, Q02078, Q9Y5W5, P47902, Q8N5V2, Q86YR5, Q02962, Q9ULK5, P17677, Q13591, P41221, Q9NP62, Q53QV2, Q6UWI4, O95754, Q9H694, Q96GD3, Q9UBI9, Q8TCX1, P06241, O75084, Q9GZZ0,…	6300	779	19235	1.30122	4.01198e-06
GOTERM_CC_FAT	GO:0045202~synapse	174	2.75142	4.67517e-09	Q9P021, Q9C0E4, Q9HC10, Q8N3V7, P30542, P39086, P19022, Q13002, Q86UR5, Q8WVH0, Q16623, P56545, Q8NB66, P48169, Q13286, Q7L1I2, Q9BYB0, Q9ULU8, P08172, P17661, Q9NQX3, Q9C0D5, P15260, Q9C0D0, O00499, Q9H2B2, Q14714, P46939, Q92870, O14795, P42261, Q494W8, P30926, O14994, P21579, Q13003, Q99928, Q8TEH3, Q6P2G1, Q6S5L8, Q9P1A6, Q7Z7J9, O43424, Q99571, Q99572, P28472, Q16099, Q96A65, Q9H426, P17677,…	4348	355	12782	1.44089	3.97857e-06
GOTERM_CC_FAT	GO:0031226~intrinsic to plasma membrane	506	8.00127	4.86574e-09	Q9H2J7, P17658, P01130, Q13571, Q9UBY5, P50406, Q16827, P27037, Q07075, Q9Y6J6, O75954, Q9UKF5, Q8NHU3, Q494W8, P30926, Q9NSD7, P47900, Q86VB7, P14416, Q99571, Q99572, Q6P2N6, Q04609, Q16099, Q08708, P13671, P52569, O75473, Q9UGI6, O75781, O95754, Q7Z2D5, Q16849, O75882, P20309, Q13586, P07948, P51787, Q13639, Q5RIY5, P53708, Q13332, P16144, P35590, Q92819, P21145, O95965, Q9UGH3, Q08174, P07550,…	4348	1215	12782	1.22429	4.14074e-06
INTERPRO	IPR013098:Immunoglobulin I-set	81	1.28083	5.04138e-09	O60500, Q16270, O94898, Q8N475, P82987, Q3SXY7, Q6UXK2, Q7Z3B1, Q8IZU9, Q7L985, O00533, P23468, O75962, Q00872, P54296, P16234, P13591, Q92626, Q01973, Q96JA1, O43699, Q01974, Q92823, B4DRH7, Q14896, Q02246, Q6UXK5, Q8TDY8, Q8IVU1, P98160, Q9HCK4, A1KZ92, Q7Z553, Q12860, Q9P232, Q9NSI5, O75325, Q9Y6N7, P17948, Q8WX77, Q16288, Q96NI6, Q7Z5N4, Q9P2J2, P35968, P0C6S8, Q6MZW2, Q2VWP7, O14498, Q15262,…	5641	138	16659	1.7334	2.1098e-05
GOTERM_BP_FAT	GO:0048812~neuron projection morphogenesis	115	1.81847	8.21263e-09	P09936, P43034, P61073, Q96PX8, O14786, P54753, O14514, P61764, Q02246, P25054, P55316, Q99608, P52951, Q9C0K0, P10415, Q96NI0, Q9Y6R0, P06703, O60282, P54826, Q92870, P54762, P54764, P42702, P48061, P14416, Q02962, O60609, Q99835, P17677, Q13591, P43354, Q9BPU6, O95754, Q6ZN44, Q7Z2D5, O60674, P55283, Q7L576, O75385, P10070, P43146, P07196, P05067, P50458, O60861, Q9NY97, Q9H5Y7, Q05397, O60462,…	4673	213	13528	1.56299	4.70737e-05
GOTERM_BP_FAT	GO:0006928~cell motion	224	3.54206	9.12551e-09	Q15475, Q99985, Q9NY43, P43034, P16581, P61073, O75197, O14786, P01303, P55316, O75553, P52951, P01127, O00401, Q07075, Q9BYC5, P04035, Q96JB1, P78536, P09493, Q8NFT8, O60315, P14416, O60609, P18206, P17677, Q13591, Q9BPU6, O76080, Q8WTV0, O75781, O95754, Q9UKW4, P43405, P06241, P11215, P07949, O75385, P09172, P10070, P43146, P14921, Q96CG8, Q13976, Q9NY97, Q5T4B2, Q05397, Q969G2, O75094, P29034,…	4673	475	13528	1.36519	5.23061e-05
SP_PIR_KEYWORDS	transmembrane	1791	28.3207	9.34246e-09	P01130, O95528, A2RU67, Q8IXI2, Q9UBY8, Q96JA1, Q9UBY5, Q11201, Q9UBY0, Q9Y4A9, Q86SM8, Q3ZCQ3, Q86SM5, Q6AI14, Q8N912, Q96NA8, Q07075, Q494W8, P22413, Q7Z6W1, Q8NFT8, Q9NSD7, Q13454, Q8N8Q9, Q86VB7, Q8N8Q8, P47900, P01133, Q9NYZ4, Q9NYZ2, Q8NC54, Q8NBT3, Q04609, Q3MIR4, A8MWY0, O75074, P52569, Q9UGI6, Q16706, Q7Z2D5, Q86VE9, P21802, O75084, P98073, Q8N8R3, P51787, Q13332, P35590, Q99442, Q9UBX8,…	6300	4973	19235	1.09958	8.68845e-06
GOTERM_CC_FAT	GO:0005887~integral to plasma membrane	494	7.81151	9.83364e-09	Q9H2J7, P17658, P01130, Q13571, Q9UBY5, P50406, Q16827, P27037, Q07075, Q9Y6J6, O75954, Q9UKF5, Q8NHU3, Q494W8, P30926, Q9NSD7, P47900, Q86VB7, P14416, Q99571, Q99572, Q6P2N6, Q04609, Q16099, Q08708, P13671, P52569, O75473, Q9UGI6, O75781, O95754, Q7Z2D5, Q16849, O75882, P20309, Q13586, P07948, P51787, Q13639, Q5RIY5, P53708, Q13332, P16144, P35590, Q92819, P21145, O95965, Q9UGH3, Q08174, P07550,…	4348	1188	12782	1.22242	8.36839e-06
GOTERM_BP_FAT	GO:0048666~neuron development	168	2.65655	1.15042e-08	Q14469, P09936, P11137, P43034, P61073, Q96PX8, P78411, O14786, P54753, O14514, P61764, Q02246, P25054, Q99608, P55316, P52951, Q9C0K0, P49619, P10415, Q96NI0, Q9Y6R0, P06703, P46934, P54826, O60282, Q92870, P54762, P54764, P42702, P48061, O00570, P14416, Q96PB7, O60609, Q02962, Q96KN7, Q99835, P17677, Q13591, P43354, Q9BPU6, Q9NR64, P61812, Q9P121, Q15784, O95754, P41743, Q6ZN44, O60674, Q7Z2D5,…	4673	339	13528	1.43465	6.594e-05
UP_SEQ_FEATURE	domain:Fibronectin type-III 2	75	1.18596	1.51615e-08	Q969J5, P32927, P23468, O00533, Q92729, Q00872, P54296, P13591, Q99715, Q92823, B4DRH7, P54753, Q14896, Q9Y2H6, Q02246, Q8TDY8, P28827, P48357, Q99062, Q16827, Q15375, Q8IVU1, Q9HCK4, Q12860, Q9P232, P30530, Q12913, Q9Y6N7, Q7Z5N4, P54762, Q9P2J2, P08069, P42702, P54764, P54760, Q2VWP7, P26992, Q15262, P29317, Q9BWV1, Q53EP0, Q9UQ52, Q5DID0, Q8NI17, P10586, Q8TD84, Q99665, P29320, P29323, P29322,…	6298	130	19113	1.75083	0.000170916
GOTERM_CC_FAT	GO:0044456~synapse part	127	2.00822	1.55339e-08	Q9P021, Q9C0E4, Q8N3V7, P30542, P39086, Q13002, Q86UR5, Q16623, Q13286, P48169, Q7L1I2, Q9BYB0, P08172, Q9NQX3, Q9C0D5, P15260, O00499, Q9H2B2, P46939, Q14714, P42261, Q494W8, P30926, O14994, P21579, Q13003, Q99928, Q6P2G1, Q6S5L8, Q9P1A6, Q7Z7J9, O43424, Q99571, P28472, Q16099, Q96A65, Q14160, Q12929, Q9ULK0, O15547, Q15303, Q9Y250, Q12791, O95754, Q8IYJ3, Q9NZV8, Q8TDJ6, Q5S007, P20309, P07948,…	4348	246	12782	1.51767	1.32193e-05
UP_SEQ_FEATURE	domain:Fibronectin type-III 4	43	0.679949	2.12281e-08	Q15262, Q53EP0, O00533, P23468, Q9UQ52, Q92729, P54296, Q99715, Q92823, B4DRH7, Q8NI17, P10586, Q8TD84, Q99665, Q9Y2H6, Q02246, Q8TDY8, P28827, Q99062, P48357, Q16827, Q58EX2, Q12860, Q9P232, P43146, Q12913, Q13332, P16144, O75445, Q7Z5N4, P52179, Q99650, O14522, Q4ZHG4, P42702, Q92859, Q16473, Q8IWV2, Q2VWP7, Q92752, P40189, O94779, O60469	6298	62	19113	2.10476	0.000239297
GOTERM_CC_FAT	GO:0030424~axon	89	1.40734	2.35316e-08	P09936, Q14571, P37840, P01258, P30542, P02686, P13591, Q13002, O75056, O14786, B4DRH7, Q9H2E6, Q02246, P25054, P08172, P20366, P38935, P21728, Q9HCK4, P18825, Q96NI0, P57796, P30531, Q9Y6N7, P48745, A4D1G6, P29120, Q15223, P25929, Q12955, Q13003, O60741, Q13418, Q96EV8, P14416, Q13255, Q99571, P46821, Q99572, Q8NEJ9, P00918, P28472, Q16099, P27105, P17677, P29972, Q9NVA2, P61812, Q9BY67, Q9Y252,…	4348	159	12782	1.64552	2.00252e-05
UP_SEQ_FEATURE	domain:Fibronectin type-III 1	75	1.18596	2.3655e-08	Q969J5, P32927, P23468, O00533, Q92729, Q00872, P54296, P13591, Q99715, Q92823, B4DRH7, P54753, Q14896, Q9Y2H6, Q02246, Q8TDY8, P28827, P48357, Q99062, Q16827, Q15375, Q8IVU1, Q9HCK4, Q12860, Q9P232, P30530, Q12913, Q9Y6N7, Q7Z5N4, P54762, Q9P2J2, P08069, P42702, P54764, P54760, Q2VWP7, P26992, Q15262, P29317, Q9BWV1, Q53EP0, Q9UQ52, Q5DID0, Q8NI17, P10586, Q8TD84, Q99665, P29320, P29323, P29322,…	6298	131	19113	1.73747	0.000266651
SP_PIR_KEYWORDS	transmembrane protein	276	4.36433	3.57357e-08	P17658, P01130, P10620, P16581, P61073, O43490, Q08828, P26572, P50406, Q16827, P98160, P27037, Q7RU08, Q5KU26, Q07075, Q8N0V5, Q969V1, P22413, Q494W8, P46089, P30926, P21579, P47900, Q86VB7, P14416, P01133, Q6P2N6, Q16099, Q04609, Q6DU44, P27930, P09669, Q09327, Q09328, Q01959, Q8WTV0, P21802, Q16849, P98073, P11215, Q9NS67, P20309, P13765, P07949, Q13639, P10635, P43146, P43005, P20815, P16144,…	6300	642	19235	1.31258	3.32336e-05
GOTERM_BP_FAT	GO:0040012~regulation of locomotion	104	1.64453	3.63645e-08	P30542, P62070, Q92729, O15520, P09601, O95393, P61073, P25054, P01127, P10415, Q8WUI4, P31146, Q96QB1, P04085, P78536, P24043, P09493, P48061, P55290, Q9UKV0, P14416, P46663, Q15262, P18206, Q02817, O60271, P61812, Q15303, Q8WWN8, Q8WTV0, Q13017, O60674, P17301, P09619, P28482, P07942, Q5JRA6, Q59HG2, P00813, O15296, Q13233, P35590, Q9NYA1, Q9Y4H2, P09603, P21453, P40189, P10301, P21359, P07093,…	4673	192	13528	1.56809	0.000208419
SP_PIR_KEYWORDS	Proto-oncogene	116	1.83428	3.86946e-08	P34910, P62070, P04198, Q9UM73, Q9NYL2, P49915, Q8TDM0, P55197, P11274, P15153, Q06455, Q15532, P01127, P10415, P06400, Q96A58, Q01105, P49589, P30530, Q969V6, Q01196, P16591, Q9BQ52, P55199, Q06136, Q96GG9, Q16633, Q9BZH6, A6NDS4, P51825, O95467, Q99835, P12755, Q03112, P06239, Q92794, P22681, P11387, Q9H6U6, O00470, Q6J9G0, P41743, O60674, P09619, P15036, P06241, P00540, P01100, P07947, Q9HBE1,…	6300	230	19235	1.53986	3.59853e-05
SP_PIR_KEYWORDS	cell junction	183	2.89374	4.45037e-08	Q9P021, Q9HC10, Q8N3V7, P39086, Q9Y2D8, Q8WUP2, Q92729, Q13002, Q86UR5, Q7L0Q8, Q8WVH0, Q16623, O95452, P56545, P48169, Q8NB66, Q16625, P33151, Q7L1I2, Q9BYB0, P25054, Q9UKL4, Q9ULU8, P08172, Q9NQX3, Q9C0D5, Q99569, Q13153, P48059, Q7Z5R6, Q9C0D0, Q969M2, Q9H2B2, Q14714, P46939, Q9BQL6, O14795, P42261, Q494W8, P30926, O14994, P21579, Q13003, Q99928, Q8TEH3, Q6S5L8, Q9P1A6, Q96QZ0, Q7Z7J9, O43424,…	6300	399	19235	1.40033	4.13876e-05
GOTERM_BP_FAT	GO:0022610~biological adhesion	310	4.90196	4.87383e-08	O60500, Q14469, Q7Z3B1, Q96KG7, P13591, P16581, O14786, Q5DX21, O43184, P61764, O75553, P98160, Q13751, Q9P232, Q99569, P78325, P16591, Q96QB1, Q14714, P78536, P24043, P13598, Q9P2E7, P61587, Q9NYZ4, Q96PQ1, P18206, P0C091, Q92692, P98066, Q13591, Q96F07, Q99435, P56856, P35609, Q9P121, Q8WTV0, Q96B33, Q4LDE5, Q2UY09, Q17RW2, Q8WU66, Q13449, P43405, P07942, P22303, P11215, P07949, Q13835, P53708,…	4673	701	13528	1.28021	0.000279329
GOTERM_BP_FAT	GO:0051270~regulation of cell motion	104	1.64453	5.17151e-08	P30542, P62070, Q92729, P09601, O95393, P61073, O14786, P25054, P01127, P10415, Q8WUI4, P31146, Q96QB1, P04085, P78536, P24043, P09493, P48061, P55290, Q9UKV0, P14416, P46663, Q15262, P18206, Q02817, O60271, P61812, Q15303, Q8WWN8, Q8WTV0, Q13017, P12814, O60674, P17301, P09619, P28482, P07942, Q5JRA6, P23497, Q59HG2, P00813, P07948, O15296, Q13233, P14921, P35590, Q9NYA1, Q9Y4H2, P09603, P21453,…	4673	193	13528	1.55996	0.000296387
GOTERM_BP_FAT	GO:0007155~cell adhesion	309	4.88615	6.35698e-08	O60500, Q14469, Q7Z3B1, Q96KG7, P13591, P16581, O14786, Q5DX21, O43184, P61764, O75553, P98160, Q13751, Q9P232, Q99569, P78325, P16591, Q96QB1, Q14714, P78536, P24043, P13598, Q9P2E7, P61587, Q9NYZ4, Q96PQ1, P18206, P0C091, Q92692, P98066, Q13591, Q96F07, Q99435, P56856, P35609, Q9P121, Q8WTV0, Q96B33, Q4LDE5, Q2UY09, Q17RW2, Q8WU66, Q13449, P43405, P07942, P22303, P11215, P07949, Q13835, P53708,…	4673	700	13528	1.2779	0.000364315
GOTERM_BP_FAT	GO:0048858~cell projection morphogenesis	126	1.99241	6.59154e-08	P09936, P43034, P61073, Q96PX8, O14786, Q9UG01, P54753, O14514, P61764, Q02246, P25054, P55316, Q99608, P52951, Q9C0K0, P10415, Q96NI0, Q9Y6R0, P06703, O60282, P54826, Q92870, P54762, P54764, P42702, P48061, P14416, Q02962, O60609, Q99835, Q9ULK5, P17677, Q13591, P43354, Q9BPU6, O95754, Q6ZN44, Q7Z2D5, O60674, P55283, Q7L576, Q13099, Q8TCX1, O75385, P10070, P43146, P07196, P05067, O60861, Q9NY97,…	4673	245	13528	1.48882	0.000377756
SP_PIR_KEYWORDS	cell adhesion	191	3.02024	7.36412e-08	Q16270, O60500, Q96KG7, Q7Z3B1, P19022, Q9Y2D8, Q8WUP2, Q92729, P13591, Q99715, P16581, P26006, Q5DX21, Q14896, P26012, O14514, O43184, P33151, Q02246, P22223, Q13751, P12111, Q99569, Q9P232, Q5M8T4, O14917, P55286, P55287, Q9BQL6, P55289, P24043, P13598, Q07507, P55290, Q9P2E7, O15018, Q14993, Q9NYZ4, Q96PQ1, Q6V1P9, P18206, P0C091, Q92692, P98066, Q9UQ52, Q96F07, Q16653, P35222, P78380, Q9P121,…	6300	422	19235	1.38189	6.84839e-05
GOTERM_BP_FAT	GO:0030334~regulation of cell migration	93	1.47059	7.74162e-08	P05019, P30542, P62070, Q92729, Q96RU8, P16234, Q93096, P09601, P78504, O95393, P61073, Q9BZE4, Q13822, P20800, P27986, P05305, P25054, P20366, P28827, P21728, P25103, P01127, P10415, P31146, Q8WUI4, Q9UBC0, P17948, Q96QB1, P04085, P63000, Q9BYG5, P78536, P24043, P08069, P09493, Q13393, P35968, P48061, P55290, Q8NG19, Q13418, Q9UKV0, P14416, P15692, Q99967, P46663, P00747, Q15262, P18206, Q02817,…	4673	169	13528	1.59307	0.000443651
GOTERM_CC_FAT	GO:0030054~cell junction	234	3.70019	8.31988e-08	Q9P021, Q9HC10, P39086, P41240, Q86UR5, Q7L0Q8, Q8WVH0, Q8NB66, Q9BYB0, Q9NQX3, Q9C0D5, Q99569, Q7Z5R6, Q9C0D0, Q96QB1, Q14714, P46939, O14795, P78536, Q494W8, P30926, O14994, P21579, Q9P1A6, Q99571, Q99572, Q16099, Q99439, Q9UGI8, P18206, Q92692, P17677, Q9ULK0, Q9UDY2, Q96F07, P56856, P35609, Q8TDJ6, Q96B33, Q5T2T1, P22303, P20309, Q9GZZ6, Q9HBM0, Q7Z7G2, Q13835, Q674X7, Q9ULJ8, Q92817, P23415,…	4348	518	12782	1.32799	7.07996e-05
GOTERM_BP_FAT	GO:0035295~tube development	115	1.81847	8.52748e-08	Q15475, Q14469, P05549, Q99814, P04198, O15520, P61073, P49810, O14786, Q9UG01, O43318, O95450, Q9BYB0, P52952, P52951, P50281, P49715, P10415, O43521, Q5M8T4, Q14790, Q8NFU5, Q96QB1, P04085, P48061, O15119, O60315, Q15672, O00712, Q02447, P01133, Q9ULT8, Q02962, Q9H334, Q8WW38, Q92908, Q9ULK5, Q14160, Q13591, P41221, P35222, P05230, Q16706, Q9UBI9, Q13099, O60476, P12644, P12643, P00813, P07949,…	4673	220	13528	1.51326	0.000488676
UP_SEQ_FEATURE	domain:Fibronectin type-III 3	52	0.822264	9.18174e-08	Q969J5, P23468, O00533, Q00872, P54296, Q92729, Q99715, Q92823, B4DRH7, Q14896, Q02246, Q9Y2H6, Q8TDY8, P28827, Q99062, P48357, Q16827, Q9HCK4, Q12860, Q9P232, Q12913, Q9Y6N7, Q7Z5N4, P08069, P42702, Q2VWP7, Q15262, Q9BWV1, Q53EP0, Q9UQ52, Q8NI17, P10586, Q99665, Q8TD84, Q59HG2, Q58EX2, P43146, Q13332, P35590, P16144, O75445, P52179, Q99650, O14522, Q4ZHG4, Q92859, Q16473, Q8IWV2, Q92752, P40189,…	6298	83	19113	1.9013	0.00103461
GOTERM_BP_FAT	GO:0007242~intracellular signaling cascade	520	8.22264	9.20688e-08	P46940, Q6DN14, B2RTY4, Q13574, Q8IXI2, Q8NET5, Q6DN12, Q9BYB4, Q9UBY5, Q7L0Q8, Q08828, Q8NB66, Q16828, P01303, Q9NRJ4, Q9BYB0, P50406, O75553, P22694, Q9UPZ9, Q96SB4, P98077, Q5KU26, P59046, Q8TB45, Q9NP99, Q13562, P46934, Q494W8, P14314, P52630, Q9NSD7, Q92529, P61587, Q8WXI4, P47900, P01133, P14416, Q99572, P52564, Q969W9, P40617, Q9UKE5, Q6UWZ7, P57729, P47211, Q8NG66, P27348, P41743, Q8WXJ9,…	4673	1256	13528	1.19854	0.000527599
GOTERM_BP_FAT	GO:0001944~vasculature development	128	2.02404	9.60256e-08	Q99985, Q99814, P19022, O15520, P09601, P61073, O14786, P51532, O43318, P33151, P52952, P48357, P52951, P50281, Q9UBP5, Q9P2D1, Q07075, Q15464, O95980, Q5M8T4, Q14790, Q12913, P54821, Q96LR9, P04085, P48061, P41970, P55290, Q8WWQ8, O15119, P01133, P31151, Q16539, Q99835, Q8IU80, P35368, Q8WW38, P50461, Q13591, O76080, P61812, P05230, P35222, Q07352, Q9H1Y0, P12644, O60479, P09172, Q9ULJ6, Q7Z3E1,…	4673	251	13528	1.4763	0.000550267
GOTERM_BP_FAT	GO:0032990~cell part morphogenesis	130	2.05566	1.03332e-07	P09936, P43034, P61073, Q96PX8, O14786, Q9UG01, P54753, O14514, P61764, Q02246, P25054, P55316, Q99608, P52951, Q9C0K0, P10415, Q96NI0, Q9Y6R0, P06703, O60282, P54826, Q92870, P54762, P54764, P42702, P48061, P14416, O60313, Q02962, O60609, Q99835, Q9ULK5, P17677, Q13591, P43354, Q9BPU6, O95754, Q6ZN44, Q7Z2D5, O60674, P55283, Q7L576, Q13099, Q8TCX1, O75385, P10070, P43146, P07196, P05067, O60861,…	4673	256	13528	1.47008	0.000592123
GOTERM_BP_FAT	GO:0031175~neuron projection development	129	2.03985	2.03222e-07	P09936, P11137, P43034, P61073, Q96PX8, O14786, P54753, O14514, P61764, Q02246, P25054, P55316, Q99608, P52951, Q9C0K0, P10415, Q96NI0, Q9Y6R0, P06703, P46934, O60282, P54826, Q92870, P54762, P54764, P42702, P48061, P14416, Q02962, O60609, Q99835, P17677, Q13591, P43354, Q9BPU6, Q9NR64, O95754, Q6ZN44, Q7Z2D5, O60674, P55283, Q7L576, P07942, O75385, P39905, P10070, P43146, P07196, P05067, Q13976,…	4673	256	13528	1.45877	0.00116419
GOTERM_BP_FAT	GO:0019932~second-messenger-mediated signaling	120	1.89753	2.28215e-07	O60503, O43614, P30542, Q6DN14, P35346, Q6DN12, P16581, Q08116, Q9UBY5, P28566, Q08828, O43181, Q9HBX9, P46094, P01303, P50406, P08172, P41968, P22694, Q9GZQ4, P13500, P34969, P46089, Q9NSD7, Q9GZY6, P47900, P14416, P49146, O95467, P35368, P35408, P35367, P30679, Q9Y4G8, P49286, P28336, O76083, P47211, P01286, Q12788, O00750, P38405, P35372, Q13639, O60266, Q14833, P28223, P28222, P25101, P30556,…	4673	235	13528	1.47826	0.00130728
GOTERM_BP_FAT	GO:0035239~tube morphogenesis	73	1.15433	2.40845e-07	O60353, Q15475, Q9BXB1, P05019, P05549, P04198, O15520, P61073, Q9UG01, O14786, Q15699, P62136, O43318, P05305, Q9BYB0, P23760, O15178, P52952, P52951, Q99958, P50281, P10415, Q12946, O43521, Q14790, O00622, Q8NFU5, P17948, Q96QB1, P35968, P48061, P37173, Q13418, Q99466, O15119, Q15672, O60315, P15692, P01133, Q96B86, Q9ULT8, Q92570, Q02962, Q9ULK5, Q14160, Q13591, P35222, Q9UPY3, P12644, O95409,…	4673	127	13528	1.66401	0.00137957
INTERPRO	IPR008957:Fibronectin, type III-like fold	96	1.51803	4.6147e-07	O60500, Q969J5, P32927, Q3SXY7, O00533, P23468, Q92729, P54296, Q00872, P13591, Q99715, Q92823, B4DRH7, P54753, Q14896, Q9Y2H6, Q02246, Q8TDY8, P28827, P48357, Q99062, Q16827, Q15375, Q8IVU1, P49221, P23470, Q9HCK4, P23471, P24394, P15260, Q8N957, Q12860, Q9P232, P12111, P30530, Q12913, Q9Y6N7, Q96NI6, Q7Z5N4, P54762, Q9P2J2, P16452, P08069, P42702, P54764, P21980, P54760, Q01344, Q2VWP7, Q9NQ86,…	5641	184	16659	1.5408	0.00192939
GOTERM_BP_FAT	GO:0040017~positive regulation of locomotion	59	0.932954	4.97697e-07	P05019, P62070, P16234, O15520, Q93096, O94813, P20800, P27986, P05305, P25054, P20366, P25103, P21728, P51679, P01127, P10415, P31146, Q8WUI4, P17948, Q9UBC0, P04085, P78536, P08069, Q13393, P35968, P48061, P55290, Q8NG19, Q13418, Q9UKV0, P15692, P46663, O60271, P61812, Q15303, P09958, Q8WTV0, Q13017, P17301, O60674, P09619, P28482, P07942, P13726, Q5JRA6, P07996, Q86YL7, P13521, Q9NYA1, Q14005,…	4673	98	13528	1.74287	0.00284874
GOTERM_BP_FAT	GO:0001568~blood vessel development	123	1.94497	5.14319e-07	Q99985, Q99814, P19022, O15520, P09601, P61073, O14786, P51532, O43318, P33151, P52952, P48357, P52951, P50281, Q9UBP5, Q9P2D1, Q07075, Q15464, O95980, Q5M8T4, Q14790, Q12913, P54821, Q96LR9, P04085, P48061, P41970, P55290, Q8WWQ8, O15119, P01133, P31151, Q16539, Q99835, Q8IU80, P35368, Q8WW38, P50461, Q13591, P61812, P35222, P05230, Q07352, Q9H1Y0, P12644, O60479, P09172, Q9ULJ6, Q7Z3E1, P02452,…	4673	245	13528	1.45337	0.00294374
GOTERM_CC_FAT	GO:0030425~dendrite	87	1.37571	5.73868e-07	Q9C0E4, Q9P021, Q7Z3B1, Q8N3V7, P30542, P39086, P11137, Q13002, Q12772, P78509, P32298, P08172, P63252, P21728, P25103, Q15375, Q9NS82, P15260, P49841, P48745, P29120, P01185, Q9P2J2, Q8NFT8, Q05682, Q8TEH3, Q13003, O60741, Q6P2G1, Q13418, Q9P1A6, Q7Z7J9, P14416, O60313, Q13255, Q99571, P46821, Q8NEJ9, Q6ZT98, Q16099, Q96A65, Q14444, P00441, Q9NVA2, Q9BPU6, Q9NR64, O15547, Q9Y250, P51159, P35222,…	4348	163	12782	1.56906	0.000488242
SP_PIR_KEYWORDS	transferase	541	8.55471	6.02286e-07	Q13574, O75962, Q99558, Q96H96, Q6ZWT7, Q96P11, O15217, Q11201, P26572, Q96QP1, P52789, Q9NYY3, Q8IUH4, P22694, Q9UPZ9, P27037, Q96Q11, Q96SB4, Q8N0V5, Q9H2K2, Q9BYC5, Q8NFU5, Q7Z4G4, Q9UBZ9, O15228, Q4AE62, Q8NHU3, Q6Y288, Q8NI60, Q16831, Q96C45, Q13557, Q10471, Q99570, Q92903, P53609, P52564, Q2M2I8, Q9UKE5, Q969W1, Q8NG66, Q6J9G0, P41743, P21802, Q7L1S5, P07947, P07949, Q08188, Q5VZE5, O75676,…	6300	1394	19235	1.18491	0.000559969
UP_SEQ_FEATURE	compositionally biased region:Ser-rich	189	2.98861	6.18488e-07	Q8WYQ9, Q7Z589, Q3SXY7, Q96KG7, Q6DN14, Q8IUG5, P19022, A7MD48, Q6ZU65, Q86UR5, Q8TC71, Q9HCG8, Q9H6S0, Q86YJ7, O14513, Q96H15, Q9H7S9, Q14671, P33151, Q96QP1, Q5SYE7, P25054, O43312, P22223, Q9C0D5, Q6AWC2, Q8TB45, Q8N488, Q9H1K0, Q2Q1W2, Q9HCH5, P46934, Q9Y2K5, Q9P2N6, Q9UL68, Q96EZ8, O43474, Q9P2F6, Q9P0W5, Q8N1G1, Q9P2F8, O15018, Q2LD37, Q7Z5J4, Q8TAK6, Q6PCT2, Q9HBH5, Q9ULT8, Q92879, Q2KJY2,…	6298	425	19113	1.34958	0.00694859
INTERPRO	IPR003961:Fibronectin, type III	98	1.54965	6.88147e-07	O60500, Q3SXY7, P32927, Q92729, P13591, Q99715, Q6VMQ6, P54753, Q14896, Q02246, Q6UXK5, P48357, Q16827, P24394, Q9P232, P30530, P12111, Q12913, Q96NI6, Q5R3F8, P54762, P42702, P54764, P54760, Q96FC7, Q9HBE5, P26992, Q15262, Q9UQ52, Q5DID0, P10586, Q99665, Q59HG2, Q6UXL0, Q7Z7G0, P43146, Q9ULH4, Q9NZU0, Q13332, P16144, Q63HQ2, P35590, Q8IWZ5, Q9BXP8, Q99650, O14522, Q4ZHG4, Q16473, P40189, O94779,…	5641	190	16659	1.52323	0.00287575
GOTERM_BP_FAT	GO:0048514~blood vessel morphogenesis	108	1.70778	8.35588e-07	Q99985, Q99814, P19022, O15520, P09601, P61073, O14786, P51532, O43318, P52952, P48357, P52951, P50281, Q9UBP5, Q07075, Q15464, Q5M8T4, Q14790, Q12913, P54821, Q96LR9, P04085, P41970, P48061, P55290, Q8WWQ8, P31151, P01133, Q16539, Q99835, Q8IU80, P35368, Q8WW38, P50461, Q13591, P61812, P35222, P05230, Q07352, Q9H1Y0, P12644, P09172, Q9ULJ6, Q7Z3E1, P25101, Q05397, O60462, P31371, P21453, P03950,…	4673	211	13528	1.48176	0.00477814
SP_PIR_KEYWORDS	signal	1182	18.6907	1.11717e-06	P16278, P01130, P08603, Q76B58, Q96JA1, Q6P5S2, Q7Z4F1, Q6UWX4, Q96KW9, Q6UWY0, P01303, Q3ZCQ3, P01127, P98095, P27037, Q9GZN4, Q8N271, Q9UKF5, Q2MKA7, Q494W8, Q9NQE7, P30926, P14314, Q8NFT8, Q6NSX1, Q86VB7, Q96KX0, Q9NYZ4, P01133, P83859, Q8NC54, Q96PQ1, P53634, Q96PQ0, Q8IZF2, Q16099, P00995, A8MWY0, O75074, P98066, P13671, Q99435, O75473, Q6PEW0, Q13449, P21802, O75084, O75882, Q8N8R5, Q9BS86,…	6300	3250	19235	1.11042	0.00103843
KEGG_PATHWAY	hsa04080:Neuroactive ligand-receptor interaction	137	2.16635	2.71e-09	P35348, O43614, Q8NFN8, P30542, P39086, P35346, Q13002, Q9UBY5, P28566, Q9HBX9, P48169, P50406, P08172, P41968, P48357, Q9GZQ4, P34969, Q969V1, Q96RJ0, P42261, O43193, Q13003, Q99928, P47900, P14416, P01215, P46663, O43424, Q99571, Q6P2N6, Q99572, P28472, P49146, Q16099, P35368, P35408, P35367, Q9ULK0, O15547, P49286, P28336, P47211, P43088, P20309, P35372, Q14831, Q13639, P47869, P10828, P28223,…	1808	256	5085	1.50513	5.26e-07
GENETIC_ASSOCIATION_DB_DISEASE	alcohol dependence	24	0.379507	2.5548e-05	P14867, P00326, P00325, Q8N1C3, P34998, P05091, P01303, P32239, P32238, P23975, P35372, P40394, P18507, P47869, P18505, P28223, P28222, P43004, P08908, Q13003, Q99928, P14416, P35462, P21554, Q32M78	1176	30	3028	2.05986	0.0824486
OMIM_DISEASE	Many sequence variants affecting diversity of adult human height	75	1.18596	5.17e-06	P82987, Q9NXF8, Q13237, Q14432, P04733, P06454, Q16630, Q8IZL9, Q9NYB5, Q8NG97, Q9UHP6, P11274, P49790, Q9Y657, P28328, P22004, O95619, Q96QV1, P41212, Q0VAM2, P52926, Q8IXY8, Q8IUD6, Q13950, Q8IYU2, Q9BV73, Q6P2G1, Q9BUK0, Q8TE56, P01210, Q03113, Q6PIS1, Q6DJT9, Q9H0B8, Q9Y6G3, Q5BKY1, Q8N3X6, Q7L014, P15814, Q96RS0, Q53QV2, Q14694, Q5EE01, Q8IZC6, O00461, Q9H6U6, Q86UP3, Q96JM2, P40123, Q9H324,…	1253	142	3671	1.54741	0.00915977
YRI
SP_PIR_KEYWORDS	phosphoprotein	2070	43.9397	7.47658e-25	Q9UGK8, Q9UGK3, Q13469, Q6P3S6, Q01432, P98095, Q9Y4A5, Q07075, Q8NFU5, Q8NFT8, Q5T4D3, P47900, Q86VB7, Q9NSD9, Q9P1A6, P98082, Q49A92, O95886, Q9NYZ2, Q5THR3, P01138, Q9UGI8, P12755, Q8TD94, Q9BRX2, P52569, P12757, Q99436, O75674, Q13316, Q8NG66, P41743, Q7Z2D5, Q13449, Q86T03, P21802, O75081, Q9BW85, Q9H4L5, Q9H000, P51787, Q5BKZ1, P14921, Q9H009, P14923, Q9UGH3, Q53GL7, Q5T035, Q13322, P55085,…	4701	7263	19235	1.16615	6.35509e-22
SP_PIR_KEYWORDS	polymorphism	3093	65.6549	2.25294e-21	Q9NUZ1, Q9UGK8, Q9UGK3, Q5T953, Q86SM8, Q494X3, Q5XLT3, Q6P3S6, P98095, P14902, P13073, P47901, Q9P1A6, A0AV02, P47902, P98082, Q8N8Q3, P53634, Q04609, Q9UGI8, Q8TD94, Q9BRX2, Q96SA4, P40617, Q6UB35, P12757, Q9UGI6, P41743, Q7Z2D5, P21802, O75084, O75081, P98073, Q9H4L5, P14927, P14923, Q53GL7, Q5T036, Q5T035, Q16719, O75093, O75094, P21815, Q8NBV8, Q8WVD3, O14490, O75056, Q5T8P6, Q06730, Q8NC24,…	4701	11550	19235	1.09572	1.915e-18
UP_SEQ_FEATURE	sequence variant	3213	68.2021	4.25643e-21	Q9NUZ1, Q9UGK8, Q9UGK3, Q5T953, Q86SM8, Q494X3, Q5XLT3, Q6P3S6, P98095, P14902, P13073, P47901, Q9P1A6, A0AV02, P47902, P98082, Q8N8Q3, P53634, Q04609, Q9UGI8, Q8TD94, Q9BRX2, Q96SA4, P40617, B9ZVM9, Q6UB35, P12757, Q9UGI6, P41743, Q7Z2D5, P21802, O75084, O75081, P98073, Q9H4L5, P14927, P14923, Q53GL7, Q5T036, Q5T035, Q7Z2E3, Q16719, O75093, O75094, P21815, Q8NBV8, Q8WVD3, O14490, O75056, Q5T8P6,…	4700	11992	19113	1.08956	3.87207e-17
GOTERM_CC_FAT	GO:0005886~plasma membrane	1166	24.7506	6.53793e-21	Q9H2J7, P46940, P0C7N1, Q08828, Q7L0Q8, Q9Y4A9, Q86SM8, Q8WXH2, Q9BYB0, Q5XLT3, Q2M3G0, P27037, Q9GZN0, Q07075, Q9Y6J6, P46934, Q9UKF5, P46939, O75899, Q8NFT8, P21579, P47901, Q86VB7, P47900, Q9P1A6, P01135, O95886, Q16099, Q04609, Q9UGI8, Q8IZF5, Q969W9, P52569, Q8IZF7, Q9UGI6, P57729, P47211, P41743, Q7Z2D5, P06756, Q13449, Q13651, P21802, O75084, O75882, P22676, P51787, Q8NE71, Q8NDV2, Q8NG83,…	3236	3777	12782	1.21939	4.94921e-18
SP_PIR_KEYWORDS	alternative splicing	2085	44.2581	4.53086e-19	P16278, Q9NUZ1, Q9NYY8, Q9UBY9, Q9UGK8, Q5T953, Q13469, Q7Z2F6, Q11203, Q5XLT3, Q01432, P98095, Q9Y4A5, Q6JQN1, Q5T4D3, Q13454, Q8N8Q8, Q86VB7, Q9P1A6, A0AV02, P01135, P47902, P98082, Q49A92, Q9NYZ2, Q8N8Q3, Q5THR3, Q04609, Q9UGI8, P52569, B9ZVM9, Q6UB35, P12757, Q13316, Q8NG66, Q7Z2D5, Q86T03, P21802, O75081, Q8IXF0, Q9H4L5, Q3MIS6, P51787, Q5BKZ1, Q8N4B1, P14921, Q8NFW5, Q5VZF2, Q13438, Q7Z2E3,…	4701	7488	19235	1.13931	3.85123e-16
SP_PIR_KEYWORDS	glycoprotein	1275	27.0643	7.08733e-19	Q9H2J7, P0C7N1, P16278, O95528, Q76B58, Q08828, Q6UWX4, Q11201, Q96KW9, Q9Y4A9, Q9H8J5, Q11203, P13646, P98095, P27037, Q9GZN0, Q07075, Q9Y6J6, Q9UKF5, Q6Y288, O75899, Q8NFT8, P21579, P47901, Q86VB7, P47900, A0AV02, P01135, P53634, Q96PQ0, P01138, Q04609, Q16099, Q3MIR4, Q8IZF5, P52569, Q8IZF7, P21549, P47211, Q13316, Q7Z2D5, P06756, P57727, Q13449, Q13651, P21802, O75084, P98073, O75882, P51787,…	4701	4318	19235	1.20817	6.02423e-16
UP_SEQ_FEATURE	glycosylation site:N-linked (GlcNAc...)	1227	26.0454	3.85031e-18	Q9H2J7, P0C7N1, P16278, O95528, Q76B58, Q08828, Q6UWX4, Q11201, Q96KW9, Q9Y4A9, Q9H8J5, Q11203, P98095, P27037, Q9GZN0, Q07075, Q9Y6J6, Q9UKF5, Q6Y288, O75899, Q8NFT8, P21579, P47901, Q86VB7, P47900, A0AV02, P01135, P53634, Q96PQ0, P01138, Q16099, Q04609, Q3MIR4, Q8IZF5, P52569, Q8IZF7, P47211, Q13316, Q7Z2D5, P06756, P57727, Q13449, Q13651, P21802, O75084, P98073, O75882, P51787, Q8NDV1, Q8NG83,…	4700	4129	19113	1.20846	3.50263e-14
UP_SEQ_FEATURE	splice variant	2072	43.9822	1.66743e-16	P16278, Q9NUZ1, Q9NYY8, Q9UBY9, Q9UGK8, Q5T953, Q13469, Q7Z2F6, Q11203, Q5XLT3, Q01432, Q9Y4A5, Q6JQN1, Q5T4D3, Q13454, Q8N8Q8, Q86VB7, Q9P1A6, A0AV02, P01135, P47902, P98082, Q49A92, Q9NYZ2, Q8N8Q3, Q5THR3, Q04609, Q9UGI8, P52569, B9ZVM9, Q6UB35, P12757, Q13316, Q8NG66, Q7Z2D5, Q86T03, P21802, O75081, Q8IXF0, Q9H4L5, Q3MIS6, P51787, Q5BKZ1, Q8N4B1, P14921, Q8NFW5, Q5VZF2, Q13438, Q7Z2E3, Q13322,…	4700	7458	19113	1.12979	2.01994e-12
SP_PIR_KEYWORDS	cell membrane	678	14.3918	2.15264e-13	P46940, P0C7N1, Q7Z3B1, Q8NH49, Q13574, A6NND4, Q7L0Q8, Q5DX21, Q9Y4A9, Q86SM8, Q8WXH2, Q9BYB0, Q8NGT1, Q2M3G0, Q8NH53, Q9GZN0, O75365, Q8WZ92, Q86WB7, P31997, Q8WZ94, Q7Z5R6, Q9Y5F9, Q9Y5F8, Q9Y5F7, Q9Y5F6, Q9BQ51, P46939, O75899, Q8NFT8, Q9P2E7, P47901, Q86VB7, P47900, Q9P1A6, Q96R28, P01135, A6ND48, Q07912, P21439, O95886, Q8WWI5, P14222, P14410, Q6P2N6, P13796, Q8NGU2, Q16099, Q04609, Q8WZ84,…	4701	2194	19235	1.26443	1.82981e-10
SP_PIR_KEYWORDS	membrane	1725	36.6164	1.92268e-12	O95528, Q9UBY8, Q11201, Q9Y4A9, Q86SM8, Q9H8J5, Q11203, Q5XLT3, Q8N912, Q07075, P16260, P13073, Q8NFT8, Q13454, Q5T4D3, P47901, Q86VB7, Q8N8Q8, P47900, Q9P1A6, A0AV02, P01135, P98082, O95886, Q9NYZ2, Q04609, Q3MIR4, Q96SA4, P52569, Q9BRX8, Q9UGI6, O75674, P41743, Q7Z2D5, Q13449, Q86T03, P21802, O75084, P98073, O75081, P51787, P14927, Q8NG83, P14923, Q9UGH3, Q13326, Q0GE19, P55085, Q8NBV8, O14495,…	4701	6256	19235	1.12822	1.63428e-09
GOTERM_CC_FAT	GO:0044459~plasma membrane part	689	14.6253	3.17278e-12	Q9H2J7, Q13571, Q9NP85, Q7L0Q8, Q9BYB0, Q5XLT3, Q16820, P34741, P27037, Q07075, Q9Y6J6, P31997, Q7Z5R6, O75954, P46934, Q9UKF5, P46939, O75899, O75751, P21579, P47901, Q86VB7, P47900, Q9P1A6, P21439, O95886, Q99571, Q99572, Q6P2N6, P13796, Q16099, Q04609, Q9UGI8, P33241, P17677, Q01118, P52569, Q9UGI6, P57729, Q8IYJ3, O95754, P41743, Q7Z2D5, P06756, Q5T2T1, O75882, P20309, Q13586, P13765, P22676,…	3236	2203	12782	1.23536	2.40181e-09
UP_SEQ_FEATURE	topological domain:Extracellular	811	17.215	1.35155e-11	Q9H2J7, P0C7N1, O95528, Q9Y4A9, Q86SM8, Q9H8J5, Q2M3G0, P27037, Q9GZN0, Q07075, Q9UKF5, O75899, Q8NFT8, P47901, Q86VB7, P47900, P01135, Q16099, Q04609, Q8IZF5, Q8IZF0, Q969W9, P52569, Q8IZF7, P47211, P06756, P57727, Q13651, P21802, O75084, O75882, P98073, Q8NDV2, Q8N6K0, Q8NG83, Q13634, Q13326, P55085, P21554, Q8NBV8, O15354, O14493, P40200, P30954, P16234, O75056, Q9H2E6, O95832, P08637, Q13698,…	4700	2719	19113	1.21295	1.22951e-07
UP_SEQ_FEATURE	topological domain:Cytoplasmic	984	20.8873	1.50801e-11	Q9H2J7, P0C7N1, O95528, Q08828, Q11201, Q9Y4A9, Q86SM8, Q8WXH2, Q9H8J5, Q11203, Q2M3G0, P27037, Q9GZN0, Q07075, Q9Y6J6, Q9UKF5, Q6Y288, O75899, Q8NFT8, P21579, P47901, Q86VB7, P47900, P01135, Q96PQ0, Q16099, Q04609, Q8IZF5, Q8IZF0, Q969W9, P52569, Q8IZF7, Q969W0, P47211, P06756, P57727, Q13651, P21802, O75084, P98073, O75882, Q8NDV1, Q8NDV2, Q8N6K0, Q8NG83, Q969X2, Q13634, Q13326, P55085, P21554,…	4700	3374	19113	1.18599	1.37184e-07
GOTERM_BP_FAT	GO:0030182~neuron differentiation	176	3.73594	2.10917e-11	P09936, Q9NY43, Q9UBY8, P11137, P61073, Q07687, Q96PX8, P78411, O14786, P54753, P61764, Q99608, P55316, P52954, P49619, Q9C0K0, P10415, Q02880, Q9HD90, O00213, P46934, P78426, P54826, O60282, Q15319, Q92870, Q9NP95, P54764, O00570, Q96PB7, Q13761, O60609, Q02962, P01138, Q01814, P60953, P17677, P17252, Q13591, Q14162, Q9H2C1, P43354, Q9NR64, P61812, Q16650, Q9P121, Q12791, O95754, P41743, Q6ZN44,…	3475	438	13528	1.56429	1.11955e-07
GOTERM_BP_FAT	GO:0007409~axonogenesis	93	1.9741	3.01318e-11	Q8IYT8, P09936, O94991, P60709, P61073, Q96PX8, Q92823, O14786, P78509, O94813, P54753, Q9H2E6, P61764, Q99608, P55316, P28827, Q15375, Q9C0K0, Q9HCK4, P23471, P10415, Q9Y4W6, Q02880, Q8TE12, O00213, Q9Y6N7, P60880, P54826, O60282, Q92870, Q15319, P63000, Q9BYG5, Q9ULB1, P16220, P35580, Q15223, P08069, P54764, Q12955, Q13761, P46821, Q9UHY8, Q02962, O60609, Q9BZR6, P17677, P17252, Q13591, P43354,…	3475	193	13528	1.87588	1.5994e-07
SP_PIR_KEYWORDS	chromosomal rearrangement	119	2.526	3.25887e-11	P24385, O15315, Q9UHD8, Q9UM73, Q9UPN9, P49915, P53779, P23246, P49789, Q96HJ3, P55197, P11274, Q9BYB0, Q06455, Q15532, P10415, Q15669, P26196, Q969V6, Q01196, Q15154, Q7Z7A1, Q9Y693, P55199, O60885, P55198, O43524, Q5VXU1, Q9P2F6, Q5VWQ8, Q96PJ5, Q16633, Q92733, Q01543, Q9BZH6, Q71F56, Q9H334, P51825, Q16534, Q0VF96, Q03111, Q03112, Q9BQ69, P11387, O15409, P61812, Q9UDY8, Q92804, Q9NZN5, P35222,…	4701	279	19235	1.7452	2.77004e-08
SP_PIR_KEYWORDS	calcium	278	5.90108	4.082e-11	Q9P246, Q6DN12, P10523, Q8IWY4, Q14703, Q7Z3S7, Q9NZK7, Q8NFF2, Q9UBG3, P16885, P98095, Q5KU26, Q07075, Q96DN2, P20930, Q9Y5F9, Q9Y5F8, Q9Y5F7, Q9Y5F6, P46939, Q4KMQ2, O14994, Q8NFT8, P21579, Q9P2E7, O00418, P14222, P13796, P09497, Q5THR3, Q04609, Q01814, P17252, Q9NQ66, Q9Y5G4, Q9Y5G3, Q9Y5G6, Q9Y5G5, Q9Y5G8, Q9Y5G7, Q15878, P35609, Q9Y5G9, Q12791, Q4LDE5, P14625, P06756, Q9Y5G0, Q9Y5G1, Q9Y5G2,…	4701	803	19235	1.41655	3.4697e-08
GOTERM_BP_FAT	GO:0000904~cell morphogenesis involved in differentiation	110	2.33496	7.17439e-11	P09936, P61073, Q96PX8, O14786, P54753, P61764, P55316, Q99608, Q9C0K0, P10415, Q02880, O00213, O60282, P54826, Q15319, Q92870, P54764, P98082, Q13761, Q02962, O60609, Q01814, P17677, Q13591, P17252, P43354, P61812, P35222, Q16650, O95754, Q6ZN44, Q7Z2D5, O95644, P55283, P12643, Q92786, P10070, P43146, P07196, P05067, Q9NY97, P50458, Q9H5Y7, O95631, O60462, P20783, Q9Y466, O75093, O75094, O60331,…	3475	244	13528	1.75502	3.80816e-07
INTERPRO	IPR015492:Protocadherin gamma	19	0.403311	2.62814e-10	Q9Y5F9, Q9Y5G4, Q9Y5F8, Q9Y5G3, Q9Y5G6, Q9Y5F7, Q9Y5H4, Q9Y5G5, Q9Y5F6, Q9Y5G8, Q9UN71, Q9Y5G7, Q9UN70, Q9Y5G9, Q9Y5H2, O60330, Q9Y5H3, Q9Y5G0, Q9Y5G1, Q9Y5H0, Q9Y5H1, Q9Y5G2	4224	19	16659	3.94389	9.34303e-07
GOTERM_BP_FAT	GO:0048667~cell morphogenesis involved in neuron differentiation	96	2.03778	3.80307e-10	Q8IYT8, P09936, O94991, P60709, P61073, Q96PX8, Q92823, O14786, P78509, O94813, P54753, Q9H2E6, P61764, Q99608, P55316, P28827, Q15375, Q9HCK4, Q9C0K0, P23471, P10415, Q9Y4W6, Q02880, Q8TE12, O00213, Q9Y6N7, P60880, P54826, O60282, Q92870, Q15319, P63000, Q9BYG5, Q9ULB1, P16220, P35580, Q15223, P08069, P54764, Q12955, Q13761, P46821, Q9UHY8, Q02962, O60609, Q01814, Q9BZR6, P17677, P17252, Q13591,…	3475	209	13528	1.78815	2.01867e-06
GOTERM_BP_FAT	GO:0048812~neuron projection morphogenesis	97	2.05901	5.41238e-10	Q8IYT8, P09936, O94991, P60709, P61073, Q96PX8, O14786, Q92823, P78509, O94813, P54753, P61764, Q9H2E6, Q99608, P55316, P28827, Q15375, Q9C0K0, Q9HCK4, P23471, P10415, Q9Y4W6, Q02880, Q8TE12, O00213, Q9Y6N7, P54826, O60282, P60880, Q92870, Q15319, P63000, Q9BYG5, P16220, Q9ULB1, P08069, Q15223, P35580, P54764, Q12955, Q13761, O60609, P46821, Q02962, Q9UHY8, Q9BZR6, P17677, P17252, Q13591, P43354,…	3475	213	13528	1.77285	2.87289e-06
GOTERM_BP_FAT	GO:0007155~cell adhesion	252	5.34918	6.10585e-10	P78310, Q7Z3B1, Q96KG7, P13591, O60711, O14786, P20849, Q5DX21, O43184, P61764, Q9UBG3, O75553, P98161, P98160, Q13751, P78324, P56749, P43121, Q9Y5F9, Q9Y5F8, P16591, Q9Y5F7, Q96QB1, Q9Y5F6, P24043, Q9P2E7, P61587, Q13591, Q9Y5G4, Q9Y5G3, Q9Y5G6, Q86UP6, Q9Y5G5, Q9Y5G8, Q9Y5G7, P35609, Q9Y5G9, Q9P121, Q9NY61, Q4LDE5, Q2UY09, P06756, Q9Y5G0, Q17RW2, Q8WU66, Q13449, Q9Y5G1, P43405, Q9Y5G2, P07949,…	3475	700	13528	1.40146	3.24098e-06
GOTERM_BP_FAT	GO:0048666~neuron development	139	2.95054	6.65202e-10	P09936, P11137, P61073, Q96PX8, P78411, O14786, P54753, P61764, Q99608, P55316, Q9C0K0, P49619, P10415, Q02880, Q9HD90, O00213, P46934, P54826, O60282, Q15319, Q92870, P54764, O00570, Q96PB7, Q13761, O60609, Q02962, P01138, Q01814, P17677, Q13591, P17252, Q14162, P43354, Q9NR64, P61812, Q16650, Q9P121, O95754, P41743, Q6ZN44, Q7Z2D5, P17302, P55283, P07949, Q14982, P10070, Q9BXA9, P43146, P07196,…	3475	339	13528	1.59622	3.53089e-06
SP_PIR_KEYWORDS	cell adhesion	160	3.39631	6.80795e-10	P78310, Q96KG7, Q7Z3B1, P32926, P19022, Q8WUP2, Q92729, P13591, Q99715, Q9UN71, Q9UN70, Q5DX21, P26012, O43184, P33151, Q13751, Q9Y493, P12111, P43121, Q9Y5F9, Q9Y5F8, O14917, Q9Y5F7, Q9Y5F6, P55286, P55287, Q9BQL6, P55289, P24043, P55290, Q9P2E7, O15018, Q14126, Q14993, Q6V1P9, Q08ET2, Q14162, Q9Y5G4, Q9UQ52, Q9Y5G3, Q9Y5G6, Q86UP6, Q06418, Q9Y5G5, Q9Y5G8, P35222, Q9Y5G7, Q15124, Q9Y5G9, Q9P121,…	4701	422	19235	1.55135	5.78676e-07
GOTERM_BP_FAT	GO:0022610~biological adhesion	252	5.34918	7.03309e-10	P78310, Q7Z3B1, Q96KG7, P13591, O60711, O14786, P20849, Q5DX21, O43184, P61764, Q9UBG3, O75553, P98161, P98160, Q13751, P78324, P56749, P43121, Q9Y5F9, Q9Y5F8, P16591, Q9Y5F7, Q96QB1, Q9Y5F6, P24043, Q9P2E7, P61587, Q13591, Q9Y5G4, Q9Y5G3, Q9Y5G6, Q86UP6, Q9Y5G5, Q9Y5G8, Q9Y5G7, P35609, Q9Y5G9, Q9P121, Q9NY61, Q4LDE5, Q2UY09, P06756, Q9Y5G0, Q17RW2, Q8WU66, Q13449, Q9Y5G1, P43405, Q9Y5G2, P07949,…	3475	701	13528	1.39946	3.73316e-06
GOTERM_MF_FAT	GO:0005509~calcium ion binding	317	6.72893	8.77236e-10	P98155, Q9P246, Q6DN12, P10523, Q8IWY4, Q14703, Q7Z3S7, Q9NZK7, Q8NFF2, Q9UBG3, P16885, P98095, Q5KU26, P98164, Q07075, Q96DN2, P20930, Q9Y5F9, Q9Y5F8, Q9Y5F7, Q9Y5F6, P46939, Q4KMQ2, O14994, Q8NFT8, P80370, P21579, Q9P2E7, O00418, P14222, P13796, P09497, Q5THR3, Q01814, P17252, Q9NR61, Q9NQ66, Q9Y5G4, Q9Y5G3, Q9Y5G6, Q9Y5G5, Q9Y5G8, Q9Y5G7, Q15878, P35609, Q9Y5G9, Q12791, Q13316, Q4LDE5, P06756,…	3341	919	12983	1.34042	1.68254e-06
SP_PIR_KEYWORDS	signal	932	19.7835	8.99081e-10	P16278, Q76B58, Q6UWX4, Q96KW9, Q9H8J5, P01303, Q08830, Q9NXC2, P98095, Q7L513, P27037, Q9UKF5, O75899, Q8NFT8, Q86VB7, P01135, P53634, P01138, Q96PQ0, Q16099, Q8IZF5, Q9BRX8, Q13316, P06756, Q13449, Q13651, P21802, O75084, O75882, Q13634, Q13438, O75093, P55085, O75094, P21815, O15354, P40200, Q6UWT4, Q8IVL5, Q8NHW6, Q86SI9, P16234, P16233, Q5FYB0, P16035, Q9H2E6, P00734, P08637, Q13103, O75063,…	4701	3250	19235	1.17337	7.64219e-07
GOTERM_BP_FAT	GO:0007156~homophilic cell adhesion	67	1.4222	1.03948e-09	Q14574, P32926, Q9NQS3, P19022, Q96QU1, Q9UN71, Q9UN70, Q9HC56, Q9HBT6, Q9H159, P33151, Q02413, P28827, P98161, Q9HCK4, Q9Y6N8, Q9Y6N7, Q9Y5F9, O14917, Q9Y5F8, Q9Y5F7, Q9Y5F6, O60245, P55286, P55287, P55289, Q15223, Q9ULB4, Q9ULB5, P55290, Q9P2E7, Q14126, Q08554, Q9HCL0, Q6V1P9, Q9Y5G4, Q9Y5G3, Q9Y5G6, Q9Y5G5, Q9Y5G8, Q9Y5G7, O95206, Q9BY67, Q9Y5G9, Q5SZK8, P10586, P55285, Q9Y5G0, Q9Y5G1, P55283,…	3475	131	13528	1.99105	5.51755e-06
GOTERM_BP_FAT	GO:0031175~neuron projection development	110	2.33496	2.1789e-09	P09936, P11137, P61073, Q96PX8, O14786, P54753, P61764, P55316, Q99608, Q9C0K0, P10415, Q02880, O00213, P46934, O60282, P54826, Q15319, Q92870, P54764, Q13761, Q02962, O60609, P01138, P17677, Q13591, P17252, P43354, Q14162, Q9NR64, Q16650, O95754, Q6ZN44, Q7Z2D5, P17302, P55283, P10070, P43146, P07196, P05067, Q13976, O60861, Q9NY97, P50458, Q9H5Y7, O95631, O60462, P20783, Q9Y466, O75093, Q96FE5,…	3475	256	13528	1.67275	1.15655e-05
UP_SEQ_FEATURE	signal peptide	932	19.7835	3.46522e-09	P16278, Q76B58, Q6UWX4, Q96KW9, Q9H8J5, P01303, Q08830, Q9NXC2, P98095, Q7L513, P27037, Q9UKF5, O75899, Q8NFT8, Q86VB7, P01135, P53634, P01138, Q96PQ0, Q16099, Q8IZF5, Q9BRX8, Q13316, P06756, Q13449, Q13651, P21802, O75084, O75882, Q13634, Q13438, O75093, P55085, O75094, P21815, O15354, P40200, Q6UWT4, Q8IVL5, Q8NHW6, Q86SI9, P16234, P16233, Q5FYB0, P16035, Q9H2E6, P00734, P08637, Q13103, O75063,…	4700	3250	19113	1.16617	3.15226e-05
GOTERM_CC_FAT	GO:0043005~neuron projection	136	2.88686	3.80211e-09	P46940, Q9C0E4, P04350, P09936, Q7Z3B1, Q8N3V7, P39086, O14908, P13591, P11137, Q13002, P61073, O14786, P32298, P08172, P63252, Q99497, P30531, O00213, Q9H2B2, O60282, P46939, Q92870, P29120, O75899, P55290, Q8NFT8, P21579, Q13003, Q6P2G1, Q9HCH3, Q9P1A6, Q96EV8, O95886, O60313, Q99571, Q99572, P28472, Q16099, Q01814, Q96A65, P17677, Q14444, Q9NR64, P61812, Q9Y250, P35222, Q9Y252, P35609, Q12791,…	3236	342	12782	1.57074	2.87819e-06
GOTERM_BP_FAT	GO:0016337~cell-cell adhesion	115	2.4411	7.70584e-09	P08567, P32926, P19022, Q92729, P13591, Q9UN71, Q9UN70, P33151, P61764, Q9UBG3, O75553, P98161, P10415, Q9Y493, P48059, P56749, Q9Y5F9, Q9Y5F8, O14917, Q9Y5F7, Q9Y5F6, P55286, P55287, P55289, P55290, Q9P2E7, Q14126, Q14993, Q6V1P9, Q9Y5G4, Q9Y5G3, Q9Y5G6, Q9Y5G5, Q9Y5G8, Q9Y5G7, P35222, Q9Y5G9, O15551, P10586, P55285, Q9Y5G0, Q9Y5G1, P55283, Q9Y5G2, P43405, Q9UJ99, Q59HG2, P07949, Q6V0I7, P14923,…	3475	276	13528	1.62206	4.09017e-05
UP_SEQ_FEATURE	domain:Cadherin 4	53	1.12503	7.82654e-09	Q14574, P32926, P19022, Q96QU1, Q9UN71, Q9UN70, Q9HC56, Q9HBT6, P33151, Q9H159, Q02413, Q9Y6N8, Q9Y5F9, O14917, Q9Y5F8, Q9Y5F7, Q9Y5F6, P55286, O60245, P55287, P55289, Q9ULB4, Q9ULB5, P55290, Q9P2E7, Q08554, Q9HCL0, Q14126, Q6V1P9, Q9Y5G4, Q9Y5G3, Q9Y5G6, Q9Y5G5, Q9Y5G8, O95206, Q9Y5G7, Q9Y5G9, P55285, Q9Y5G0, Q9Y5G1, P55283, Q9Y5G2, Q9UJ99, Q6V0I7, Q86SJ6, Q9Y5H4, Q14517, Q13634, Q9NYQ8, Q9Y5H2,…	4700	102	19113	2.11304	7.11955e-05
UP_SEQ_FEATURE	domain:Cadherin 3	53	1.12503	7.82654e-09	Q14574, P32926, P19022, Q96QU1, Q9UN71, Q9UN70, Q9HC56, Q9HBT6, P33151, Q9H159, Q02413, Q9Y6N8, Q9Y5F9, O14917, Q9Y5F8, Q9Y5F7, Q9Y5F6, P55286, O60245, P55287, P55289, Q9ULB4, Q9ULB5, P55290, Q9P2E7, Q08554, Q9HCL0, Q14126, Q6V1P9, Q9Y5G4, Q9Y5G3, Q9Y5G6, Q9Y5G5, Q9Y5G8, O95206, Q9Y5G7, Q9Y5G9, P55285, Q9Y5G0, Q9Y5G1, P55283, Q9Y5G2, Q9UJ99, Q6V0I7, Q86SJ6, Q9Y5H4, Q14517, Q13634, Q9NYQ8, Q9Y5H2,…	4700	102	19113	2.11304	7.11955e-05
GOTERM_CC_FAT	GO:0042995~cell projection	243	5.15814	8.03859e-09	Q9NR80, P46940, Q9C0E4, P04350, Q7Z3B1, O60610, P39086, P13591, P11137, P61073, Q8NCE2, O14786, Q7L0Q8, Q9Y696, P98161, Q99972, P20936, Q9NP98, P98164, Q07075, Q7Z5R6, O00213, P46939, Q6UVK1, O75899, Q8NFT8, P21579, Q9NWB7, Q9P1A6, O60313, O95886, P14410, Q99571, P13796, Q99572, Q16099, Q9BZW2, Q01814, P17677, Q14444, Q9NR64, P35609, Q12791, Q16445, P98073, P20309, P35498, Q14831, P10636, Q14832,…	3236	697	12782	1.37709	6.0852e-06
UP_SEQ_FEATURE	domain:Cadherin 2	54	1.14625	8.81851e-09	Q14574, P32926, P19022, Q96QU1, Q9UN71, Q9UN70, Q9HC56, Q9HBT6, P33151, Q9H159, Q02413, Q9Y6N8, Q9Y5F9, O14917, Q9Y5F8, Q9Y5F7, Q9Y5F6, P55286, O60245, P55287, P55289, Q9ULB4, Q9ULB5, P55290, Q9P2E7, Q08554, Q9HCL0, Q14126, Q6V1P9, Q9Y5G4, Q9Y5G3, Q9Y5G6, Q9Y5G5, Q9Y5G8, O95206, Q9Y5G7, Q9Y5G9, P55285, Q9Y5G0, Q9Y5G1, P55283, Q9Y5G2, Q9UJ99, Q6V0I7, Q86SJ6, Q9Y5H4, Q14517, Q13634, Q9NYQ8, Q9H4D0,…	4700	105	19113	2.09139	8.02188e-05
UP_SEQ_FEATURE	domain:Cadherin 1	54	1.14625	8.81851e-09	Q14574, P32926, P19022, Q96QU1, Q9UN71, Q9UN70, Q9HC56, Q9HBT6, P33151, Q9H159, Q02413, Q9Y6N8, Q9Y5F9, O14917, Q9Y5F8, Q9Y5F7, Q9Y5F6, P55286, O60245, P55287, P55289, Q9ULB4, Q9ULB5, P55290, Q9P2E7, Q08554, Q9HCL0, Q14126, Q6V1P9, Q9Y5G4, Q9Y5G3, Q9Y5G6, Q9Y5G5, Q9Y5G8, O95206, Q9Y5G7, Q9Y5G9, P55285, Q9Y5G0, Q9Y5G1, P55283, Q9Y5G2, Q9UJ99, Q6V0I7, Q86SJ6, Q9Y5H4, Q14517, Q13634, Q9NYQ8, Q9H4D0,…	4700	105	19113	2.09139	8.02188e-05
INTERPRO	IPR002126:Cadherin	56	1.18871	9.75773e-09	Q14574, P32926, P19022, Q96QU1, Q9UN71, Q9UN70, Q9HC56, Q9HBT6, P33151, Q9H159, Q02413, Q9Y6N8, Q9Y5F9, O14917, Q9Y5F8, Q9Y5F7, Q9Y5F6, O60245, P55286, P55287, P55289, Q9ULB4, Q9ULB5, P55290, Q9P2E7, Q14126, Q08554, Q9HCL0, Q6V1P9, Q9Y5G4, Q9Y5G3, Q9Y5G6, Q9Y5G5, Q9Y5G8, O95206, Q9Y5G7, Q9Y5G9, Q5SZK8, P55285, Q9Y5G0, Q9Y5G1, P55283, Q9Y5G2, Q9UJ99, P07949, Q6V0I7, Q86SJ6, Q9Y5H4, Q14517, Q13634,…	4224	108	16659	2.04498	3.46881e-05
GOTERM_BP_FAT	GO:0007411~axon guidance	56	1.18871	1.01096e-08	P61073, O14786, P78509, O94813, P54753, Q9H2E6, P55316, P28827, Q15375, Q9HCK4, Q8TE12, Q9Y6N7, O00213, O60282, P54826, Q92870, Q15319, Q9ULB1, P63000, Q15223, P35580, P54764, Q12955, Q13761, O60609, Q9UHY8, P17677, Q13591, P61371, Q16650, O75840, O95754, Q6ZN44, P55283, P29323, Q7Z4P5, O95185, P10070, Q9HDB5, P43146, P05067, Q9NY97, P50458, Q8IZJ1, O00238, O60462, P18075, O95631, Q8IWV2, P20783,…	3475	107	13528	2.03743	5.36603e-05
GOTERM_BP_FAT	GO:0048858~cell projection morphogenesis	104	2.2076	1.34888e-08	P09936, P61073, Q96PX8, O14786, P54753, P61764, P55316, Q8N3I7, Q99608, Q9C0K0, P10415, Q02880, O00213, Q15154, O60282, P54826, Q15319, Q92870, P54764, Q13761, Q02962, O60609, P17677, Q13591, P17252, P43354, Q16650, O95754, Q6ZN44, Q7Z2D5, P17302, P55283, P10070, P43146, P07196, P05067, O60861, Q9NY97, P50458, Q9H5Y7, O95631, O60462, P20783, Q9Y466, O75093, O75094, O60331, O60469, P00533, Q14563,…	3475	245	13528	1.65252	7.15958e-05
GOTERM_CC_FAT	GO:0030054~cell junction	188	3.99066	1.76723e-08	P78310, P36382, Q8N3V7, P32926, P39086, P19022, P51636, Q8WUP2, P49917, Q92729, Q13002, Q14145, Q86UR5, P42262, O15034, Q7L0Q8, P56545, Q16625, P33151, Q7L1I2, Q9BYB0, Q9UKL4, Q9ULU8, P08172, P49418, O14910, Q13153, P48059, Q7Z5R6, Q12913, Q9C0D0, P56749, Q9Y4J8, Q96QB1, Q9H2B2, P46939, P48165, Q9BQL6, P48167, P42261, O75899, O14994, P21579, Q13003, O15018, Q14126, Q6S5L8, Q9P1A6, P21439, P28476,…	3236	518	12782	1.43357	1.33778e-05
GOTERM_BP_FAT	GO:0032990~cell part morphogenesis	107	2.27128	2.20053e-08	P09936, P61073, Q96PX8, O14786, P54753, P61764, P55316, Q8N3I7, Q99608, Q9C0K0, P10415, Q02880, O00213, Q15154, O60282, P54826, Q15319, Q92870, P54764, O60313, Q13761, Q02962, O60609, P17677, Q13591, P17252, P43354, Q16650, O95754, Q6ZN44, Q7Z2D5, P17302, P55283, Q9Y5P4, P10070, P43146, P07196, P05067, O60861, Q9NY97, P50458, Q9H5Y7, O95631, O60462, P20783, Q9Y466, O75093, O75094, O60331, O60469,…	3475	256	13528	1.62713	0.000116797
GOTERM_BP_FAT	GO:0030030~cell projection organization	143	3.03545	2.40236e-08	Q765P7, P08567, P09936, P11137, P61073, Q96PX8, O14786, P54753, P61764, Q99608, P55316, Q8N3I7, O43312, Q9C0K0, P10415, Q9NYC9, Q02880, O00213, Q15154, P46934, P54826, O60282, Q15319, Q92870, P54764, P55290, Q6P2G1, Q6UXY1, Q13761, O60609, Q99572, Q02962, P01138, Q9UHB6, Q01814, P60953, P17677, Q13591, P17252, Q14162, P43354, Q9NR64, Q16650, P35609, O95754, Q9UKW4, Q6ZN44, Q7Z2D5, P17302, P55283,…	3475	368	13528	1.51275	0.000127509
UP_SEQ_FEATURE	domain:Fibronectin type-III 2	62	1.31607	2.44163e-08	Q969J5, P23468, O00533, P23467, P54296, Q92729, P13591, Q99715, Q92673, Q92823, O15034, P54753, Q9Y2H6, P28827, P06213, P48357, Q15375, Q9HCK4, P54756, Q12860, P30530, Q12913, Q9Y6N7, Q8N3K9, Q7Z5N4, P08069, P54764, Q2VWP7, Q9UPX0, Q15262, P29317, Q53EP0, Q9UQ52, Q06418, Q5DID0, Q9UHF4, P10586, Q14213, P29320, P29323, Q59HG2, Q58EX2, Q7Z7G0, Q5VTT5, P43146, Q63HQ2, Q8N6P7, P52179, Q8TB73, P16471,…	4700	130	19113	1.93945	0.000222091
INTERPRO	IPR013098:Immunoglobulin I-set	66	1.40098	2.51722e-08	Q8N475, P78310, Q7Z3B1, Q8IZU9, Q7L985, O00533, P23468, O75962, P54296, P16234, P13591, Q01973, Q92626, Q92823, O14511, Q6UXK5, P98160, Q9HCK4, Q6WRI0, A1KZ92, Q7Z553, Q12860, O75325, Q8IUL8, B2RTX2, Q9Y6N7, Q8N441, P17948, Q96NI6, Q96J84, Q7Z5N4, Q96I82, Q6MZW2, Q2VWP7, Q9UPX0, Q9UBF9, Q15262, Q6UXM1, P11362, Q9UQ52, Q9P121, Q6ZN44, P10586, Q13449, P21802, O15146, O95185, Q58EX2, Q14982, P19320,…	4224	138	16659	1.88621	8.94832e-05
INTERPRO	IPR003598:Immunoglobulin subtype 2	89	1.8892	2.64526e-08	Q13046, Q02297, Q8N475, P78310, Q7Z3B1, Q9UQ74, Q8IZU9, Q7L985, O00533, O75962, P23468, P54296, P16234, P13591, Q92626, Q01973, Q8N3J6, Q92823, Q5DX21, O14511, Q6UXK5, P40199, P98160, Q9HCK4, Q6WRI0, A1KZ92, P12319, Q7Z553, Q12860, O75325, B2RTX2, Q8IUL8, P43121, Q9Y6N7, Q8N441, Q3KPI0, P17948, Q96NI6, Q96LA5, Q7Z5N4, Q96J84, Q6DN72, Q96PJ5, Q96I82, Q6MZW2, Q2VWP7, Q9UPX0, Q9UBF9, Q6UXM1, Q08ET2,…	4224	205	16659	1.71223	9.40346e-05
UP_SEQ_FEATURE	domain:Fibronectin type-III 1	62	1.31607	3.48026e-08	Q969J5, P23468, O00533, P23467, P54296, Q92729, P13591, Q99715, Q92673, Q92823, O15034, P54753, Q9Y2H6, P28827, P06213, P48357, Q15375, Q9HCK4, P54756, Q12860, P30530, Q12913, Q9Y6N7, Q8N3K9, Q7Z5N4, P08069, P54764, Q2VWP7, Q9UPX0, Q15262, P29317, Q53EP0, Q9UQ52, Q06418, Q5DID0, Q9UHF4, P10586, Q14213, P29320, P29323, Q59HG2, Q58EX2, Q7Z7G0, Q5VTT5, P43146, Q63HQ2, Q8N6P7, P52179, Q8TB73, P16471,…	4700	131	19113	1.92465	0.000316549
SP_PIR_KEYWORDS	transmembrane protein	218	4.62747	3.68777e-08	P10620, P61073, Q08828, Q5XLT3, Q16820, P98160, P34741, P27037, Q5KU26, Q8N0V5, Q07075, P43121, P16260, P13073, P21579, P47901, Q86VB7, P47900, P01135, P21439, P14222, Q6P2N6, Q16099, Q04609, P20963, P27930, P06756, P21802, P98073, P20309, P13765, P07949, P35610, P43146, P20023, P43005, P23415, P13584, P10632, P24310, P25100, Q9UGH3, Q00973, P07550, P48201, P52848, P60893, Q13224, P21554, P00533,…	4701	642	19235	1.38939	3.13455e-05
GOTERM_BP_FAT	GO:0007242~intracellular signaling cascade	405	8.5969	3.8626e-08	P46940, Q13574, Q6DN12, P47224, Q7L0Q8, Q08828, P01303, Q9NRJ4, Q9BYB0, O75553, P22694, Q9Y6J8, Q5KU26, P59046, P46934, P59894, P14317, Q92529, P61587, P47900, Q8IVH8, P01135, Q07912, Q99572, P01138, Q969W9, P40617, Q9UKE5, P57729, P47211, Q8NG66, P41743, P27348, O95644, Q6UXV0, P07949, P07948, Q13233, Q9NP72, Q9ULH0, Q13636, P07550, Q8IVF5, P63218, P01019, P52757, O75582, O15350, P21554, P01031,…	3475	1256	13528	1.25529	0.000205006
UP_SEQ_FEATURE	domain:Cadherin 5	49	1.04012	4.19669e-08	Q14574, P19022, Q96QU1, Q9UN71, Q9UN70, Q9HC56, Q9HBT6, P33151, Q9H159, Q9Y6N8, Q9Y5F9, O14917, Q9Y5F8, Q9Y5F7, Q9Y5F6, P55286, O60245, P55287, P55289, Q9ULB4, Q9ULB5, P55290, Q9P2E7, Q08554, Q9HCL0, Q6V1P9, Q9Y5G4, Q9Y5G3, Q9Y5G6, Q9Y5G5, Q9Y5G8, O95206, Q9Y5G7, Q9Y5G9, P55285, Q9Y5G0, P55283, Q9Y5G1, Q9Y5G2, Q9UJ99, Q6V0I7, Q9Y5H4, Q14517, Q13634, Q9NYQ8, Q9Y5H2, O60330, Q9Y5H3, Q9Y5H0, Q9Y5H1,…	4700	95	19113	2.09751	0.0003817
GOTERM_BP_FAT	GO:0000902~cell morphogenesis	138	2.92931	5.12321e-08	P09936, P61073, Q96PX8, O14786, P54753, P61764, Q99608, P55316, Q8N3I7, Q15532, Q9C0K0, P10415, Q02880, P48059, O00213, Q15154, P54826, O60282, Q15319, Q92870, P54764, P98082, Q13761, O60609, Q99572, Q02962, Q92608, Q01814, P60953, P17677, Q13591, P17252, P43354, P61812, P35222, Q16650, O95754, P41743, Q6ZN44, Q7Z2D5, P17302, O95644, P55283, O75122, P12643, Q9Y5P4, Q92786, P10070, P43146, P07196,…	3475	356	13528	1.50906	0.000271903
GOTERM_CC_FAT	GO:0031226~intrinsic to plasma membrane	387	8.21482	6.24829e-08	Q9H2J7, Q13571, Q9NP85, Q5XLT3, Q16820, P34741, P27037, Q9Y6J6, Q07075, P31997, O75954, Q9UKF5, O75899, O75751, P47901, P47900, Q86VB7, P21439, Q99571, Q99572, Q6P2N6, Q04609, Q16099, Q01118, P52569, Q9UGI6, O95754, P06756, Q7Z2D5, O75882, Q13586, P20309, P35498, P35499, P07948, P51787, Q9UGH3, P07550, P55085, Q13224, P21554, Q08722, O15354, P01031, P40200, Q96FX8, O14493, P30954, P16234, Q96G91,…	3236	1215	12782	1.25813	4.72984e-05
GOTERM_BP_FAT	GO:0007267~cell-cell signaling	212	4.50011	8.60948e-08	Q15475, Q9NR82, P36382, P39086, Q9UBY8, O76061, Q86UR5, O14786, P01303, P42830, P98164, Q07075, Q9NP95, O75899, O75751, O14994, P21579, Q92529, Q9P1A6, P01215, O95886, Q99571, Q99572, Q16099, P17252, Q13591, P49286, Q15878, Q12791, Q9UGI6, O95754, Q16445, P43405, P07948, P63104, Q14831, Q14832, P56705, P56703, P09172, P10070, Q96RD7, Q14833, P43005, P78556, P23415, P43004, P25100, P31371, P01019,…	3475	600	13528	1.37551	0.000456887
SP_PIR_KEYWORDS	cell junction	145	3.0779	1.00252e-07	P78310, P36382, Q8N3V7, P32926, P39086, Q8WUP2, Q92729, Q13002, Q86UR5, P42262, O15034, Q7L0Q8, P56545, Q16625, P33151, Q7L1I2, Q9BYB0, Q9UKL4, Q9ULU8, P08172, P49418, O14910, Q13153, P48059, Q7Z5R6, Q9C0D0, P56749, Q9Y4J8, Q9H2B2, P46939, P48165, Q9BQL6, P48167, P42261, O75899, O14994, P21579, Q13003, Q14126, Q6S5L8, Q9P1A6, P28476, O95886, O43424, P13796, P28472, Q9UHB6, Q0VF96, Q16099, Q9UGI8,…	4701	399	19235	1.48695	8.52106e-05
GOTERM_CC_FAT	GO:0005887~integral to plasma membrane	378	8.02377	1.01941e-07	Q9H2J7, Q9NR82, P78310, Q13571, P39086, O14788, Q6PIU1, O00206, P61073, Q9NP85, Q92673, Q99884, P17900, P16389, Q5XLT3, Q9Y5X5, Q16820, P98161, O00400, P34741, P27037, Q9Y6J6, Q07075, O95259, P31997, O75954, Q9Y691, Q9UKF5, Q6UVK1, O43194, Q99678, O75899, O75751, P47901, P47900, Q86VB7, P21439, Q99571, Q99572, Q6P2N6, Q9UP52, Q04609, Q16099, Q14444, Q01118, P52569, P49286, Q86UP2, Q9UBJ2, Q9UGI6,…	3236	1188	12782	1.2568	7.71667e-05
SP_PIR_KEYWORDS	Proto-oncogene	93	1.9741	1.14355e-07	P24385, Q9UM73, P49915, Q12778, P31314, P55197, P42568, P11274, Q96K83, P23760, Q06455, Q9BZ95, Q15532, Q5M775, P50549, P10415, P42566, Q96A58, P50539, P20936, P26196, Q02548, P30530, P41212, Q969V6, Q13107, Q9Y6N7, Q01196, Q15154, P16591, P00519, Q9BQ52, P55199, P55198, P63000, O43524, Q96GG9, Q16633, Q92733, Q01543, Q96EZ4, Q13516, Q9BZH6, A6NDS4, Q99732, Q92570, Q16534, P51825, Q16204, O95467,…	4701	230	19235	1.65446	9.71973e-05
GOTERM_BP_FAT	GO:0006928~cell motion	173	3.67226	1.55233e-07	Q15475, P19022, P51636, Q9NY43, O14908, P61073, O14786, P54753, O60595, Q8IXQ6, P01303, P32302, Q99608, P55316, O75553, O43312, Q9NYC9, Q02880, Q07075, P04083, P49901, Q9HD90, O00213, P54826, O60282, Q15319, Q92870, P54764, P55290, Q8NFT8, O00570, Q15672, Q13761, O60609, P01584, Q9UIU6, Q92608, Q15262, P33241, P17677, Q13591, P17252, Q00796, P43354, Q86UP6, Q86VW1, P61812, Q16650, P08887, O95754,…	3475	475	13528	1.41785	0.000823637
UP_SEQ_FEATURE	domain:PH	95	2.01656	1.81378e-07	Q9NR80, Q9NR81, Q01082, Q86WG5, Q15283, P51178, Q15811, Q9UPR0, Q96PX9, Q9NQW6, Q9UGK3, Q9P104, Q86WV1, Q15139, P11274, P35626, Q8TCU6, Q9Y2H5, Q9UQQ2, Q4KWH8, P16885, Q9ULU8, Q9BXB5, Q8IY22, Q96S99, Q8NDX1, P20936, Q7Z5R6, Q9UN19, O60346, O94806, P52735, Q9Y5J5, Q8WV24, O43150, Q70E73, Q9ULL1, Q9BQL6, Q9P2F6, Q5VWQ8, Q13393, Q6P2G1, Q2WGN9, Q9BZL6, Q8IW93, Q07890, Q9BXW6, Q86YR7, Q9Y5S2, Q96DR7,…	4700	237	19113	1.63007	0.00164864
GOTERM_CC_FAT	GO:0045202~synapse	134	2.84441	1.93217e-07	Q9C0E4, Q8N3V7, P19022, P39086, O14908, Q13002, Q86UR5, P42262, O15034, Q99719, P56545, Q9H7C4, Q7L1I2, Q9BYB0, Q9ULU8, P08172, P06213, P49418, O14910, Q9C0D0, O00213, Q9Y4J8, O00499, Q9H2B2, P46939, Q92870, P48167, P42261, O75899, O14994, P21579, Q13003, Q6P2G1, Q6S5L8, Q9P1A6, P28476, O95886, O43424, Q99571, Q99572, P28472, Q16099, Q96A65, P17677, Q9ULK0, Q9Y250, Q15303, P35222, P10644, Q12791,…	3236	355	12782	1.49096	0.000146254
INTERPRO	IPR011993:Pleckstrin homology-type	118	2.50478	2.00507e-07	Q9NR80, Q01082, P08567, Q15283, O75962, Q9Y2L6, Q86TI0, Q9UPR0, Q96PX9, Q9NQW6, Q9UGK3, Q9P104, Q15139, P16885, Q9H6Z4, Q9ULU8, Q9UBP9, A2A2Y4, Q96S99, P20936, Q7Z5R6, O00213, Q8N878, P11277, Q92870, Q9BQL6, Q9ULL1, P32780, Q9P2F6, Q13009, Q6P2G1, Q92529, Q6S5L8, P98082, Q07890, Q9BXW6, Q86YR7, Q15678, Q12923, Q6PKX4, Q14449, Q9P227, Q8IZC4, Q9NZN5, Q8WWN9, Q14644, Q9Y243, Q9UKW4, Q9P2Q2, O14827,…	4224	303	16659	1.53591	0.000712549
GOTERM_BP_FAT	GO:0006468~protein amino acid phosphorylation	230	4.88219	2.16765e-07	Q9BYT3, O75962, Q99986, P11137, P61073, Q9NYY3, Q38SD2, O43781, P22694, P27037, Q8TAS1, O95257, Q9Y2K2, P16591, Q13956, Q9NY57, O00418, Q8IVH8, P01135, Q07912, Q96C45, Q13554, Q99572, Q99570, P17252, Q2M2I8, Q8N568, Q15303, Q9UKE5, Q92519, Q8NG66, Q9NRH2, P41743, Q96GD4, Q8NFD2, P43405, P21802, Q8IU85, P07949, P07948, Q13233, Q14833, Q8IY84, Q13976, P80192, P04049, P13385, Q03468, P11308, O75582,…	3475	667	13528	1.3424	0.00114993
SMART	SM00112:CA	56	1.18871	2.76887e-07	Q14574, P32926, P19022, Q96QU1, Q9UN71, Q9UN70, Q9HC56, Q9HBT6, P33151, Q9H159, Q02413, Q9Y6N8, Q9Y5F9, O14917, Q9Y5F8, Q9Y5F7, Q9Y5F6, O60245, P55286, P55287, P55289, Q9ULB4, Q9ULB5, P55290, Q9P2E7, Q14126, Q08554, Q9HCL0, Q6V1P9, Q9Y5G4, Q9Y5G3, Q9Y5G6, Q9Y5G5, Q9Y5G8, O95206, Q9Y5G7, Q9Y5G9, Q5SZK8, P55285, Q9Y5G0, Q9Y5G1, P55283, Q9Y5G2, Q9UJ99, P07949, Q6V0I7, Q86SJ6, Q9Y5H4, Q14517, Q13634,…	2527	108	9079	1.86293	0.000127083
OMIM_DISEASE	Genome-wide association analysis of susceptibility and clinical phenotype in multiple sclerosis	26	0.5519	2.97788e-07	Q9BRD0, Q07001, Q8N1A6, O95425, Q9NS00, Q92629, P78509, Q8TB37, P57729, O14513, Q9Y4E6, Q9NZI2, Q5T1B0, P78333, P50539, Q92953, O43150, Q05925, Q92833, Q03188, O43524, Q96G01, Q99962, Q8IUK8, Q6ZMN7, Q15915	961	38	3671	2.61367	0.000431401
INTERPRO	IPR008957:Fibronectin, type III-like fold	79	1.67693	2.98725e-07	Q969J5, O00533, P23468, P23467, Q92729, P54296, P13591, Q9BTV5, Q99715, Q92673, Q92823, O15034, P54753, Q9Y2H6, P28827, P48357, P06213, Q15375, P23470, Q9HCK4, P23471, P54756, Q8NAU1, Q8N957, Q12860, P12111, P30530, Q12913, Q9Y6N7, Q8N3K9, Q96NI6, Q7Z5N4, P08069, P54764, P14784, Q2VWP7, Q9UPX0, Q9NQ86, Q9HBE5, Q15262, P29317, Q53EP0, P10912, Q9UQ52, Q06418, Q5DID0, Q6ZTA4, P08887, Q9UHF4, P10586,…	4224	184	16659	1.6933	0.0010614
OMIM_DISEASE	A Genome-Wide Association Study Identifies Protein Quantitative Trait Loci (pQTLs)	31	0.658034	3.87125e-07	Q92608, Q9NVV0, Q14574, P33316, Q8IZU9, P68402, P16615, Q8TB36, P08887, Q52LR7, P58417, P17302, Q9BXX3, Q9H461, P51787, Q9NUQ9, Q96HU8, Q12860, O94885, O95257, Q9Y6N7, P19440, P13236, Q9Y662, P18510, Q15700, Q6ZMN7, Q9BXW6, Q5VWX1, Q08289, P26232	961	50	3671	2.36839	0.000560787
UP_SEQ_FEATURE	transmembrane region	1338	28.4016	4.04173e-07	Q9H2J7, P0C7N1, O95528, Q6DN12, Q9UBY8, Q96H96, Q5T1Q4, Q08828, Q11201, Q9Y4A9, Q86SM8, Q8WXH2, Q9H8J5, Q11203, Q5XLT3, Q2M3G0, Q6PML9, Q8N912, P27037, Q9GZN0, Q07075, Q9Y6J6, Q9UKF5, P16260, Q8TC41, Q6Y288, O75899, Q8NFT8, P21579, Q13454, P47901, Q5T4D3, P47900, Q86VB7, Q8N8Q8, A0AV02, P01135, Q9NYZ2, Q96PQ0, Q04609, Q16099, Q3MIR4, Q8IZF5, Q8IZF0, Q969W9, Q96SA4, P52569, Q8IZF7, Q969W0, Q9BRX8,…	4700	4911	19113	1.10794	0.00367001
GOTERM_BP_FAT	GO:0035295~tube development	91	1.93165	4.73547e-07	Q15475, O60353, Q9BXB1, P05549, P36897, P36382, P15291, Q9NPG1, P51636, P16234, O15520, P61073, Q9H116, O14786, O94813, Q14190, Q92824, O43318, P05305, Q9BYB0, O94788, P23760, P12272, Q8N3I7, P52954, P57082, Q12948, Q9HCK4, P10415, Q12946, P61968, Q96QV1, Q68CZ2, Q8NFU5, P21781, P17948, Q96QB1, P48742, O60243, O76093, P37173, Q13253, O15119, Q15672, O00712, Q02447, P49763, P15692, Q96B86, Q9ULT8,…	3475	220	13528	1.61027	0.00251043
UP_SEQ_FEATURE	compositionally biased region:Poly-Gln	66	1.40098	4.75256e-07	P54253, P51531, P54252, Q8IVL0, P27540, O75962, Q8TAE6, P51449, O75052, P23246, O14512, Q03933, Q2PPJ7, Q9P0K8, O14910, Q10571, Q96RN5, Q9H1B7, P22459, Q8TE12, O60346, Q8WV24, Q6ZU52, Q9Y2G8, Q13950, O60885, Q93009, P35398, Q9H161, Q15911, Q8IZL2, O15164, P47902, Q02447, Q9HBH5, O14497, Q96CJ1, Q5TF21, P47974, O15409, Q15596, P49336, Q86VL8, Q9BVV6, Q9UGI6, P50222, Q5VT52, Q14774, B1AL88, Q14119,…	4700	151	19113	1.77745	0.00431407
SP_PIR_KEYWORDS	disulfide bond	822	17.4485	5.04284e-07	P0C7N1, Q11201, Q9Y4A9, Q11203, Q08830, P98095, P27037, Q7L513, Q07075, Q9UKF5, Q8NFT8, P47901, Q86VB7, P47900, P01135, P53634, P01138, P47211, P06756, Q13449, P57727, Q13651, P21802, O75084, O75882, P98073, Q8NDV1, Q8NDV2, Q8NG83, Q969X2, P0C7M8, Q13326, Q13438, P55085, O75093, O75094, O15354, P40200, P30954, P16234, P16233, P16035, Q9H2E6, P00734, P08637, Q13103, Q13698, O95841, P29016, Q9HAR2,…	4701	2924	19235	1.15026	0.00042855
GOTERM_BP_FAT	GO:0010648~negative regulation of cell communication	100	2.12269	5.10911e-07	P54253, P24385, P08567, P39086, Q13574, Q9UPN9, Q13002, O15524, P32298, O14512, Q9UGC6, P61764, Q15669, P21580, P59046, P30531, P49802, Q96QB1, Q13950, Q9Y2T1, P54826, Q9NZC7, Q13003, P24593, O15118, P06276, Q99572, P01584, Q7Z569, P12755, Q14449, O14921, Q9UNH7, P17252, Q96D03, O76081, P12757, P41220, P10586, P56705, P28223, P28222, P41235, P23415, Q13033, P35240, P07550, Q9UI40, P01019, P31371,…	3475	248	13528	1.56974	0.00270824
UP_SEQ_FEATURE	domain:Protein kinase	163	3.45999	6.43201e-07	Q9BYT3, Q9NWZ3, P31152, O75962, Q9UM73, Q99986, P22612, P53779, Q9Y6S9, Q96PY6, P54753, P32298, O43318, Q15139, Q9HC98, Q8WU08, Q9NYY3, Q38SD2, O43781, P06213, P22694, P54756, P27037, P49137, P51451, Q13153, P30530, Q8TAS1, Q9Y2K2, P16591, O60285, Q9NY57, P54764, Q8IVH8, P45985, Q07912, Q96C45, Q13554, Q99570, P17252, P49336, Q2M2I8, Q8N568, Q06418, Q15303, Q9UKE5, O95819, Q92519, Q9Y243, Q8NG66,…	4700	469	19113	1.41334	0.00583411
SP_PIR_KEYWORDS	developmental protein	250	5.30673	7.40167e-07	Q15475, Q1MX18, Q9NX45, O14788, P85037, P78415, Q9C0E8, O14786, Q9H1J5, Q14093, P55316, P52954, O75553, Q14814, O95257, P20930, P78426, Q8ND56, O60902, Q6UVK1, Q9UL68, Q7L622, Q02078, P47902, Q02962, Q92904, P17677, Q9NR61, Q13591, Q53QV2, Q8WVJ9, Q6UWI4, O95754, Q9H694, Q96GD3, O75084, Q9HAK2, Q5T5P2, Q9Y576, P56705, P56703, Q92786, Q99542, P43146, P35716, Q9P215, Q9UNS1, P35712, Q8NFW5, P31371,…	4701	779	19235	1.31312	0.000628945
GOTERM_BP_FAT	GO:0032989~cellular component morphogenesis	146	3.09913	8.29317e-07	P09936, P61073, Q96PX8, O14786, P54753, P61764, Q99608, P55316, Q8N3I7, Q15532, Q9C0K0, P10415, Q9NP98, Q02880, P48059, O00213, Q15154, P54826, O60282, Q15319, Q92870, P54764, P98082, O60313, Q13761, O60609, Q99572, Q02962, Q92608, Q01814, P60953, P17677, Q13591, P17252, P43354, P61812, P35222, Q16650, O95754, P41743, Q6ZN44, Q7Z2D5, P17302, O95644, P55283, O75122, P68032, P12643, Q9Y5P4, Q92786,…	3475	397	13528	1.43166	0.00439234
INTERPRO	IPR017441:Protein kinase, ATP binding site	162	3.43876	9.14272e-07	Q9BYT3, Q9NWZ3, P31152, O75962, Q9UM73, Q99986, P22612, P53779, Q9Y6S9, Q96PY6, P54753, P32298, O43318, Q15139, Q9HC98, Q8WU08, Q9NYY3, Q38SD2, O43781, P06213, P22694, P54756, P27037, P49137, P51451, Q13153, P30530, Q8TAS1, Q9Y2K2, P16591, O60285, Q9NY57, P54764, Q8IVH8, P45985, Q07912, Q96C45, Q13554, Q99570, P17252, Q2M2I8, P49336, Q8N568, Q06418, Q15303, Q9UKE5, O95819, P57729, Q9Y243, Q8NG66,…	4224	455	16659	1.4042	0.00324496
GOTERM_CC_FAT	GO:0044456~synapse part	97	2.05901	1.22672e-06	Q9C0E4, Q8N3V7, P39086, Q13002, O14908, Q86UR5, P42262, Q99719, Q7L1I2, Q9BYB0, P08172, P49418, O14910, P46939, Q9H2B2, O00499, P48167, P42261, O75899, O14994, Q13003, P21579, Q6P2G1, Q6S5L8, Q9P1A6, O95886, O43424, P28476, Q99571, P28472, Q16099, Q96A65, Q9ULK0, Q9Y250, Q15303, Q12791, O95754, Q8IYJ3, Q5VXT5, Q16445, Q5S007, P20309, P63104, P07948, Q14831, Q14832, P47869, Q9Y6H5, P43004, P23415,…	3236	246	12782	1.5575	0.000928197
SP_PIR_KEYWORDS	transmembrane	1340	28.4441	1.38041e-06	Q9H2J7, P0C7N1, O95528, Q6DN12, Q9UBY8, Q96H96, Q5T1Q4, Q08828, Q11201, Q9Y4A9, Q86SM8, Q8WXH2, Q9H8J5, Q11203, Q5XLT3, Q2M3G0, Q6PML9, Q8N912, P27037, Q9GZN0, Q07075, Q9Y6J6, Q9UKF5, P16260, Q8TC41, Q6Y288, O75899, Q8NFT8, P21579, Q13454, P47901, Q5T4D3, P47900, Q86VB7, Q8N8Q8, A0AV02, P01135, Q9NYZ2, Q96PQ0, Q04609, Q16099, Q3MIR4, Q8IZF5, Q8IZF0, Q969W9, Q96SA4, P52569, Q8IZF7, Q969W0, Q9BRX8,…	4701	4973	19235	1.10252	0.00117266
UP_SEQ_FEATURE	compositionally biased region:Poly-Ser	163	3.45999	1.54301e-06	Q6ZUS6, P27540, P25440, Q8IUG5, O75962, Q6DN12, O43516, Q8ND61, Q9UBY9, O15520, Q07687, Q8NCE2, Q9BZP6, Q9BXF3, Q1X8D7, O15524, O43318, P55197, P16383, O14511, Q06455, P49619, Q7L8J4, A6NNE9, Q8NFM7, Q9P2N4, Q495N2, P78426, Q96QB1, O15228, P55198, O60885, Q8IX15, Q15911, Q9P2F8, Q2LD37, Q17R98, Q14789, Q02446, P51825, P56715, Q0VF96, Q03111, Q12923, Q9Y2F9, A2VDJ0, Q14781, Q8N9L1, P54132, Q9ULI0,…	4700	475	19113	1.39548	0.0139387
SMART	SM00408:IGc2	89	1.8892	1.94095e-06	Q13046, Q02297, Q8N475, P78310, Q7Z3B1, Q9UQ74, Q8IZU9, Q7L985, O00533, O75962, P23468, P54296, P16234, P13591, Q92626, Q01973, Q8N3J6, Q92823, Q5DX21, O14511, Q6UXK5, P40199, P98160, Q9HCK4, Q6WRI0, A1KZ92, P12319, Q7Z553, Q12860, O75325, B2RTX2, Q8IUL8, P43121, Q9Y6N7, Q8N441, Q3KPI0, P17948, Q96NI6, Q96LA5, Q7Z5N4, Q96J84, Q6DN72, Q96PJ5, Q96I82, Q6MZW2, Q2VWP7, Q9UPX0, Q9UBF9, Q6UXM1, Q08ET2,…	2527	205	9079	1.5598	0.000890501
KEGG_PATHWAY	hsa04080:Neuroactive ligand-receptor interaction	99	2.10146	3.3337e-05	P35348, P39086, Q13002, P42262, P28566, Q9HBX9, Q9Y5X5, B1AH88, P08172, P48357, Q9GZQ4, P34969, P48167, P42261, O75899, Q13003, P47901, P47900, O43424, P01215, P28476, Q99571, Q99572, Q6P2N6, P28472, P49146, Q16099, P35408, Q9ULK0, P49286, P28336, P47211, Q16445, P35372, P20309, P33032, P28221, Q14831, Q14832, P47869, P10828, Q14833, P28223, P28222, P48145, P23415, P30556, P25100, P35414, P07550,…	1372	256	5085	1.43328	0.00644661
GENETIC_ASSOCIATION_DB_DISEASE	schizophrenia	121	2.56846	4.29752e-06	P35348, P54253, P51531, P54252, P98155, P05549, P39086, Q9UM73, Q13002, P0C870, Q6PUV4, O14791, P14778, O14511, P01303, Q5XLT3, B1AH88, P16410, P34969, Q15154, P48165, P47712, P42261, O14994, P14784, Q13003, Q96HC4, Q96EV8, Q16595, O95467, O00410, P01584, Q16099, P43354, O15409, Q9ULK0, Q15303, O60733, Q9UGI6, Q96JE9, Q16445, Q13651, Q05940, Q9UM47, P28221, Q14831, Q14832, P09172, Q14833, P28223,…	903	288	3028	1.40884	0.0119992
OMIM_DISEASE	Genome-wide association analysis of susceptibility and clinical phenotype in multiple sclerosis	26	0.5519	2.97788e-07	Q9BRD0, Q07001, Q8N1A6, O95425, Q9NS00, Q92629, P78509, Q8TB37, P57729, O14513, Q9Y4E6, Q9NZI2, Q5T1B0, P78333, P50539, Q92953, O43150, Q05925, Q92833, Q03188, O43524, Q96G01, Q99962, Q8IUK8, Q6ZMN7, Q15915	961	38	3671	2.61367	0.000431401
OMIM_DISEASE	A Genome-Wide Association Study Identifies Protein Quantitative Trait Loci (pQTLs)	31	0.658034	3.87125e-07	Q92608, Q9NVV0, Q14574, P33316, Q8IZU9, P68402, P16615, Q8TB36, P08887, Q52LR7, P58417, P17302, Q9BXX3, Q9H461, P51787, Q9NUQ9, Q96HU8, Q12860, O94885, O95257, Q9Y6N7, P19440, P13236, Q9Y662, P18510, Q15700, Q6ZMN7, Q9BXW6, Q5VWX1, Q08289, P26232	961	50	3671	2.36839	0.000560787
